# Supplementary material for: A targeted CRISPR screen identifies ETS1 as a regulator of HIV-1 latency
Source: PLoS Pathog. 2025 Apr 8;21(4):e1012467. doi: 10.1371/journal.ppat.1012467 (PMC12005537; doi:10.1371/journal.ppat.1012467)
Supplement: S1 Table — (XLSX) [file ppat.1012467.s003.xlsx]

## Sheet: Sheet1
Supplementary table 1. List of top hits identified in combined single multiomic profiling of a 2D10 cell model of HIV latency.
S.No	Genes/TFs
1	ABAT
2	ABCB10
3	ACAP2
4	ANTXR2
5	ANXA1
6	ARHGAP15
7	ARID4A
8	ARID4B
9	ATAD2
10	ATF1
11	ATF2
12	ATF3
13	ATF4
14	ATF5
15	ATF6
16	ATF7
17	ATP5F1E
18	BACH2
19	BATF
20	BATF2
21	BATF3
22	BCL11B
23	BIRC2
24	BIRC3
25	BRD2
26	BRD3
27	BRD4
28	BRIP1
29	C7orf57
30	CALY
31	CBLB
32	CCDC141
33	CCNK
34	CCNT1
35	CCNT2
36	CD28
37	CD69
38	CDH4
39	CDK6
40	CDK9
41	CEBPG
42	CELF2
43	CENPF
44	CENPI
45	CENPP
46	CHD4
47	CHST11
48	CMSS1
49	CNBD1
50	CREB3L4
51	CRPPA
52	CTCF
53	CTCFL
54	DIAPH2
55	DYNC1I1
56	E2F1
57	E2F2
58	E2F3
59	E2F4
60	E2F5
61	E2F6
62	E2F7
63	EBF3
64	EGR1
65	EGR2
66	EGR3
67	EGR4
68	EHF
69	ELF1
70	ELF2
71	ELF3
72	ELF4
73	ELF5
74	ELK1
75	ELK3
76	ELK4
77	ELMO1
78	ERF
79	ERG
80	ESRRG
81	ETS1
82	ETS2
83	ETV1
84	ETV2
85	ETV3
86	ETV4
87	ETV5
88	ETV6
89	FER
90	FEV
91	FLI1
92	FOS
93	FOSB
94	FOSL1
95	FOSL2
96	FOX03
97	FOXA1
98	FOXA2
99	FOXA3
100	FOXB1
101	FOXB2
102	FOXC1
103	FOXC2
104	FOXD1
105	FOXD2
106	FOXD3
107	FOXD4
108	FOXE1
109	FOXE3
110	FOXF1
111	FOXF2
112	FOXG1
113	FOXH1
114	FOXI1
115	FOXI2
116	FOXI3
117	FOXJ1
118	FOXJ2
119	FOXJ3
120	FOXK1
121	FOXK2
122	FOXL1
123	FOXL2
124	FOXN1
125	FOXN2
126	FOXN3
127	FOXN4
128	FOXO1
129	FOXO4
130	FOXO6
131	FOXP1
132	FOXP2
133	FOXP3
134	FOXP3
135	FOXP4
136	FOXQ1
137	FOXR1
138	FOXR2
139	FOXS1
140	FRMPD4
141	GABPA
142	GALNT18
143	GATA1
144	GATA2
145	GATA3
146	GATA4
147	GATA5
148	GATA6
149	GCM1
150	GLI3
151	GLIS1
152	GLIS2
153	GPC5
154	GPS2
155	GXYLT2
156	GZMA
157	HDAC1
158	HDAC2
159	HDAC3
160	HDAC8
161	HDAC9
162	HES1
163	HEXIM1
164	HEXIM2
165	HHIP
166	HINFP
167	HIST1H2BJ
168	HIST1H4C
169	HSF1
170	HSP90AA1
171	HSP90AB1
172	ICA1
173	IKBKB
174	IKBKG
175	IKZF1
176	ING2
177	IRF4
178	IRF8
179	IRGM
180	ITGA1
181	ITPR2
182	JARID2
183	JDP2
184	JUNB
185	JUND
186	KDM1A
187	KLF1
188	KLF10
189	KLF11
190	KLF12
191	KLF13
192	KLF14
193	KLF15
194	KLF16
195	KLF17
196	KLF2
197	KLF3
198	KLF4
199	KLF5
200	KLF6
201	KLF7
202	KLF8
203	KLF9
204	LAMB3
205	LEF1
206	LHX1
207	MAP3K14
208	MAPK1
209	MAPK11
210	MAPK12
211	MAPK13
212	MAPK14
213	MAPK3
214	MAPK8
215	MAPK9
216	MAZ
217	MBD3
218	MECOM
219	MTA1
220	MTA2
221	MTHFD1L
222	MTRNR2L12
223	MYOD1
224	NCOR1
225	NCOR2
226	NEIL3
227	NFAT5
228	NFATc1
229	NFATc2
230	NFATc3
231	NFATc4
232	NFKB1
233	NFKB2
234	NFKBIA
235	NFKBIB
236	NFYB
237	NRF1
238	OSBPL3
239	OVOL1
240	OVOL2
241	PBX3
242	PCAT18
243	PDE3B
244	PHF12
245	PLAG1
246	PMEPA1
247	PRDM1
248	PRKCA
249	PRKCB
250	PTK2B
251	PTMA
252	RAD21
253	RAPGEF5
254	RARA
255	RBBP4†
256	RBBP7
257	RBL1
258	RCOR1
259	REL
260	RELA
261	RELB
262	RFC3
263	RRM2
264	RXRA
265	RXRG
266	SAMD12
267	SAMSN1
268	SAP18
269	SAP30
270	SCN3A
271	SELL
272	SH3RF3
273	SIN3A
274	SIN3B
275	SLAMF6
276	SLFN5
277	SLIT1
278	SMC1A
279	SMC1B
280	SMC3
281	SMYD3
282	SNAI1
283	SNAI2
284	SNAI3
285	SP1
286	SP2
287	SP3
288	SP4
289	SP8
290	SP9
291	SPDEF
292	SPIB
293	SREBF2
294	ST8SIA4
295	STAG1
296	STAM
297	STT3B
298	STXBP6
299	TBC1D5
300	TBC1D8
301	TBL1X
302	TBL1XR1
303	TBX15
304	TBX5
305	TCF12
306	TCF3
307	TCF4
308	TCF7
309	TCFL5
310	TFAP2B
311	TFAP2B
312	TFAP2C
313	TFAP2C
314	TFAP2E
315	TFDP1
316	TGFBR2
317	THAP11
318	THEMIS
319	TLE1
320	TLE2
321	TLE3
322	TLE4
323	TLE5
324	TMSB4X
325	TNFAIP3
326	TOX
327	TOX2
328	TRAC
329	TRAF2
330	TRBC1
331	TSPOAP1
332	TTC28
333	TTC39B
334	UBE2E2
335	USF2
336	UTRN
337	VEPH1
338	XBP1
339	YY1
340	YY2
341	ZBTB14
342	ZBTB33
343	ZBTB7A
344	ZFP57
345	ZIC1
346	ZIC3
347	ZIC4
348	ZIC5
349	ZNF148
350	ZNF16
351	ZNF263
352	ZNF460
353	ZNF682
354	ZNF740
