# Supplementary material for: A targeted CRISPR screen identifies ETS1 as a regulator of HIV-1 latency
Source: PLoS Pathog. 2025 Apr 8;21(4):e1012467. doi: 10.1371/journal.ppat.1012467 (PMC12005537; doi:10.1371/journal.ppat.1012467)
Supplement: S2 Table — (XLSX) [file ppat.1012467.s004.xlsx]

## Sheet: Jlat106_AZD5582
id	num	neg|score	neg|p-value	neg|fdr	neg|rank	neg|goodsgrna	neg|lfc	pos|score	pos|p-value	pos|fdr	pos|rank	pos|goodsgrna	pos|lfc
CCNT1	8	6.2015e-08	4.9532e-06	0.003472	1	6	-1.8106	0.73596	0.88897	0.999698	603	1	-1.8106
IKBKB	8	8.0677e-07	1.486e-05	0.005208	2	6	-0.64941	0.15444	0.38144	0.999698	253	2	-0.64941
RELA	8	2.04e-06	5.4486e-05	0.009549	3	8	-0.77055	0.99947	0.99963	0.999698	700	0	-0.77055
HDAC3	8	2.3899e-06	5.4486e-05	0.009549	4	7	-0.94053	0.99021	0.99021	0.999698	693	0	-0.94053
ERF	7	2.004e-05	0.00015355	0.021528	5	7	-0.57725	0.9997	0.9997	0.999698	701	0	-0.57725
FOXD4	8	6.4902e-05	0.00047056	0.054977	6	3	0.038688	0.17992	0.42354	0.999698	281	4	0.038688
EHF	8	0.00011981	0.00081728	0.081845	7	4	-0.30259	0.34088	0.61259	0.999698	405	2	-0.30259
NCOR1	8	0.00016562	0.0010055	0.088108	8	7	-0.55555	0.98709	0.98683	0.999698	688	1	-0.55555
TBL1XR1	8	0.00021473	0.0013621	0.106096	9	6	-1.2736	0.75589	0.89715	0.999698	609	1	-1.2736
NFKB1	8	0.00033888	0.0022934	0.160764	10	5	-0.87573	0.80318	0.91289	0.999698	624	2	-0.87573
MAP3K14	8	0.00048651	0.0032939	0.209912	11	7	-0.4504	0.6979	0.86688	0.999698	584	1	-0.4504
NTC_new_184	8	0.00056709	0.0037991	0.221933	12	8	-0.28454	0.99943	0.99961	0.999698	699	0	-0.28454
FOXA3	8	0.00072209	0.0046214	0.246776	13	7	-0.29014	0.94052	0.96796	0.999698	672	1	-0.29014
GLIS1	8	0.00077611	0.0049285	0.246776	14	5	-0.28641	0.4674	0.73006	0.999698	482	2	-0.28641
NTC_new_260	8	0.0010335	0.0065135	0.304398	15	7	-1.001	0.85269	0.93244	0.999698	635	1	-1.001
NTC_new_242	8	0.00173	0.010436	0.439747	16	6	-0.58892	0.75041	0.89534	0.999698	607	2	-0.58892
NTC_new_49	8	0.0017847	0.010664	0.439747	17	7	-0.4126	0.30659	0.57855	0.999698	378	1	-0.4126
NTC_new_231	8	0.0019143	0.011308	0.440394	18	7	-0.41913	0.92807	0.96543	0.999698	668	1	-0.41913
ANTXR2	8	0.0020871	0.01218	0.449379	19	7	-0.48222	0.73326	0.88738	0.999698	602	1	-0.48222
NTC_new_213	8	0.0023538	0.013646	0.472388	20	7	-0.50673	0.88999	0.94822	0.999698	657	1	-0.50673
TLE1	8	0.0024361	0.014151	0.472388	21	8	-0.2711	0.99756	0.99735	0.999698	698	0	-0.2711
USF2	8	0.002556	0.014855	0.473327	22	7	-0.53047	0.99516	0.99494	0.999698	697	0	-0.53047
NTC_new_248	8	0.0030558	0.017341	0.48044	23	6	-0.39409	0.91528	0.96059	0.999698	666	2	-0.39409
SNAI2	8	0.0030892	0.0175	0.48044	24	7	-0.40545	0.70191	0.86944	0.999698	585	1	-0.40545
NTC_new_254	8	0.0032186	0.018035	0.48044	25	3	0.047266	0.13278	0.34472	0.999698	235	4	0.047266
NTC_new_158	8	0.0033302	0.01858	0.48044	26	7	-0.35698	0.98764	0.98738	0.999698	690	1	-0.35698
KLF16	8	0.0035692	0.0196	0.48044	27	5	-0.42144	0.5715	0.79195	0.999698	531	3	-0.42144
ELMO1	8	0.0035876	0.019689	0.48044	28	3	0.14501	0.13057	0.34072	0.999698	233	4	0.14501
STT3B	8	0.0037003	0.020293	0.48044	29	5	-0.40963	0.8017	0.9123	0.999698	623	2	-0.40963
NTC_new_34	8	0.0037516	0.020561	0.48044	30	5	-0.32294	0.59349	0.80498	0.999698	541	2	-0.32294
NTC_new_4	8	0.0039601	0.021532	0.480794	31	7	-0.45427	0.96948	0.97695	0.999698	681	1	-0.45427
NTC_new_223	8	0.0040268	0.021948	0.480794	32	7	-0.34769	0.96625	0.9757	0.999698	679	1	-0.34769
LHX1	8	0.0042907	0.023176	0.492319	33	7	-0.38661	0.97849	0.98122	0.999698	685	1	-0.38661
FOXJ2	8	0.0050195	0.026703	0.550551	34	5	-0.6181	0.32158	0.59327	0.999698	391	2	-0.6181
SP1	8	0.0059682	0.031409	0.629067	35	6	-0.42556	0.63157	0.82667	0.999698	560	2	-0.42556
NTC_new_55	8	0.006434	0.033231	0.647087	36	5	-0.35635	0.18357	0.42976	0.999698	285	3	-0.35635
NTC_new_269	8	0.0074633	0.037402	0.672276	37	3	0.13075	0.21055	0.47239	0.999698	310	5	0.13075
NTC_new_337	8	0.0074633	0.037402	0.672276	38	5	-0.44047	0.76495	0.90011	0.999698	614	2	-0.44047
NTC_new_51	8	0.0074633	0.037402	0.672276	39	7	-0.28655	0.98764	0.98738	0.999698	689	1	-0.28655
NTC_new_301	8	0.0077314	0.038739	0.673989	40	6	-0.41419	0.30659	0.57855	0.999698	382	1	-0.41419
NTC_new_286	8	0.0086967	0.043068	0.673989	41	7	-0.28472	0.97377	0.97886	0.999698	682	1	-0.28472
NTC_new_265	8	0.0086967	0.043068	0.673989	42	7	-0.26161	0.30659	0.57855	0.999698	383	1	-0.26161
THAP11	8	0.0088578	0.043762	0.673989	43	6	-0.87524	0.71318	0.87593	0.999698	593	2	-0.87524
NTC_new_262	8	0.0088864	0.043901	0.673989	44	6	-0.35726	0.88993	0.94821	0.999698	655	2	-0.35726
ING2	8	0.0089773	0.044227	0.673989	45	6	-0.60474	0.54118	0.77457	0.999698	516	1	-0.60474
NTC_new_165	8	0.0094525	0.046476	0.693189	46	6	-0.43627	0.7757	0.90337	0.999698	618	2	-0.43627
CD28	7	0.0095991	0.044089	0.673989	47	5	-0.40128	0.37756	0.63777	0.999698	440	2	-0.40128
NTC_new_79	8	0.0097938	0.048071	0.70204	48	6	-0.34235	0.87966	0.94382	0.999698	650	2	-0.34235
MAZ	8	0.010927	0.052985	0.735226	49	6	-0.35666	0.54229	0.77523	0.999698	518	2	-0.35666
NTC_new_81	8	0.01103	0.05349	0.735226	50	7	-0.63924	0.99367	0.99356	0.999698	695	0	-0.63924
NTC_new_137	8	0.01103	0.05349	0.735226	51	5	-0.29647	0.81649	0.91795	0.999698	627	2	-0.29647
NTC_new_313	8	0.012064	0.057978	0.764168	52	3	0.21837	0.15458	0.3817	0.999698	254	5	0.21837
NTC_new_193	8	0.012213	0.058473	0.764168	53	5	-0.38337	0.24836	0.51789	0.999698	347	3	-0.38337
PTMA	8	0.012807	0.06094	0.764168	54	5	-0.25734	0.89476	0.95059	0.999698	659	2	-0.25734
NTC_new_162	8	0.012998	0.061712	0.764168	55	7	-1.1058	0.85269	0.93244	0.999698	634	1	-1.1058
BACH2	8	0.013573	0.063684	0.764168	56	5	-0.12749	0.98975	0.98971	0.999698	692	0	-0.12749
NTC_new_126	8	0.014278	0.066537	0.764168	57	5	-0.078436	0.88226	0.94499	0.999698	651	1	-0.078436
NTC_new_243	8	0.014278	0.066537	0.764168	58	4	-0.04834	0.20261	0.46027	0.999698	303	4	-0.04834
ZNF460	8	0.014422	0.06726	0.764168	59	4	-0.23534	0.22781	0.49633	0.999698	326	3	-0.23534
NTC_new_157	8	0.015403	0.071173	0.764168	60	7	-0.29941	0.99367	0.99356	0.999698	696	0	-0.29941
NTC_new_37	8	0.015403	0.071173	0.764168	61	7	-0.37077	0.9865	0.98639	0.999698	687	1	-0.37077
PRKCB	8	0.01562	0.072144	0.764168	62	5	-0.42156	0.64479	0.8348	0.999698	563	2	-0.42156
IKBKG	8	0.015906	0.073224	0.764168	63	4	-0.23708	0.3417	0.61347	0.999698	406	3	-0.23708
FOXO6	8	0.016211	0.074383	0.764168	64	5	-0.2593	0.56532	0.78835	0.999698	525	2	-0.2593
BRD2	8	0.01641	0.075195	0.764168	65	1	0.60093	0.0025994	0.014072	0.469742	21	5	0.60093
NTC_new_298	8	0.016642	0.076206	0.764168	66	6	-0.43724	0.89638	0.95137	0.999698	660	1	-0.43724
NTC_new_7	8	0.017082	0.07783	0.764168	67	7	-0.23974	0.86673	0.93869	0.999698	645	1	-0.23974
NTC_new_196	8	0.017227	0.078405	0.764168	68	5	-0.39626	0.066267	0.21814	0.941247	153	2	-0.39626
NTC_new_176	8	0.017227	0.078405	0.764168	69	6	-0.33207	0.93281	0.96634	0.999698	670	1	-0.33207
NTC_new_346	8	0.018223	0.082566	0.764168	70	6	-0.21258	0.84791	0.93038	0.999698	633	1	-0.21258
NTC_new_123	8	0.018223	0.082566	0.764168	71	6	-0.25244	0.97377	0.97886	0.999698	683	1	-0.25244
NTC_new_273	8	0.018257	0.082793	0.764168	72	5	-0.22918	0.65743	0.84262	0.999698	569	3	-0.22918
NTC_new_266	8	0.018275	0.082883	0.764168	73	7	-0.21	0.99067	0.99062	0.999698	694	0	-0.21
SIN3B	8	0.018366	0.08317	0.764168	74	3	0.052749	0.007791	0.038343	0.709809	37	4	0.052749
REL	8	0.018598	0.083962	0.764168	75	4	-0.12573	0.58558	0.80016	0.999698	537	3	-0.12573
NTC_new_219	8	0.01922	0.086162	0.764168	76	7	-0.25739	0.30659	0.57855	0.999698	381	1	-0.25739
FOXO4	8	0.019536	0.087469	0.764168	77	4	-0.12884	0.63241	0.82722	0.999698	561	3	-0.12884
NTC_new_187	8	0.01967	0.088074	0.764168	78	6	-0.30579	0.53053	0.76801	0.999698	512	2	-0.30579
NTC_new_25	8	0.020187	0.090144	0.764168	79	5	-0.44991	0.87086	0.94007	0.999698	646	1	-0.44991
NTC_new_43	8	0.020187	0.090144	0.764168	80	4	-0.18093	0.61037	0.81484	0.999698	546	3	-0.18093
NTC_new_169	8	0.020355	0.090847	0.764168	81	7	-0.54226	0.94424	0.96886	0.999698	673	1	-0.54226
E2F6	8	0.020737	0.092304	0.764168	82	5	-0.30461	0.3369	0.60854	0.999698	404	3	-0.30461
NTC_new_129	8	0.020811	0.09267	0.764168	83	6	-0.38826	0.87581	0.94223	0.999698	649	1	-0.38826
NTC_new_31	8	0.020811	0.09267	0.764168	84	5	-0.20166	0.066267	0.21814	0.941247	159	2	-0.20166
NTC_new_120	8	0.021386	0.09484	0.764168	85	7	-0.099585	0.86108	0.93614	0.999698	642	1	-0.099585
NTC_new_192	8	0.021386	0.09484	0.764168	86	7	-0.13425	0.11325	0.30996	0.989473	215	1	-0.13425
ATF5	8	0.02222	0.09802	0.776412	87	3	-0.089518	0.47399	0.73592	0.999698	490	2	-0.089518
GPS2	8	0.022397	0.098574	0.776412	88	6	-0.2204	0.84362	0.92869	0.999698	632	2	-0.2204
PTK2B	8	0.022724	0.099823	0.777508	89	2	0.12323	0.15667	0.38526	0.999698	255	5	0.12323
CHD4	7	0.023127	0.091055	0.764168	90	6	-0.26431	0.74282	0.87166	0.999698	606	1	-0.26431
HINFP	8	0.02349	0.10253	0.789797	91	4	-0.23165	0.33268	0.60438	0.999698	401	3	-0.23165
RARA	8	0.024878	0.10805	0.814404	92	4	0.072503	0.18434	0.43124	0.999698	286	4	0.072503
ATAD2	8	0.026007	0.11123	0.817383	93	4	-0.14642	0.21918	0.48519	0.999698	317	3	-0.14642
NTC_new_75	8	0.026254	0.11194	0.817383	94	3	-0.0020282	0.066267	0.21814	0.941247	156	3	-0.0020282
NTC_new_216	8	0.026254	0.11194	0.817383	95	5	-0.19459	0.67751	0.8545	0.999698	576	2	-0.19459
KLF14	8	0.026731	0.11356	0.818275	96	5	-0.24219	0.21394	0.47733	0.999698	314	2	-0.24219
NTC_new_296	8	0.026992	0.1144	0.818275	97	6	-0.29968	0.75041	0.89534	0.999698	608	2	-0.29968
FOXP3	7	0.027956	0.10686	0.814198	98	3	0.20965	0.009136	0.040503	0.709809	40	4	0.20965
NTC_new_303	8	0.02839	0.11871	0.830916	99	6	-0.3232	0.85826	0.93498	0.999698	640	2	-0.3232
NTC_new_280	8	0.02839	0.11871	0.830916	100	6	-0.39672	0.57984	0.79708	0.999698	534	2	-0.39672
NTC_new_174	8	0.029146	0.1209	0.830916	101	4	-0.089463	0.35015	0.62175	0.999698	415	4	-0.089463
NTC_new_50	8	0.029146	0.1209	0.830916	102	6	-0.31647	0.76495	0.90011	0.999698	612	1	-0.31647
PDE3B	8	0.030147	0.12382	0.834358	103	6	-0.32403	0.78325	0.90598	0.999698	620	2	-0.32403
FOXD1	8	0.030454	0.12464	0.834358	104	6	-0.60259	0.19454	0.44716	0.999698	294	1	-0.60259
GXYLT2	8	0.030579	0.12498	0.834358	105	5	-0.31216	0.45231	0.71648	0.999698	473	3	-0.31216
NTC_new_342	8	0.031985	0.12924	0.846671	106	6	-0.19758	0.98241	0.98358	0.999698	686	1	-0.19758
NTC_new_150	8	0.032931	0.13207	0.855536	107	5	-0.19758	0.24836	0.51789	0.999698	346	2	-0.19758
ERG	8	0.033282	0.13303	0.855536	108	4	-0.048459	0.40568	0.67404	0.999698	453	3	-0.048459
PMEPA1	8	0.034098	0.13518	0.861458	109	4	-0.053703	0.90307	0.95445	0.999698	662	2	-0.053703
GATA3	7	0.034175	0.12749	0.843128	110	5	-0.50393	0.33618	0.60143	0.999698	402	2	-0.50393
SAMSN1	8	0.034976	0.13758	0.868335	111	5	-0.23681	0.58503	0.79983	0.999698	536	2	-0.23681
OVOL2	8	0.035453	0.13874	0.868335	112	5	-0.29959	0.72343	0.88182	0.999698	596	2	-0.29959
NTC_new_339	8	0.036852	0.14288	0.87925	113	5	-0.26494	0.87506	0.94186	0.999698	648	2	-0.26494
HSP90AA1	8	0.03746	0.14458	0.87925	114	3	0.084725	0.11171	0.30706	0.989473	206	4	0.084725
RELB	8	0.037732	0.14523	0.87925	115	4	-0.062776	0.28169	0.5528	0.999698	364	4	-0.062776
ELK1	8	0.038119	0.14628	0.87925	116	4	-0.13344	0.5468	0.77769	0.999698	521	3	-0.13344
NTC_new_46	8	0.039625	0.15008	0.87925	117	6	-0.24461	0.46992	0.73223	0.999698	484	2	-0.24461
NTC_new_14	8	0.039755	0.15043	0.87925	118	6	-0.31629	0.23078	0.49948	0.999698	329	2	-0.31629
FOXH1	8	0.041622	0.15588	0.87925	119	5	-0.13518	0.49886	0.75015	0.999698	499	2	-0.13518
NTC_new_35	8	0.041685	0.15603	0.87925	120	5	-0.1962	0.35756	0.6287	0.999698	422	2	-0.1962
NTC_new_74	8	0.041685	0.15603	0.87925	121	6	-0.32737	0.85269	0.93244	0.999698	636	2	-0.32737
NTC_new_2	8	0.041685	0.15603	0.87925	122	5	-0.1962	0.19086	0.44169	0.999698	293	2	-0.1962
KLF4	8	0.041918	0.15664	0.87925	123	5	-0.24328	0.39558	0.66433	0.999698	447	2	-0.24328
CBLB	8	0.041983	0.15678	0.87925	124	4	-0.16453	0.11265	0.30888	0.989473	207	4	-0.16453
NTC_new_121	8	0.042865	0.15915	0.881553	125	6	-0.54268	0.7757	0.90337	0.999698	617	2	-0.54268
FOXQ1	7	0.042988	0.15516	0.87925	126	2	0.23107	0.016309	0.067141	0.888142	53	5	0.23107
TBL1X	8	0.044174	0.16282	0.881553	127	6	-0.12315	0.11783	0.3181	0.998904	222	2	-0.12315
ETV5	8	0.044945	0.16502	0.881553	128	6	-0.68343	0.93625	0.96702	0.999698	671	1	-0.68343
NTC_new_153	8	0.045145	0.16557	0.881553	129	5	-0.309	0.54242	0.77528	0.999698	520	3	-0.309
NTC_new_188	8	0.045179	0.1656	0.881553	130	5	-0.11947	0.70389	0.87047	0.999698	590	2	-0.11947
NTC_new_132	8	0.045179	0.1656	0.881553	131	6	-0.319	0.37682	0.6472	0.999698	436	2	-0.319
NTC_new_104	8	0.045512	0.16653	0.881553	132	6	-0.22666	0.76495	0.90011	0.999698	613	2	-0.22666
BRD3	8	0.045769	0.16726	0.881553	133	4	-0.095473	0.60199	0.80979	0.999698	543	3	-0.095473
TRAF2	8	0.047147	0.1709	0.88932	134	1	0.69282	0.00076741	0.0048393	0.282697	12	6	0.69282
NTC_new_247	8	0.048078	0.1738	0.88932	135	5	-0.24963	0.57459	0.79391	0.999698	532	2	-0.24963
NTC_new_171	8	0.048078	0.1738	0.88932	136	5	-0.46625	0.17227	0.41114	0.999698	270	2	-0.46625
NTC_new_106	8	0.048078	0.1738	0.88932	137	4	-0.22849	0.47086	0.73314	0.999698	485	3	-0.22849
LAMB3	8	0.049597	0.17808	0.897049	138	3	0.024005	0.4185	0.68632	0.999698	460	4	0.024005
MAPK14	8	0.04997	0.17915	0.897049	139	4	-0.22355	0.58854	0.80197	0.999698	538	3	-0.22355
FOXJ1	7	0.051668	0.17778	0.897049	140	4	-0.14858	0.61966	0.81375	0.999698	556	2	-0.14858
NRF1	8	0.05324	0.18797	0.931405	141	6	-0.24986	0.87207	0.94057	0.999698	647	2	-0.24986
NTC_new_211	8	0.05381	0.18921	0.931405	142	5	-0.3985	0.41787	0.68576	0.999698	459	2	-0.3985
NTC_new_333	8	0.05413	0.19	0.931405	143	5	-0.23843	0.56963	0.79072	0.999698	528	3	-0.23843
NTC_new_311	8	0.055495	0.19358	0.942347	144	6	-0.23786	0.9891	0.98896	0.999698	691	0	-0.23786
NTC_new_320	8	0.058754	0.20213	0.94599	145	4	-0.16253	0.55008	0.77956	0.999698	522	2	-0.16253
NTC_new_252	8	0.058754	0.20213	0.94599	146	5	-0.22917	0.32347	0.59516	0.999698	392	3	-0.22917
NTC_new_319	8	0.058761	0.20215	0.94599	147	5	-0.14355	0.32347	0.59516	0.999698	394	3	-0.14355
NTC_new_182	8	0.061253	0.20847	0.94599	148	4	0.049886	0.23214	0.50099	0.999698	332	4	0.049886
NTC_new_48	8	0.061519	0.20917	0.94599	149	4	0.0065316	0.068886	0.22479	0.949276	166	4	0.0065316
NTC_new_54	8	0.061519	0.20917	0.94599	150	3	0.20753	0.14949	0.37343	0.999698	250	4	0.20753
NTC_new_297	8	0.061519	0.20917	0.94599	151	5	-0.17184	0.48061	0.74031	0.999698	491	3	-0.17184
NTC_new_143	8	0.061519	0.20917	0.94599	152	4	-0.11165	0.52496	0.76495	0.999698	510	3	-0.11165
NTC_new_341	8	0.061519	0.20917	0.94599	153	4	0.083441	0.10187	0.28905	0.989473	196	4	0.083441
NTC_new_94	8	0.061519	0.20917	0.94599	154	5	-0.14857	0.34487	0.61649	0.999698	409	3	-0.14857
NFATC1	7	0.062998	0.20358	0.94599	155	4	-0.13916	0.53485	0.75294	0.999698	515	3	-0.13916
NTC_new_124	8	0.063343	0.21354	0.947226	156	4	-0.059069	0.17227	0.41114	0.999698	268	4	-0.059069
NTC_new_15	8	0.063737	0.21457	0.947226	157	6	-0.11603	0.37682	0.6472	0.999698	437	2	-0.11603
NTC_new_117	8	0.065248	0.21821	0.947226	158	4	-0.15391	0.51549	0.75969	0.999698	505	3	-0.15391
NTC_new_179	8	0.066946	0.22225	0.947226	159	5	-0.25369	0.83597	0.92568	0.999698	630	2	-0.25369
NTC_new_250	8	0.066946	0.22225	0.947226	160	4	0.014378	0.046377	0.16423	0.941247	112	4	0.014378
HEXIM2	8	0.067409	0.22335	0.947226	161	6	-0.33613	0.96408	0.97488	0.999698	677	1	-0.33613
ETV3	8	0.067548	0.22367	0.947226	162	6	-0.35236	0.41203	0.68004	0.999698	456	1	-0.35236
NTC_new_256	8	0.068808	0.22674	0.947226	163	6	-0.18796	0.94798	0.9699	0.999698	676	1	-0.18796
HES1	8	0.068979	0.2271	0.947226	164	4	-0.10552	0.92148	0.96399	0.999698	667	2	-0.10552
FOXA2	8	0.070406	0.23057	0.947226	165	4	-0.094229	0.18593	0.43375	0.999698	288	4	-0.094229
NTC_new_327	8	0.070475	0.23072	0.947226	166	6	-0.28999	0.86108	0.93614	0.999698	643	2	-0.28999
NTC_new_323	8	0.070475	0.23072	0.947226	167	5	-0.31291	0.65743	0.84262	0.999698	570	3	-0.31291
NTC_new_44	8	0.070475	0.23072	0.947226	168	6	-0.21491	0.7757	0.90337	0.999698	616	2	-0.21491
NTC_new_238	8	0.070591	0.23106	0.947226	169	5	-0.066929	0.23078	0.49948	0.999698	330	2	-0.066929
NTC_new_131	8	0.070591	0.23106	0.947226	170	3	0.04893	0.36747	0.63824	0.999698	429	4	0.04893
NTC_new_241	8	0.070591	0.23106	0.947226	171	5	-0.12735	0.61834	0.81927	0.999698	549	3	-0.12735
NTC_new_70	8	0.072673	0.23632	0.963158	172	5	-0.1843	0.11325	0.30996	0.989473	216	3	-0.1843
FEV	8	0.074996	0.2418	0.976712	173	5	-0.27711	0.27954	0.55053	0.999698	363	3	-0.27711
NTC_new_253	8	0.075257	0.24244	0.976712	174	3	0.20081	0.084075	0.25543	0.989473	176	5	0.20081
NTC_new_205	8	0.078254	0.24952	0.990529	175	6	-0.35944	0.89336	0.94988	0.999698	658	2	-0.35944
NTC_new_220	8	0.079489	0.25263	0.990529	176	6	-0.17717	0.17227	0.41114	0.999698	266	1	-0.17717
NTC_new_151	8	0.079489	0.25263	0.990529	177	6	-0.17365	0.70389	0.87047	0.999698	588	2	-0.17365
NTC_new_306	8	0.079798	0.25327	0.990529	178	5	-0.26254	0.64877	0.83709	0.999698	565	3	-0.26254
NTC_new_111	8	0.079798	0.25327	0.990529	179	5	-0.22878	0.56963	0.79072	0.999698	526	3	-0.22878
NFATC3	8	0.080222	0.25434	0.990529	180	4	-0.0033948	0.039822	0.14514	0.941247	98	4	-0.0033948
NTC_new_168	8	0.081625	0.25752	0.997372	181	6	-0.11826	0.78313	0.90594	0.999698	619	2	-0.11826
NTC_new_334	8	0.084385	0.26356	0.999944	182	5	-0.21207	0.85282	0.93249	0.999698	638	2	-0.21207
NTC_new_340	8	0.084385	0.26356	0.999944	183	3	0.04882	0.39783	0.66671	0.999698	449	4	0.04882
NTC_new_322	8	0.084385	0.26356	0.999944	184	4	-0.06405	0.88523	0.94629	0.999698	653	2	-0.06405
NTC_new_77	8	0.084608	0.26389	0.999944	185	6	-0.14387	0.97377	0.97886	0.999698	684	1	-0.14387
TRAC	8	0.085838	0.26683	0.999995	186	4	0.0054058	0.056581	0.1928	0.941247	128	4	0.0054058
ETV6	8	0.086153	0.26756	0.999995	187	4	-0.02879	0.087443	0.26163	0.989473	178	4	-0.02879
NTC_new_21	8	0.089013	0.27388	0.999995	188	6	-0.10957	0.88523	0.94629	0.999698	652	2	-0.10957
NTC_new_210	8	0.089013	0.27388	0.999995	189	6	-0.22646	0.37682	0.6472	0.999698	439	1	-0.22646
NTC_new_191	8	0.091351	0.2793	0.999995	190	6	-0.20012	0.85282	0.93249	0.999698	637	2	-0.20012
NTC_new_326	8	0.091351	0.2793	0.999995	191	3	-0.030113	0.33091	0.60268	0.999698	398	3	-0.030113
NTC_new_233	8	0.091351	0.2793	0.999995	192	4	0.060381	0.19942	0.45514	0.999698	297	4	0.060381
NTC_new_267	8	0.092443	0.28172	0.999995	193	6	-0.12313	0.96625	0.9757	0.999698	680	1	-0.12313
NTC_new_122	8	0.092443	0.28172	0.999995	194	6	-0.23239	0.44437	0.70935	0.999698	471	2	-0.23239
NTC_new_198	8	0.092749	0.28245	0.999995	195	5	-0.16674	0.19086	0.44169	0.999698	292	3	-0.16674
NTC_new_95	8	0.094879	0.28738	0.999995	196	5	-0.20391	0.21217	0.47494	0.999698	313	3	-0.20391
SP8	8	0.094955	0.28753	0.999995	197	5	-0.24586	0.77449	0.90293	0.999698	615	1	-0.24586
PRKCA	8	0.095634	0.289	0.999995	198	4	0.095529	0.064418	0.21351	0.941247	141	4	0.095529
FOXN1	8	0.095664	0.28904	0.999995	199	4	-0.064852	0.059326	0.20062	0.941247	135	3	-0.064852
NTC_new_60	8	0.096501	0.29126	0.999995	200	6	-0.15568	0.35756	0.6287	0.999698	420	1	-0.15568
NTC_new_6	8	0.096501	0.29126	0.999995	201	6	-0.10797	0.94798	0.9699	0.999698	675	1	-0.10797
NTC_new_345	8	0.10013	0.29926	0.999995	202	6	-0.16348	0.24372	0.5129	0.999698	342	2	-0.16348
NTC_new_321	8	0.10121	0.30158	0.999995	203	4	-0.054861	0.11325	0.30996	0.989473	211	3	-0.054861
NTC_new_57	8	0.10159	0.30241	0.999995	204	3	0.078441	0.35015	0.62175	0.999698	414	4	0.078441
NTC_new_145	8	0.10159	0.30241	0.999995	205	2	0.20338	0.1063	0.29755	0.989473	199	5	0.20338
NTC_new_312	8	0.10159	0.30241	0.999995	206	5	-0.26464	0.83597	0.92568	0.999698	631	2	-0.26464
NTC_new_338	8	0.10159	0.30241	0.999995	207	5	-0.14377	0.11325	0.30996	0.989473	212	2	-0.14377
SMC1B	8	0.10219	0.30383	0.999995	208	5	-0.17253	0.61751	0.81883	0.999698	548	2	-0.17253
FOXG1	8	0.1035	0.30668	0.999995	209	2	0.17611	0.10089	0.2873	0.989473	195	4	0.17611
NTC_new_140	8	0.10508	0.31031	0.999995	210	6	-0.34	0.57459	0.79391	0.999698	533	2	-0.34
NTC_new_212	8	0.10508	0.31031	0.999995	211	6	-0.1594	0.24372	0.5129	0.999698	337	2	-0.1594
NTC_new_108	8	0.1063	0.31332	0.999995	212	5	-0.19851	0.066267	0.21814	0.941247	161	2	-0.19851
RCOR1	8	0.10777	0.31643	0.999995	213	6	-0.20304	0.9647	0.97509	0.999698	678	1	-0.20304
GLIS2	8	0.10835	0.3178	0.999995	214	6	-0.22931	0.73864	0.89049	0.999698	604	2	-0.22931
NTC_new_102	8	0.10975	0.32064	0.999995	215	5	-0.31069	0.20261	0.46027	0.999698	304	3	-0.31069
SIN3A	8	0.11001	0.32121	0.999995	216	1	0.29777	0.024316	0.098802	0.888142	74	5	0.29777
NTC_new_317	8	0.11122	0.32378	0.999995	217	5	-0.29968	0.61037	0.81484	0.999698	545	2	-0.29968
MAPK8	8	0.11131	0.32399	0.999995	218	3	0.22692	0.066563	0.21888	0.941247	163	5	0.22692
DYNC1I1	8	0.11265	0.32657	0.999995	219	3	-0.020903	0.060685	0.20406	0.941247	139	3	-0.020903
ITPR2	8	0.11525	0.33075	0.999995	220	4	-0.18038	0.022031	0.091422	0.888142	67	3	-0.18038
GCM1	8	0.11746	0.33446	0.999995	221	4	0.061651	0.071049	0.23032	0.966796	167	4	0.061651
NTC_new_237	8	0.11854	0.33624	0.999995	222	5	-0.099492	0.85282	0.93249	0.999698	639	2	-0.099492
BATF2	8	0.12038	0.33897	0.999995	223	4	-0.071722	0.05806	0.19672	0.941247	131	4	-0.071722
NTC_new_138	8	0.12129	0.34047	0.999995	224	4	-0.043318	0.55008	0.77956	0.999698	523	3	-0.043318
KLF12	8	0.12518	0.34688	0.999995	225	3	0.028105	0.46649	0.72926	0.999698	480	4	0.028105
NTC_new_12	8	0.12738	0.3503	0.999995	226	4	-0.079479	0.24372	0.5129	0.999698	340	3	-0.079479
NTC_new_109	8	0.12738	0.3503	0.999995	227	2	0.076072	0.19974	0.45557	0.999698	299	5	0.076072
NTC_new_105	8	0.12738	0.3503	0.999995	228	4	-0.13279	0.24548	0.51484	0.999698	343	4	-0.13279
NTC_new_17	8	0.12738	0.3503	0.999995	229	4	-0.14208	0.47086	0.73314	0.999698	487	3	-0.14208
NTC_new_38	8	0.12738	0.3503	0.999995	230	3	0.047266	0.15822	0.38782	0.999698	257	4	0.047266
NTC_new_324	8	0.12738	0.3503	0.999995	231	4	-0.041281	0.8658	0.93825	0.999698	644	2	-0.041281
NTC_new_177	8	0.12738	0.3503	0.999995	232	4	-0.11075	0.74038	0.89156	0.999698	605	3	-0.11075
NTC_new_146	8	0.12865	0.35244	0.999995	233	4	-0.013815	0.44371	0.70877	0.999698	468	4	-0.013815
NTC_new_97	8	0.12865	0.35244	0.999995	234	4	-0.010117	0.40533	0.67376	0.999698	452	4	-0.010117
NTC_new_56	8	0.1302	0.35532	0.999995	235	4	-0.0039183	0.065284	0.21574	0.941247	145	4	-0.0039183
UTRN	8	0.13527	0.36364	0.999995	236	2	0.052874	0.28866	0.55994	0.999698	371	4	0.052874
TCF4	8	0.13576	0.36455	0.999995	237	2	0.060834	0.46818	0.73079	0.999698	483	4	0.060834
FOXA1	8	0.1358	0.36467	0.999995	238	3	0.080882	0.34388	0.61556	0.999698	408	4	0.080882
FOSL1	8	0.13784	0.3682	0.999995	239	4	0.049484	0.0444	0.15851	0.941247	106	4	0.049484
PLAG1	8	0.13869	0.3695	0.999995	240	5	-0.17458	0.2643	0.53496	0.999698	356	2	-0.17458
KLF13	8	0.13886	0.36973	0.999995	241	5	-0.1506	0.22724	0.49558	0.999698	325	3	-0.1506
UBE2E2	8	0.1396	0.3711	0.999995	242	4	-0.17526	0.50918	0.75606	0.999698	503	3	-0.17526
NTC_new_88	8	0.13973	0.37131	0.999995	243	2	-0.012388	0.29944	0.5715	0.999698	375	3	-0.012388
NCOR2	8	0.13988	0.37156	0.999995	244	4	-0.16779	0.4011	0.66984	0.999698	451	2	-0.16779
FOXL2	8	0.14195	0.37468	0.999995	245	2	0.21063	0.15276	0.37859	0.999698	252	5	0.21063
SPIB	8	0.14288	0.37618	0.999995	246	5	-0.16766	0.048524	0.17063	0.941247	118	3	-0.16766
ANXA1	8	0.14412	0.37788	0.999995	247	5	-0.096497	0.76046	0.89864	0.999698	610	2	-0.096497
NFATC4	8	0.14524	0.37961	0.999995	248	3	0.22178	0.1193	0.32062	0.998904	224	5	0.22178
NTC_new_245	8	0.14727	0.38278	0.999995	249	5	-0.11139	0.52233	0.76355	0.999698	507	3	-0.11139
NTC_new_197	8	0.14727	0.38278	0.999995	250	5	-0.11139	0.17227	0.41114	0.999698	271	3	-0.11139
NTC_new_232	8	0.14727	0.38278	0.999995	251	5	-0.25895	0.52233	0.76355	0.999698	506	3	-0.25895
NTC_new_325	8	0.14748	0.38306	0.999995	252	4	-0.11061	0.59349	0.80498	0.999698	542	3	-0.11061
HEXIM1	8	0.14821	0.38426	0.999995	253	3	0.067481	0.70749	0.87257	0.999698	591	3	0.067481
NFATC2	8	0.14946	0.38599	0.999995	254	4	-0.024074	0.11368	0.31053	0.989473	220	3	-0.024074
FOXI3	8	0.14961	0.3863	0.999995	255	4	-0.12671	0.0078613	0.03868	0.709809	38	3	-0.12671
EGR1	8	0.15122	0.38848	0.999995	256	5	-0.2211	0.26073	0.53093	0.999698	353	3	-0.2211
ZBTB14	8	0.15182	0.38936	0.999995	257	3	0.28013	0.020617	0.086984	0.888142	63	5	0.28013
HHIP	8	0.15195	0.38964	0.999995	258	2	0.069983	0.098263	0.28223	0.989473	188	4	0.069983
MYOD1	8	0.15387	0.39263	0.999995	259	3	0.34919	0.018366	0.079683	0.888142	60	5	0.34919
KLF10	8	0.15617	0.39617	0.999995	260	4	-0.10455	0.35453	0.62606	0.999698	418	3	-0.10455
GATA2	7	0.15784	0.38688	0.999995	261	4	-0.20687	0.35281	0.6189	0.999698	416	3	-0.20687
RBBP7	8	0.15912	0.4007	0.999995	262	4	-0.10479	0.43861	0.7041	0.999698	466	3	-0.10479
TLE3	8	0.15939	0.40111	0.999995	263	4	-0.14292	0.26355	0.53402	0.999698	355	3	-0.14292
FOXE1	8	0.16031	0.40261	0.999995	264	4	0.029828	0.31873	0.59035	0.999698	389	4	0.029828
GATA6	8	0.16158	0.40471	0.999995	265	4	-0.04917	0.17569	0.41682	0.999698	277	2	-0.04917
NTC_new_99	8	0.16277	0.40626	0.999995	266	5	-0.13549	0.45562	0.71941	0.999698	474	3	-0.13549
ELF4	8	0.16309	0.40674	0.999995	267	3	0.060628	0.29085	0.56251	0.999698	372	4	0.060628
ETV2	8	0.16601	0.41124	0.999995	268	5	-0.14755	0.64827	0.83686	0.999698	564	2	-0.14755
SNAI1	8	0.16846	0.415	0.999995	269	5	-0.20243	0.65114	0.83845	0.999698	566	2	-0.20243
NTC_new_194	8	0.16964	0.41674	0.999995	270	4	-0.060107	0.48964	0.74518	0.999698	493	3	-0.060107
TBX5	8	0.17059	0.41844	0.999995	271	4	-0.018148	0.2624	0.53283	0.999698	354	4	-0.018148
GLI3	8	0.17166	0.42006	0.999995	272	1	0.064414	0.17253	0.41157	0.999698	274	4	0.064414
NTC_new_288	8	0.17565	0.42609	0.999995	273	5	-0.11947	0.81193	0.91613	0.999698	626	2	-0.11947
FER	8	0.17622	0.42695	0.999995	274	4	0.014751	0.12743	0.33478	0.999698	231	4	0.014751
NTC_new_83	8	0.17662	0.42746	0.999995	275	4	-0.18105	0.14802	0.37114	0.999698	245	4	-0.18105
VEPH1	8	0.17674	0.42768	0.999995	276	4	-0.039131	0.45654	0.72016	0.999698	475	3	-0.039131
ATF1	8	0.18015	0.43274	0.999995	277	2	0.14794	0.058317	0.19745	0.941247	134	6	0.14794
NTC_new_24	8	0.18281	0.43706	0.999995	278	4	-0.067949	0.91528	0.96059	0.999698	665	2	-0.067949
NTC_new_279	8	0.18281	0.43706	0.999995	279	4	-0.095579	0.47086	0.73314	0.999698	488	3	-0.095579
GZMA	8	0.18359	0.43822	0.999995	280	5	-0.19887	0.095088	0.27635	0.989473	186	3	-0.19887
NTC_new_200	8	0.18364	0.43835	0.999995	281	2	0.076072	0.17227	0.41114	0.999698	272	5	0.076072
NTC_new_89	8	0.18364	0.43835	0.999995	282	5	-0.10028	0.68956	0.86169	0.999698	581	2	-0.10028
NTC_new_67	8	0.18364	0.43835	0.999995	283	5	-0.10898	0.17227	0.41114	0.999698	273	3	-0.10898
NTC_new_23	8	0.18364	0.43835	0.999995	284	4	-0.014992	0.45868	0.72197	0.999698	476	4	-0.014992
CALY	8	0.18497	0.44049	0.999995	285	5	-0.16888	0.421	0.6886	0.999698	461	3	-0.16888
NTC_new_66	8	0.18577	0.44164	0.999995	286	5	-0.32974	0.71701	0.87818	0.999698	594	2	-0.32974
FOXI1	8	0.18721	0.44392	0.999995	287	4	-0.14784	0.022062	0.09158	0.888142	68	4	-0.14784
NTC_new_152	8	0.18763	0.4444	0.999995	288	5	-0.21743	0.6218	0.82101	0.999698	559	2	-0.21743
NTC_new_249	8	0.18763	0.4444	0.999995	289	5	-0.20689	0.066267	0.21814	0.941247	149	2	-0.20689
NTC_new_166	8	0.18763	0.4444	0.999995	290	5	-0.19851	0.70389	0.87047	0.999698	587	2	-0.19851
FOXK2	8	0.18857	0.44579	0.999995	291	4	-0.049494	0.27689	0.54764	0.999698	362	3	-0.049494
FOXO1	8	0.19142	0.45003	0.999995	292	5	-0.18383	0.89862	0.95234	0.999698	661	2	-0.18383
NTC_new_277	8	0.19564	0.45606	0.999995	293	4	-0.071521	0.17227	0.41114	0.999698	267	4	-0.071521
NTC_new_127	8	0.19564	0.45606	0.999995	294	5	-0.17087	0.56963	0.79072	0.999698	527	2	-0.17087
NTC_new_185	8	0.19615	0.45695	0.999995	295	5	-0.2053	0.6218	0.82101	0.999698	558	2	-0.2053
NTC_new_190	8	0.19615	0.45695	0.999995	296	5	-0.1415	0.28363	0.55497	0.999698	369	3	-0.1415
NTC_new_304	8	0.1971	0.45849	0.999995	297	4	-0.13384	0.52233	0.76355	0.999698	509	3	-0.13384
NTC_new_310	8	0.1971	0.45849	0.999995	298	3	0.040814	0.099004	0.28397	0.989473	189	4	0.040814
ZNF740	8	0.20046	0.46339	0.999995	299	2	0.55267	0.0015668	0.0090694	0.397352	16	5	0.55267
MAPK12	8	0.20094	0.46417	0.999995	300	5	-0.096687	0.11078	0.3054	0.989473	205	2	-0.096687
SLAMF6	8	0.20202	0.46568	0.999995	301	4	-0.046506	0.27304	0.54387	0.999698	360	3	-0.046506
NTC_new_350	8	0.20701	0.47294	0.999995	302	5	-0.14401	0.72994	0.88545	0.999698	599	3	-0.14401
CRPPA	8	0.20987	0.477	0.999995	303	4	-0.037086	0.41383	0.68187	0.999698	457	3	-0.037086
NTC_new_330	8	0.21045	0.47775	0.999995	304	5	-0.2915	0.30659	0.57855	0.999698	379	3	-0.2915
HIST1H2BJ	8	0.21724	0.48691	0.999995	305	4	0.12325	0.10673	0.29825	0.989473	201	4	0.12325
NTC_new_118	8	0.2185	0.48877	0.999995	306	5	-0.17886	0.6218	0.82101	0.999698	557	2	-0.17886
NTC_new_246	8	0.2185	0.48877	0.999995	307	5	-0.11896	0.80059	0.91199	0.999698	621	2	-0.11896
NTC_new_284	8	0.2185	0.48877	0.999995	308	5	-0.2108	0.52233	0.76355	0.999698	508	3	-0.2108
NTC_new_204	8	0.21964	0.49034	0.999995	309	5	-0.16379	0.76194	0.89914	0.999698	611	2	-0.16379
NTC_new_3	8	0.21964	0.49034	0.999995	310	4	0.07346	0.14802	0.37114	0.999698	246	4	0.07346
PHF12	8	0.22034	0.49129	0.999995	311	3	0.19314	0.10432	0.29373	0.989473	198	5	0.19314
NTC_new_294	8	0.22225	0.49408	0.999995	312	5	-0.16314	0.6681	0.84923	0.999698	572	3	-0.16314
NTC_new_290	8	0.22225	0.49408	0.999995	313	4	-0.10085	0.61834	0.81927	0.999698	550	3	-0.10085
NTC_new_271	8	0.22405	0.49665	0.999995	314	5	-0.11015	0.48061	0.74031	0.999698	492	3	-0.11015
NTC_new_62	8	0.22781	0.50173	0.999995	315	5	-0.073113	0.11325	0.30996	0.989473	217	2	-0.073113
NTC_new_270	8	0.22781	0.50173	0.999995	316	5	-0.095493	0.67751	0.8545	0.999698	577	2	-0.095493
NTC_new_189	8	0.22781	0.50173	0.999995	317	3	0.012368	0.50865	0.75579	0.999698	502	3	0.012368
NFYB	8	0.22805	0.50212	0.999995	318	5	-0.13494	0.16062	0.39195	0.999698	259	1	-0.13494
ATP5F1E	8	0.22869	0.50298	0.999995	319	5	-0.18795	0.13438	0.34752	0.999698	238	2	-0.18795
MAPK9	8	0.22993	0.50476	0.999995	320	4	0.069676	0.048573	0.17079	0.941247	119	4	0.069676
NTC_new_82	8	0.23353	0.50932	0.999995	321	4	-0.003903	0.36747	0.63824	0.999698	430	4	-0.003903
NTC_new_347	8	0.23353	0.50932	0.999995	322	4	-0.043162	0.67728	0.85437	0.999698	575	3	-0.043162
NTC_new_251	8	0.23353	0.50932	0.999995	323	2	0.26449	0.026642	0.10613	0.91851	80	6	0.26449
NTC_new_309	8	0.23353	0.50932	0.999995	324	4	0.028956	0.28363	0.55497	0.999698	368	4	0.028956
TBC1D5	8	0.23453	0.51071	0.999995	325	5	-0.18538	0.90359	0.95471	0.999698	663	2	-0.18538
PRDM1	8	0.23522	0.51158	0.999995	326	4	-0.080263	0.41113	0.67924	0.999698	455	3	-0.080263
NTC_new_283	8	0.23912	0.51676	0.999995	327	5	-0.16652	0.065284	0.21574	0.941247	146	3	-0.16652
NTC_new_178	8	0.23912	0.51676	0.999995	328	5	-0.099854	0.47086	0.73314	0.999698	486	3	-0.099854
NTC_new_299	8	0.24045	0.51844	0.999995	329	4	-0.12164	0.68408	0.85862	0.999698	578	3	-0.12164
KLF9	8	0.24309	0.52191	0.999995	330	5	-0.15749	0.54178	0.77493	0.999698	517	2	-0.15749
FOXO3	7	0.24407	0.50409	0.999995	331	4	-0.18121	0.7239	0.86364	0.999698	597	2	-0.18121
NTC_new_292	8	0.24626	0.52622	0.999995	332	5	-0.17764	0.61037	0.81484	0.999698	547	2	-0.17764
NFKBIB	8	0.24653	0.52665	0.999995	333	1	1.2695	1.569e-09	4.9532e-06	0.001157	3	7	1.2695
FOXS1	8	0.24989	0.53076	0.999995	334	2	0.27356	0.012633	0.05983	0.888142	47	6	0.27356
NTC_new_92	8	0.25248	0.53418	0.999995	335	5	-0.11385	0.94798	0.9699	0.999698	674	1	-0.11385
TRBC1	8	0.25553	0.53868	0.999995	336	5	-0.10164	0.12129	0.32403	0.999698	225	3	-0.10164
NTC_new_293	8	0.25876	0.54292	0.999995	337	4	-0.011634	0.24372	0.5129	0.999698	341	4	-0.011634
FOXP2	8	0.25989	0.54435	0.999995	338	4	-0.034375	0.34178	0.61358	0.999698	407	3	-0.034375
CEBPG	8	0.26099	0.54583	0.999995	339	3	-0.016316	0.017228	0.07569	0.888142	57	4	-0.016316
NTC_new_209	8	0.26151	0.54663	0.999995	340	5	-0.078586	0.61834	0.81927	0.999698	555	3	-0.078586
NTC_new_135	8	0.26151	0.54663	0.999995	341	5	-0.075707	0.27005	0.54095	0.999698	358	3	-0.075707
NTC_new_164	8	0.26151	0.54663	0.999995	342	5	-0.099229	0.82384	0.92073	0.999698	628	2	-0.099229
MAPK1	7	0.26209	0.5247	0.999995	343	3	-0.022538	0.093665	0.2607	0.989473	184	2	-0.022538
FOXB2	8	0.2624	0.54784	0.999995	344	4	0.020584	0.13575	0.35006	0.999698	240	4	0.020584
KLF15	8	0.26609	0.55299	0.999995	345	4	0.05684	0.27515	0.54597	0.999698	361	4	0.05684
NTC_new_130	8	0.26816	0.55563	0.999995	346	4	-0.067949	0.34487	0.61649	0.999698	410	2	-0.067949
NTC_new_329	8	0.26816	0.55563	0.999995	347	4	-0.045711	0.68408	0.85862	0.999698	579	3	-0.045711
NTC_new_119	8	0.26843	0.55608	0.999995	348	5	-0.14355	0.93281	0.96634	0.999698	669	1	-0.14355
NTC_new_289	8	0.27118	0.55959	0.999995	349	3	0.083483	0.22008	0.48645	0.999698	320	5	0.083483
NTC_new_218	8	0.27118	0.55959	0.999995	350	3	0.040655	0.24548	0.51484	0.999698	344	4	0.040655
NTC_new_107	8	0.27118	0.55959	0.999995	351	4	0.033026	0.066267	0.21814	0.941247	162	4	0.033026
IKZF1	8	0.2721	0.56075	0.999995	352	5	-0.14469	0.32566	0.59727	0.999698	395	3	-0.14469
IRF8	8	0.27245	0.56119	0.999995	353	5	-0.070617	0.59066	0.80332	0.999698	540	3	-0.070617
NTC_new_316	8	0.27413	0.56302	0.999995	354	3	-0.061415	0.21217	0.47494	0.999698	312	3	-0.061415
NTC_new_255	8	0.27413	0.56302	0.999995	355	3	0.12897	0.21055	0.47239	0.999698	308	5	0.12897
EGR4	8	0.27472	0.56381	0.999995	356	4	-0.090773	0.32863	0.60034	0.999698	397	3	-0.090773
KLF6	8	0.27547	0.5648	0.999995	357	4	-0.053718	0.42247	0.68998	0.999698	463	4	-0.053718
NTC_new_186	8	0.27602	0.56548	0.999995	358	4	-0.055182	0.046811	0.16542	0.941247	114	3	-0.055182
NTC_new_69	8	0.27602	0.56548	0.999995	359	4	-0.088943	0.25498	0.52498	0.999698	350	3	-0.088943
NTC_new_314	8	0.27602	0.56548	0.999995	360	3	0.031111	0.45868	0.72197	0.999698	477	4	0.031111
RXRA	7	0.27629	0.54089	0.999995	361	3	-0.0011165	0.083074	0.23793	0.986912	174	3	-0.0011165
NTC_new_287	8	0.27649	0.56606	0.999995	362	5	-0.11214	0.25498	0.52498	0.999698	351	3	-0.11214
NTC_new_202	8	0.27649	0.56606	0.999995	363	5	-0.08804	0.36446	0.63554	0.999698	426	3	-0.08804
XBP1	8	0.2777	0.56737	0.999995	364	4	-0.071945	0.38394	0.65372	0.999698	444	4	-0.071945
HDAC1	8	0.27997	0.57025	0.999995	365	2	0.35485	0.024615	0.099882	0.888142	77	6	0.35485
SLFN5	8	0.2828	0.57408	0.999995	366	5	-0.087934	0.032936	0.12567	0.941247	86	3	-0.087934
FOXJ3	8	0.28337	0.57478	0.999995	367	4	-0.27882	0.086379	0.25971	0.989473	177	2	-0.27882
NTC_new_201	8	0.28359	0.57503	0.999995	368	5	-0.095493	0.49605	0.74854	0.999698	496	2	-0.095493
NTC_new_305	8	0.28359	0.57503	0.999995	369	5	-0.087385	0.58048	0.79743	0.999698	535	3	-0.087385
NTC_new_274	8	0.28571	0.57766	0.999995	370	4	-0.10868	0.56963	0.79072	0.999698	530	3	-0.10868
FRMPD4	8	0.28599	0.57799	0.999995	371	2	0.16154	0.052311	0.18144	0.941247	124	6	0.16154
NTC_new_19	8	0.28604	0.5781	0.999995	372	4	-0.083198	0.72994	0.88545	0.999698	600	3	-0.083198
HSP90AB1	7	0.2874	0.5539	0.999995	373	4	-0.33548	0.39002	0.64715	0.999698	445	2	-0.33548
FOXL1	8	0.28843	0.58109	0.999995	374	5	-0.14533	0.12419	0.32924	0.999698	229	3	-0.14533
NTC_new_42	8	0.29161	0.58541	0.999995	375	4	-0.077003	0.53053	0.76801	0.999698	511	2	-0.077003
NTC_new_20	8	0.29311	0.5873	0.999995	376	5	-0.10717	0.61834	0.81927	0.999698	554	3	-0.10717
NTC_new_263	8	0.29311	0.5873	0.999995	377	5	-0.090635	0.54242	0.77528	0.999698	519	3	-0.090635
NTC_new_40	8	0.29311	0.5873	0.999995	378	5	-0.083067	0.36446	0.63554	0.999698	427	2	-0.083067
NTC_new_125	8	0.29311	0.5873	0.999995	379	5	-0.083383	0.69308	0.8639	0.999698	582	2	-0.083383
NTC_new_163	8	0.29311	0.5873	0.999995	380	5	-0.083383	0.56963	0.79072	0.999698	529	3	-0.083383
NTC_new_147	8	0.29311	0.5873	0.999995	381	5	-0.10717	0.61834	0.81927	0.999698	551	3	-0.10717
NTC_new_61	8	0.29311	0.5873	0.999995	382	5	-0.07965	0.35756	0.6287	0.999698	421	1	-0.07965
NTC_new_148	8	0.2951	0.58966	0.999995	383	4	-0.10375	0.36446	0.63554	0.999698	428	3	-0.10375
NTC_new_236	8	0.2951	0.58966	0.999995	384	4	-0.12184	0.11325	0.30996	0.989473	210	2	-0.12184
ZIC1	8	0.29613	0.5911	0.999995	385	4	0.10565	0.22923	0.49783	0.999698	327	4	0.10565
E2F5	8	0.29662	0.5917	0.999995	386	5	-0.12328	0.033203	0.12642	0.941247	87	3	-0.12328
E2F7	7	0.2968	0.56444	0.999995	387	4	-0.12564	0.49893	0.72627	0.999698	500	3	-0.12564
HDAC9	8	0.2979	0.59327	0.999995	388	3	-0.01721	0.63682	0.82985	0.999698	562	3	-0.01721
NTC_new_160	8	0.30304	0.59938	0.999995	389	4	-0.1141	0.36747	0.63824	0.999698	431	4	-0.1141
MTA2	8	0.30369	0.60015	0.999995	390	5	-0.10726	0.69359	0.86429	0.999698	583	3	-0.10726
TTC39B	8	0.30479	0.60144	0.999995	391	5	-0.096007	0.21999	0.48637	0.999698	319	2	-0.096007
NTC_new_141	8	0.31066	0.60656	0.999995	392	4	-0.12735	0.46262	0.72571	0.999698	478	3	-0.12735
NTC_new_149	8	0.31066	0.60656	0.999995	393	4	-0.10077	0.35756	0.6287	0.999698	423	2	-0.10077
NTC_new_29	8	0.31283	0.6086	0.999995	394	3	0.18324	0.16832	0.40463	0.999698	262	5	0.18324
NTC_new_173	8	0.31283	0.6086	0.999995	395	4	0.13228	0.17028	0.40794	0.999698	265	4	0.13228
NTC_new_22	8	0.31283	0.6086	0.999995	396	3	0.29605	0.048077	0.16941	0.941247	116	5	0.29605
NTC_new_33	8	0.31409	0.60972	0.999995	397	4	-0.045218	0.33091	0.60268	0.999698	399	2	-0.045218
NTC_new_259	8	0.31439	0.61002	0.999995	398	4	0.037184	0.16001	0.39097	0.999698	258	4	0.037184
NTC_new_136	8	0.31439	0.61002	0.999995	399	3	0.030265	0.47156	0.73375	0.999698	489	4	0.030265
NTC_new_183	8	0.31439	0.61002	0.999995	400	3	0.04882	0.39783	0.66671	0.999698	448	4	0.04882
EBF3	8	0.31922	0.61399	0.999995	401	4	-0.095542	0.39372	0.66263	0.999698	446	3	-0.095542
TCF12	8	0.3211	0.61548	0.999995	402	4	-0.11536	0.33133	0.6031	0.999698	400	3	-0.11536
ZBTB7A	8	0.32151	0.6159	0.999995	403	3	0.23662	0.10701	0.29881	0.989473	202	5	0.23662
CHST11	8	0.32208	0.61635	0.999995	404	4	-0.013292	0.35393	0.62554	0.999698	417	3	-0.013292
JUND	8	0.32235	0.61666	0.999995	405	4	0.0050348	0.37098	0.64186	0.999698	433	4	0.0050348
CCDC141	8	0.32464	0.61871	0.999995	406	3	0.1101	0.1572	0.38608	0.999698	256	5	0.1101
SCN3A	8	0.32566	0.61942	0.999995	407	3	-0.041081	0.49618	0.74859	0.999698	497	3	-0.041081
FOXF1	7	0.32821	0.59894	0.999995	408	3	0.26337	0.24798	0.49286	0.999698	345	4	0.26337
NTC_new_258	8	0.32924	0.6226	0.999995	409	4	-0.097354	0.30659	0.57855	0.999698	380	2	-0.097354
JDP2	8	0.33006	0.62339	0.999995	410	3	0.074725	0.24164	0.51068	0.999698	333	4	0.074725
SAP18	8	0.33464	0.62731	0.999995	411	4	0.20024	0.11312	0.3097	0.989473	208	4	0.20024
NTC_new_336	8	0.33519	0.6277	0.999995	412	4	-0.078719	0.68532	0.85919	0.999698	580	2	-0.078719
NTC_new_115	8	0.33519	0.6277	0.999995	413	3	0.13469	0.065284	0.21574	0.941247	147	4	0.13469
ZNF682	8	0.33764	0.62984	0.999995	414	3	-0.0098464	0.55834	0.78432	0.999698	524	3	-0.0098464
CD69	8	0.34215	0.63398	0.999995	415	3	0.029487	0.013573	0.063387	0.888142	49	4	0.029487
NTC_new_295	8	0.34288	0.63468	0.999995	416	4	-0.056841	0.61037	0.81484	0.999698	544	3	-0.056841
NTC_new_221	8	0.34288	0.63468	0.999995	417	4	-0.10972	0.88999	0.94822	0.999698	656	2	-0.10972
NTC_new_300	8	0.34724	0.63806	0.999995	418	3	-0.034441	0.29944	0.5715	0.999698	374	3	-0.034441
NTC_new_41	8	0.34724	0.63806	0.999995	419	4	-0.13344	0.37682	0.6472	0.999698	435	3	-0.13344
NTC_new_144	8	0.35008	0.64053	0.999995	420	3	0.071748	0.22008	0.48645	0.999698	323	5	0.071748
NTC_new_30	8	0.35421	0.64418	0.999995	421	4	0.068204	0.076537	0.24127	0.989055	170	4	0.068204
GALNT18	8	0.35938	0.64803	0.999995	422	4	-0.029602	0.88543	0.94636	0.999698	654	2	-0.029602
E2F4	8	0.35984	0.6483	0.999995	423	4	-0.011584	0.07838	0.24447	0.989473	171	4	-0.011584
ATF4	8	0.36146	0.64967	0.999995	424	2	0.16134	0.15148	0.3765	0.999698	251	5	0.16134
HDAC2	8	0.36339	0.65155	0.999995	425	4	-0.042325	0.37664	0.64704	0.999698	434	4	-0.042325
NTC_new_103	8	0.36481	0.6527	0.999995	426	4	-0.0020362	0.38173	0.65147	0.999698	442	4	-0.0020362
NTC_new_349	8	0.36481	0.6527	0.999995	427	4	0.010431	0.33684	0.60853	0.999698	403	4	0.010431
TFAP2E	8	0.36588	0.6536	0.999995	428	3	0.074673	0.044388	0.15848	0.941247	105	4	0.074673
FOXD3	8	0.36726	0.65465	0.999995	429	3	0.056288	0.13184	0.34309	0.999698	234	4	0.056288
ZBTB33	8	0.36822	0.65548	0.999995	430	3	0.10753	0.16753	0.40326	0.999698	261	4	0.10753
NTC_new_282	8	0.37168	0.65862	0.999995	431	4	-0.06249	0.066267	0.21814	0.941247	151	4	-0.06249
NTC_new_225	8	0.37168	0.65862	0.999995	432	3	0.14081	0.21055	0.47239	0.999698	309	5	0.14081
HSF1	8	0.37199	0.65887	0.999995	433	4	-0.13545	0.32094	0.59259	0.999698	390	2	-0.13545
NTC_new_9	8	0.37211	0.65896	0.999995	434	3	0.15839	0.19942	0.45514	0.999698	296	5	0.15839
RAD21	8	0.3772	0.66287	0.999995	435	3	0.053593	0.7035	0.8703	0.999698	586	3	0.053593
NTC_new_175	8	0.37853	0.66396	0.999995	436	4	0.025093	0.30242	0.57457	0.999698	377	4	0.025093
NTC_new_226	8	0.38156	0.66621	0.999995	437	1	0.11496	0.17328	0.41273	0.999698	276	5	0.11496
NTC_new_318	8	0.38156	0.66621	0.999995	438	3	0.062482	0.28361	0.55495	0.999698	365	4	0.062482
NTC_new_170	8	0.38156	0.66621	0.999995	439	2	0.17944	0.10077	0.28708	0.989473	194	5	0.17944
NTC_new_134	8	0.38881	0.67236	0.999995	440	4	0.011832	0.44371	0.70877	0.999698	470	4	0.011832
NTC_new_78	8	0.38932	0.67276	0.999995	441	4	-0.098334	0.23214	0.50099	0.999698	331	3	-0.098334
FOXF2	8	0.39465	0.67707	0.999995	442	3	-0.01827	0.3562	0.62752	0.999698	419	4	-0.01827
ACAP2	8	0.39554	0.67774	0.999995	443	4	-0.061208	0.13379	0.34664	0.999698	236	3	-0.061208
ATF3	8	0.39638	0.67848	0.999995	444	4	0.090939	0.027171	0.10797	0.922976	81	4	0.090939
ELK3	8	0.40202	0.68337	0.999995	445	4	0.024874	0.21944	0.48552	0.999698	318	4	0.024874
NTC_new_32	8	0.40667	0.68714	0.999995	446	4	0.056577	0.2676	0.53853	0.999698	357	4	0.056577
NTC_new_261	8	0.40888	0.68899	0.999995	447	4	-0.037564	0.37682	0.6472	0.999698	438	3	-0.037564
NTC_new_159	8	0.40888	0.68899	0.999995	448	4	-0.0019643	0.066267	0.21814	0.941247	152	4	-0.0019643
NTC_new_84	8	0.40895	0.68908	0.999995	449	3	-0.029747	0.85826	0.93498	0.999698	641	2	-0.029747
MTA1	8	0.41469	0.69398	0.999995	450	3	0.12321	0.30929	0.58095	0.999698	385	4	0.12321
NTC_new_272	8	0.41653	0.69555	0.999995	451	4	-0.058538	0.51549	0.75969	0.999698	504	3	-0.058538
NTC_new_59	8	0.41653	0.69555	0.999995	452	1	0.099852	0.066267	0.21814	0.941247	155	5	0.099852
ATF7	7	0.42084	0.69355	0.999995	453	4	-0.132	0.25789	0.50548	0.999698	352	3	-0.132
CREB3L4	8	0.42203	0.70012	0.999995	454	2	0.031838	0.42203	0.68963	0.999698	462	4	0.031838
NTC_new_264	8	0.42316	0.70083	0.999995	455	3	0.1351	0.17028	0.40794	0.999698	264	5	0.1351
TOX2	7	0.42491	0.69744	0.999995	456	3	-0.046267	0.30185	0.56049	0.999698	376	3	-0.046267
NTC_new_85	8	0.42647	0.7033	0.999995	457	4	-0.068856	0.67728	0.85437	0.999698	574	3	-0.068856
NTC_new_275	8	0.42647	0.7033	0.999995	458	4	0.077203	0.038313	0.14105	0.941247	97	4	0.077203
NTC_new_90	8	0.42647	0.7033	0.999995	459	4	-0.046617	0.24836	0.51789	0.999698	348	3	-0.046617
ABAT	8	0.42721	0.70401	0.999995	460	3	0.31249	0.075693	0.23946	0.987439	169	5	0.31249
SH3RF3	8	0.42934	0.70556	0.999995	461	3	0.14276	0.20165	0.45862	0.999698	302	4	0.14276
NTC_new_113	8	0.43668	0.7112	0.999995	462	3	-0.019758	0.28451	0.55577	0.999698	370	3	-0.019758
NTC_new_240	8	0.43685	0.71139	0.999995	463	4	-0.065065	0.71773	0.87847	0.999698	595	2	-0.065065
NTC_new_276	8	0.43685	0.71139	0.999995	464	4	-0.06405	0.72994	0.88545	0.999698	601	3	-0.06405
MAPK13	8	0.44708	0.71957	0.999995	465	4	0.00064409	0.3136	0.58545	0.999698	387	4	0.00064409
ZNF148	8	0.44793	0.72019	0.999995	466	2	0.20727	0.011842	0.056779	0.887423	44	6	0.20727
ESRRG	8	0.44805	0.72026	0.999995	467	1	0.32775	0.004509	0.023434	0.547569	30	5	0.32775
ELF1	8	0.44877	0.72084	0.999995	468	4	-0.048328	0.49015	0.74555	0.999698	494	3	-0.048328
STAM	8	0.44976	0.72158	0.999995	469	1	0.1581	0.023017	0.094513	0.888142	72	6	0.1581
TOX	6	0.45199	0.68536	0.999995	470	3	-0.025136	0.20116	0.42526	0.999698	300	3	-0.025136
NTC_new_1	8	0.45383	0.72497	0.999995	471	4	-0.074935	0.72916	0.88495	0.999698	598	1	-0.074935
NTC_new_8	8	0.45383	0.72497	0.999995	472	4	-0.057042	0.49605	0.74854	0.999698	495	2	-0.057042
EGR3	8	0.4557	0.72643	0.999995	473	2	0.077984	0.1226	0.32647	0.999698	228	4	0.077984
SP9	8	0.45676	0.72725	0.999995	474	3	0.068113	0.18311	0.42899	0.999698	284	3	0.068113
KLF5	8	0.45906	0.72905	0.999995	475	3	0.074151	0.040236	0.1465	0.941247	99	4	0.074151
FOXP1	8	0.45974	0.72962	0.999995	476	4	-0.094825	0.09139	0.26928	0.989473	181	3	-0.094825
NTC_new_112	8	0.46154	0.73111	0.999995	477	3	0.15123	0.14892	0.37256	0.999698	248	5	0.15123
NTC_new_244	8	0.46154	0.73111	0.999995	478	4	-0.042339	0.61834	0.81927	0.999698	552	3	-0.042339
TLE2	8	0.46354	0.73277	0.999995	479	4	-0.075322	0.90601	0.95602	0.999698	664	2	-0.075322
NTC_new_257	8	0.46782	0.73616	0.999995	480	3	0.23417	0.060262	0.20291	0.941247	136	5	0.23417
NTC_new_27	8	0.46945	0.73736	0.999995	481	4	0.099885	0.04164	0.15069	0.941247	102	4	0.099885
NTC_new_65	8	0.46945	0.73736	0.999995	482	4	-0.049204	0.32765	0.59915	0.999698	396	4	-0.049204
PCAT18	8	0.47563	0.74239	0.999995	483	3	-0.0041119	0.45121	0.71546	0.999698	472	3	-0.0041119
FOXR1	8	0.47585	0.74254	0.999995	484	3	0.14488	0.0057416	0.029635	0.649197	32	5	0.14488
NTC_new_36	8	0.47684	0.74319	0.999995	485	4	-0.011678	0.11325	0.30996	0.989473	218	4	-0.011678
NTC_new_195	8	0.47684	0.74319	0.999995	486	4	0.033812	0.099004	0.28397	0.989473	191	4	0.033812
ZNF16	8	0.47721	0.74344	0.999995	487	3	-0.028905	0.20139	0.45821	0.999698	301	3	-0.028905
TCF7	8	0.48129	0.74669	0.999995	488	3	0.13023	0.18445	0.43141	0.999698	287	5	0.13023
CMSS1	8	0.48145	0.74689	0.999995	489	2	0.20146	0.13409	0.34708	0.999698	237	5	0.20146
NTC_new_203	8	0.48495	0.74963	0.999995	490	2	0.29122	0.011909	0.056967	0.887423	45	5	0.29122
NTC_new_235	8	0.48495	0.74963	0.999995	491	4	0.041471	0.24372	0.5129	0.999698	339	4	0.041471
KLF8	8	0.48844	0.75231	0.999995	492	4	-0.060003	0.65512	0.84109	0.999698	568	2	-0.060003
ITGA1	8	0.48929	0.75289	0.999995	493	4	0.0059338	0.20465	0.46334	0.999698	305	4	0.0059338
CENPI	8	0.49224	0.75532	0.999995	494	4	-0.032046	0.0030656	0.01641	0.507699	22	4	-0.032046
ST8SIA4	8	0.49392	0.75644	0.999995	495	3	0.15201	0.18244	0.42789	0.999698	283	5	0.15201
NTC_new_100	8	0.49646	0.75854	0.999995	496	4	-0.037225	0.53392	0.77002	0.999698	514	2	-0.037225
NTC_new_133	8	0.49646	0.75854	0.999995	497	4	-0.0059343	0.24372	0.5129	0.999698	338	4	-0.0059343
NTC_new_128	8	0.50277	0.76341	0.999995	498	3	0.18454	0.099004	0.28397	0.989473	192	5	0.18454
JUNB	8	0.50381	0.76421	0.999995	499	3	0.22188	0.018551	0.080138	0.888142	61	4	0.22188
MBD3	8	0.50784	0.76724	0.999995	500	3	0.10281	0.11452	0.31209	0.989929	221	4	0.10281
ELF3	7	0.50947	0.75419	0.999995	501	2	-0.018792	0.59016	0.79255	0.999698	539	2	-0.018792
TBX15	8	0.50975	0.76878	0.999995	502	2	0.23444	0.058206	0.19714	0.941247	133	5	0.23444
ETV4	8	0.51047	0.76933	0.999995	503	3	0.010519	0.70965	0.87378	0.999698	592	3	0.010519
SP3	8	0.51097	0.76976	0.999995	504	3	0.38108	0.022422	0.09273	0.888142	69	5	0.38108
CENPF	8	0.51256	0.77094	0.999995	505	2	0.53021	0.032585	0.12442	0.941247	85	5	0.53021
NTC_new_278	8	0.5133	0.7715	0.999995	506	4	-0.064747	0.066267	0.21814	0.941247	150	3	-0.064747
NTC_new_214	8	0.5133	0.7715	0.999995	507	4	-0.076687	0.17227	0.41114	0.999698	269	2	-0.076687
RBL1	8	0.51359	0.77169	0.999995	508	2	0.2149	0.058163	0.197	0.941247	132	6	0.2149
E2F2	8	0.51365	0.77175	0.999995	509	3	0.01573	0.035313	0.13229	0.941247	90	3	0.01573
ICA1	8	0.51588	0.77369	0.999995	510	2	0.078445	0.19556	0.44874	0.999698	295	5	0.078445
SMC3	8	0.5174	0.77497	0.999995	511	1	0.47503	0.0063874	0.03231	0.673305	33	6	0.47503
NTC_new_315	8	0.51826	0.77574	0.999995	512	3	0.029316	0.27126	0.54224	0.999698	359	4	0.029316
OVOL1	8	0.51876	0.77605	0.999995	513	4	0.12012	0.048777	0.17155	0.941247	120	4	0.12012
FOXN3	8	0.51967	0.77677	0.999995	514	2	0.10677	0.12165	0.3247	0.999698	226	5	0.10677
ZNF263	8	0.52521	0.78069	0.999995	515	3	0.045616	0.22149	0.48865	0.999698	324	4	0.045616
CDH4	8	0.52832	0.78289	0.999995	516	3	0.088521	0.18734	0.43604	0.999698	289	5	0.088521
NTC_new_16	8	0.52856	0.78309	0.999995	517	2	0.15914	0.10939	0.30285	0.989473	203	5	0.15914
NTC_new_11	8	0.52856	0.78309	0.999995	518	3	0.11154	0.21795	0.48334	0.999698	316	4	0.11154
NTC_new_228	8	0.52856	0.78309	0.999995	519	3	0.19574	0.12507	0.33085	0.999698	230	5	0.19574
IRF4	8	0.53016	0.78432	0.999995	520	2	0.056042	0.16177	0.39397	0.999698	260	4	0.056042
CENPP	8	0.53097	0.78494	0.999995	521	3	0.21665	0.11885	0.31978	0.998904	223	4	0.21665
GATA4	8	0.53229	0.78601	0.999995	522	3	0.051509	0.14424	0.3648	0.999698	244	4	0.051509
NTC_new_80	8	0.5328	0.78639	0.999995	523	4	-0.079025	0.31342	0.58527	0.999698	386	3	-0.079025
NTC_new_142	8	0.5328	0.78639	0.999995	524	4	-0.045218	0.43061	0.69723	0.999698	464	3	-0.045218
OSBPL3	8	0.53386	0.7871	0.999995	525	2	0.39698	0.0041608	0.02169	0.5267	28	6	0.39698
TCF3	8	0.53406	0.78727	0.999995	526	3	-0.041662	0.088307	0.26326	0.989473	179	3	-0.041662
ATF2	8	0.5346	0.7877	0.999995	527	1	0.19477	0.053474	0.18475	0.941247	125	6	0.19477
BIRC3	8	0.53519	0.78814	0.999995	528	2	0.1664	0.082035	0.25182	0.989473	173	5	0.1664
BRIP1	8	0.53672	0.78936	0.999995	529	3	0.036057	0.4374	0.70304	0.999698	465	4	0.036057
ARID4A	8	0.539	0.79108	0.999995	530	3	0.18368	0.021129	0.088628	0.888142	66	4	0.18368
C7orf57	4	0.54015	0.69268	0.999995	531	1	0.53486	0.02441	0.075383	0.888142	75	3	0.53486
NTC_new_86	8	0.54241	0.79373	0.999995	532	4	0.068804	0.24372	0.5129	0.999698	335	4	0.068804
NTC_new_217	8	0.5466	0.7969	0.999995	533	3	-1.1857e-05	0.066267	0.21814	0.941247	154	4	-1.1857e-05
ELF5	8	0.54985	0.79928	0.999995	534	3	0.23669	0.14229	0.36159	0.999698	242	4	0.23669
RAPGEF5	8	0.55029	0.79954	0.999995	535	3	0.15111	0.1024	0.29001	0.989473	197	5	0.15111
FOXP4	8	0.5541	0.80242	0.999995	536	3	0.30738	0.0074863	0.036877	0.709809	36	5	0.30738
KLF7	8	0.55465	0.80278	0.999995	537	4	0.0029058	0.82965	0.92324	0.999698	629	2	0.0029058
NTC_new_53	8	0.56127	0.80802	0.999995	538	3	0.07474	0.14873	0.37222	0.999698	247	4	0.07474
NTC_new_116	8	0.56172	0.80824	0.999995	539	4	-0.050703	0.61834	0.81927	0.999698	553	3	-0.050703
NTC_new_93	8	0.56172	0.80824	0.999995	540	4	0.037164	0.066267	0.21814	0.941247	157	4	0.037164
NTC_new_331	8	0.56172	0.80824	0.999995	541	4	0.010313	0.17845	0.42119	0.999698	278	4	0.010313
NTC_new_291	8	0.56172	0.80824	0.999995	542	4	-0.028519	0.70389	0.87047	0.999698	589	3	-0.028519
NTC_new_39	8	0.56172	0.80824	0.999995	543	4	-0.014123	0.11325	0.30996	0.989473	219	3	-0.014123
NTC_new_154	8	0.56332	0.80951	0.999995	544	3	-0.018548	0.11325	0.30996	0.989473	214	3	-0.018548
FOXC1	8	0.56668	0.81208	0.999995	545	4	-0.065078	0.29261	0.56437	0.999698	373	3	-0.065078
ETV1	8	0.57061	0.81496	0.999995	546	3	-0.047606	0.036069	0.13445	0.941247	93	3	-0.047606
TTC28	8	0.5708	0.81514	0.999995	547	4	-0.11224	0.34577	0.61732	0.999698	412	3	-0.11224
NTC_new_155	8	0.57386	0.81755	0.999995	548	3	0.011645	0.066267	0.21814	0.941247	160	4	0.011645
BIRC2	8	0.57574	0.81883	0.999995	549	4	0.14178	0.063007	0.20999	0.941247	140	4	0.14178
IRGM	8	0.57832	0.82032	0.999995	550	3	0.28592	0.03501	0.13151	0.941247	89	5	0.28592
MECOM	8	0.58503	0.82319	0.999995	551	2	0.34221	0.094317	0.27488	0.989473	185	5	0.34221
RXRG	8	0.58558	0.82345	0.999995	552	3	0.27359	0.04098	0.14858	0.941247	100	5	0.27359
YY2	8	0.586	0.82358	0.999995	553	3	0.082561	0.022956	0.094344	0.888142	71	5	0.082561
MAPK11	8	0.58834	0.82476	0.999995	554	3	0.13091	0.17865	0.42152	0.999698	279	4	0.13091
NTC_new_307	8	0.59087	0.82601	0.999995	555	3	0.1978	0.10077	0.28708	0.989473	193	5	0.1978
NTC_new_76	8	0.59491	0.8278	0.999995	556	3	-0.038711	0.80059	0.91199	0.999698	622	1	-0.038711
NTC_new_215	8	0.59491	0.8278	0.999995	557	3	0.026745	0.28363	0.55497	0.999698	367	4	0.026745
CTCFL	8	0.60138	0.83064	0.999995	558	2	0.25985	0.0022445	0.012388	0.457054	19	5	0.25985
ARID4B	8	0.60522	0.83267	0.999995	559	3	0.10457	0.41389	0.68191	0.999698	458	4	0.10457
TGFBR2	8	0.61029	0.83501	0.999995	560	1	0.15475	0.056465	0.19258	0.941247	127	6	0.15475
NTC_new_222	8	0.61051	0.83508	0.999995	561	3	-0.0010551	0.44371	0.70877	0.999698	467	4	-0.0010551
FOXC2	8	0.61092	0.83528	0.999995	562	2	0.082272	0.24199	0.51114	0.999698	334	4	0.082272
ETS2	8	0.61155	0.83558	0.999995	563	3	0.0078046	0.17305	0.41237	0.999698	275	3	0.0078046
ELF2	8	0.61468	0.8369	0.999995	564	2	0.27105	0.024484	0.099407	0.888142	76	6	0.27105
ZIC5	8	0.6153	0.83716	0.999995	565	2	0.53251	0.00023688	0.0014612	0.128038	8	5	0.53251
KLF1	8	0.61567	0.83726	0.999995	566	3	0.060999	0.38311	0.65282	0.999698	443	4	0.060999
KLF17	8	0.61732	0.83806	0.999995	567	3	0.15006	0.14263	0.36223	0.999698	243	5	0.15006
RFC3	8	0.61889	0.83876	0.999995	568	3	0.21128	0.057975	0.19652	0.941247	130	4	0.21128
NTC_new_229	8	0.62241	0.84042	0.999995	569	3	0.30541	0.048077	0.16941	0.941247	117	5	0.30541
NTC_new_26	8	0.62241	0.84042	0.999995	570	3	0.078724	0.35015	0.62175	0.999698	413	4	0.078724
NTC_new_47	8	0.62241	0.84042	0.999995	571	3	0.19169	0.092464	0.27119	0.989473	182	5	0.19169
NTC_new_28	8	0.62448	0.84127	0.999995	572	3	0.088539	0.19974	0.45557	0.999698	298	5	0.088539
C7ORF57	3	0.62676	0.69253	0.999995	573	1	0.66539	0.037672	0.092234	0.888142	96	2	0.66539
FOXN4	8	0.63118	0.84439	0.999995	574	3	0.057741	0.36215	0.63296	0.999698	425	4	0.057741
TFDP1	8	0.63157	0.8445	0.999995	575	3	0.076769	0.4093	0.67745	0.999698	454	4	0.076769
TLE4	8	0.63202	0.84471	0.999995	576	3	0.064074	0.31439	0.58634	0.999698	388	4	0.064074
NTC_new_285	8	0.63581	0.84642	0.999995	577	3	0.3375	0.065671	0.2167	0.941247	148	5	0.3375
EGR2	8	0.64489	0.85105	0.999995	578	2	0.38445	0.024658	0.10009	0.888142	78	5	0.38445
NTC_new_308	8	0.6462	0.85164	0.999995	579	3	0.23189	0.044016	0.15739	0.941247	104	5	0.23189
GABPA	8	0.64926	0.85305	0.999995	580	3	0.056019	0.46691	0.72966	0.999698	481	4	0.056019
NTC_new_139	8	0.65142	0.85409	0.999995	581	2	0.38551	0.035405	0.13243	0.941247	91	6	0.38551
NTC_new_5	8	0.65142	0.85409	0.999995	582	2	0.56077	0.0022383	0.012378	0.457054	18	6	0.56077
FOXD2	8	0.65144	0.8541	0.999995	583	2	0.18495	0.035453	0.13262	0.941247	92	4	0.18495
NTC_new_172	8	0.65938	0.85814	0.999995	584	3	0.37674	0.016642	0.073828	0.888142	55	5	0.37674
CCNT2	8	0.66727	0.86207	0.999995	585	2	0.28714	0.095664	0.27739	0.989473	187	5	0.28714
SP2	8	0.66895	0.86287	0.999995	586	2	0.0060054	0.2087	0.46974	0.999698	306	3	0.0060054
KLF3	8	0.67147	0.86394	0.999995	587	2	0.27325	0.020622	0.086994	0.888142	64	5	0.27325
RRM2	8	0.67936	0.86752	0.999995	588	3	0.30034	0.0081684	0.040017	0.709809	39	5	0.30034
FOS	8	0.67974	0.86772	0.999995	589	3	0.017846	0.5021	0.75211	0.999698	501	3	0.017846
NTC_new_332	8	0.68322	0.86953	0.999995	590	1	0.13433	0.046811	0.16542	0.941247	113	4	0.13433
NTC_new_199	8	0.68322	0.86953	0.999995	591	3	0.20883	0.060262	0.20291	0.941247	137	5	0.20883
NTC_new_71	8	0.68727	0.87145	0.999995	592	3	-0.035237	0.53392	0.77002	0.999698	513	3	-0.035237
TCFL5	8	0.69278	0.87393	0.999995	593	3	0.13135	0.19025	0.44085	0.999698	291	5	0.13135
NTC_new_13	8	0.69578	0.87547	0.999995	594	2	0.24447	0.065197	0.2155	0.941247	143	5	0.24447
LEF1	8	0.70153	0.87838	0.999995	595	2	0.34165	0.045659	0.16234	0.941247	107	5	0.34165
CCNK	8	0.70192	0.8786	0.999995	596	2	0.19589	0.036489	0.13585	0.941247	95	6	0.19589
BATF3	8	0.70232	0.87883	0.999995	597	3	-0.018374	0.081902	0.25161	0.989473	172	3	-0.018374
NTC_new_328	8	0.70277	0.87896	0.999995	598	3	0.0036386	0.44371	0.70877	0.999698	469	4	0.0036386
NTC_new_224	8	0.71108	0.88283	0.999995	599	2	0.31783	0.025835	0.10367	0.908377	79	6	0.31783
NTC_new_68	8	0.72127	0.88752	0.999995	600	3	-0.0007536	0.073222	0.23466	0.979146	168	4	-0.0007536
NTC_new_45	8	0.72474	0.88912	0.999995	601	2	0.10119	0.21062	0.47251	0.999698	311	5	0.10119
BATF	8	0.72908	0.89095	0.999995	602	3	0.0879	0.023471	0.095959	0.888142	73	4	0.0879
HIST1H4C	8	0.73371	0.89312	0.999995	603	1	0.30377	0.010522	0.050746	0.827277	42	7	0.30377
NTC_new_91	8	0.74637	0.89876	0.999995	604	2	0.39634	0.0069369	0.034499	0.690972	35	6	0.39634
NTC_new_64	8	0.7504	0.90076	0.999995	605	2	0.16531	0.092464	0.27119	0.989473	183	5	0.16531
NTC_new_10	8	0.75493	0.90287	0.999995	606	2	-0.0094586	0.6681	0.84923	0.999698	573	3	-0.0094586
NTC_new_87	8	0.76177	0.90653	0.999995	607	2	0.15839	0.10939	0.30285	0.989473	204	5	0.15839
NTC_new_58	8	0.76189	0.90658	0.999995	608	2	0.21665	0.047683	0.16805	0.941247	115	6	0.21665
KLF11	8	0.76346	0.90738	0.999995	609	3	0.431	0.01302	0.061534	0.888142	48	5	0.431
ABCB10	8	0.76798	0.90962	0.999995	610	2	0.1183	0.21779	0.48313	0.999698	315	4	0.1183
NTC_new_96	8	0.77326	0.9123	0.999995	611	2	-0.046039	0.11325	0.30996	0.989473	209	3	-0.046039
SREBF2	8	0.77641	0.91379	0.999995	612	3	-0.020774	0.050217	0.17564	0.941247	121	3	-0.020774
NTC_new_268	8	0.77702	0.91412	0.999995	613	2	0.36917	0.014086	0.06513	0.888142	50	6	0.36917
GATA1	8	0.77703	0.91412	0.999995	614	3	0.098721	0.23068	0.49935	0.999698	328	4	0.098721
FOSL2	8	0.77796	0.91457	0.999995	615	3	0.14572	0.13505	0.34867	0.999698	239	5	0.14572
FOSB	8	0.77845	0.91484	0.999995	616	2	0.23251	0.04635	0.16417	0.941247	110	6	0.23251
SAP30	7	0.7803	0.90453	0.999995	617	2	0.24787	0.12228	0.31903	0.998904	227	5	0.24787
KDM1A	8	0.78631	0.91871	0.999995	618	2	0.33494	0.0041307	0.021611	0.5267	27	5	0.33494
NFKB2	8	0.78669	0.91891	0.999995	619	1	0.40812	0.016809	0.074403	0.888142	56	6	0.40812
NTC_new_348	8	0.78697	0.91902	0.999995	620	3	0.082375	0.099004	0.28397	0.989473	190	4	0.082375
NTC_new_343	8	0.78697	0.91902	0.999995	621	3	0.031111	0.32347	0.59516	0.999698	393	4	0.031111
RBBP4	8	0.78735	0.91923	0.999995	622	2	0.44342	0.00087062	0.0055328	0.298344	13	6	0.44342
GPC5	8	0.78817	0.91967	0.999995	623	1	0.3798	0.0031226	0.016658	0.507699	23	5	0.3798
BRD4	8	0.79074	0.92089	0.999995	624	1	1.3956	1.6347e-06	3.4673e-05	0.004051	6	7	1.3956
NTC_new_114	8	0.79384	0.92251	0.999995	625	3	0.048387	0.11325	0.30996	0.989473	213	4	0.048387
NTC_new_18	8	0.79689	0.924	0.999995	626	2	0.18292	0.13041	0.34051	0.999698	232	5	0.18292
NTC_new_281	8	0.79689	0.924	0.999995	627	2	0.2806	0.015372	0.069469	0.888142	52	5	0.2806
NTC_new_98	8	0.7997	0.92539	0.999995	628	3	0.066732	0.30659	0.57855	0.999698	384	4	0.066732
NTC_new_206	8	0.7997	0.92539	0.999995	629	3	0.20899	0.14949	0.37343	0.999698	249	4	0.20899
NTC_new_110	8	0.7997	0.92539	0.999995	630	3	-0.01957	0.65743	0.84262	0.999698	571	3	-0.01957
SP4	8	0.80251	0.92685	0.999995	631	2	0.32608	0.020272	0.085775	0.888142	62	6	0.32608
THEMIS	8	0.80302	0.92705	0.999995	632	3	0.20073	0.083719	0.25486	0.989473	175	5	0.20073
FOXK1	8	0.80318	0.92717	0.999995	633	2	0.076725	0.3455	0.61707	0.999698	411	4	0.076725
E2F3	8	0.80459	0.92778	0.999995	634	1	0.49245	0.0011479	0.007098	0.331713	15	7	0.49245
MAPK3	8	0.80596	0.92843	0.999995	635	1	0.36168	0.012353	0.058681	0.888142	46	6	0.36168
NTC_new_63	8	0.81236	0.93178	0.999995	636	2	0.030631	0.24372	0.5129	0.999698	336	4	0.030631
CNBD1	8	0.81432	0.93297	0.999995	637	3	0.020468	0.37041	0.64127	0.999698	432	3	0.020468
MTHFD1L	8	0.81816	0.93466	0.999995	638	2	0.027118	0.46523	0.72817	0.999698	479	4	0.027118
FOXE3	8	0.82178	0.93555	0.999995	639	2	0.44519	0.043264	0.15523	0.941247	103	6	0.44519
NTC_new_180	8	0.82534	0.93653	0.999995	640	2	0.072323	0.28361	0.55495	0.999698	366	4	0.072323
FOXN2	8	0.83111	0.9382	0.999995	641	2	0.19989	0.054895	0.1884	0.941247	126	6	0.19989
NTC_new_302	8	0.83664	0.93978	0.999995	642	2	0.11724	0.066267	0.21814	0.941247	158	5	0.11724
NTC_new_344	8	0.84224	0.9412	0.999995	643	2	0.23189	0.01496	0.068122	0.888142	51	6	0.23189
NTC_new_227	8	0.84428	0.94177	0.999995	644	1	0.35563	0.001898	0.010704	0.441381	17	7	0.35563
SLIT1	8	0.84956	0.94332	0.999995	645	2	0.090005	0.017735	0.077474	0.888142	59	4	0.090005
NTC_new_72	8	0.85378	0.94467	0.999995	646	2	0.21247	0.065197	0.2155	0.941247	142	6	0.21247
FOXB1	6	0.861	0.93173	0.999995	647	2	-0.040743	0.65227	0.80399	0.999698	567	1	-0.040743
NTC_new_335	8	0.86173	0.94713	0.999995	648	2	-0.012495	0.3982	0.66721	0.999698	450	3	-0.012495
SPDEF	8	0.86298	0.94752	0.999995	649	2	0.43849	0.0064658	0.032657	0.673305	34	6	0.43849
CTCF	8	0.87229	0.95023	0.999995	650	1	1.1942	1.0702e-06	2.4766e-05	0.003472	5	7	1.1942
ZFP57	8	0.87371	0.95062	0.999995	651	2	0.13237	0.051395	0.17904	0.941247	123	6	0.13237
SMYD3	8	0.87488	0.95099	0.999995	652	2	0.22818	0.033767	0.12805	0.941247	88	4	0.22818
DIAPH2	7	0.88412	0.94646	0.999995	653	2	0.011415	0.49635	0.72442	0.999698	498	2	0.011415
NFAT5	7	0.88735	0.94805	0.999995	654	1	0.11207	0.10634	0.28667	0.989473	200	5	0.11207
ELK4	8	0.8882	0.95518	0.999995	655	1	0.24654	0.029842	0.11625	0.941247	82	6	0.24654
SNAI3	8	0.88868	0.95528	0.999995	656	2	0.03466	0.18151	0.42613	0.999698	282	4	0.03466
YY1	8	0.88906	0.95543	0.999995	657	2	0.335	0.04614	0.16351	0.941247	108	6	0.335
CDK9	8	0.89358	0.95684	0.999995	658	2	0.094759	0.3794	0.64936	0.999698	441	4	0.094759
NTC_new_52	8	0.89495	0.95731	0.999995	659	2	0.19508	0.036351	0.13542	0.941247	94	6	0.19508
ATF6	8	0.90024	0.95893	0.999995	660	2	0.22463	0.067045	0.22021	0.941247	164	4	0.22463
JARID2	8	0.90422	0.96019	0.999995	661	1	0.21175	0.17991	0.4235	0.999698	280	4	0.21175
KLF2	8	0.9055	0.96074	0.999995	662	1	0.41396	0.0041936	0.021789	0.5267	29	7	0.41396
NTC_new_181	8	0.90753	0.96136	0.999995	663	2	0.26066	0.031666	0.12165	0.941247	84	6	0.26066
NFKBIA	8	0.91374	0.96365	0.999995	664	1	2.5729	2.4792e-13	4.9532e-06	0.001157	2	7	2.5729
TLE5	8	0.91458	0.96398	0.999995	665	1	0.21866	0.030489	0.11813	0.941247	83	5	0.21866
ZIC4	8	0.91541	0.96424	0.999995	666	2	0.052443	0.36029	0.63116	0.999698	424	4	0.052443
SELL	8	0.91591	0.96439	0.999995	667	1	0.34976	0.0036362	0.019075	0.5267	25	7	0.34976
TMSB4X	3	0.91612	0.91536	0.999995	668	0	0.07625	0.80988	0.81029	0.999698	625	1	0.07625
NTC_new_230	8	0.9193	0.96578	0.999995	669	1	0.087797	0.22008	0.48645	0.999698	321	5	0.087797
SMC1A	8	0.92498	0.96825	0.999995	670	2	0.1565	0.18754	0.43634	0.999698	290	4	0.1565
NTC_new_167	8	0.92507	0.9683	0.999995	671	2	0.2824	0.065283	0.21574	0.941247	144	6	0.2824
ARHGAP15	8	0.92527	0.96835	0.999995	672	2	0.28517	0.090884	0.26825	0.989473	180	5	0.28517
NEIL3	8	0.92697	0.96906	0.999995	673	2	0.15953	0.041585	0.15052	0.941247	101	6	0.15953
FOXR2	8	0.93255	0.97145	0.999995	674	2	0.23373	0.02079	0.087529	0.888142	65	6	0.23373
ZIC3	7	0.93586	0.96665	0.999995	675	1	0.35965	0.011656	0.050043	0.827277	43	5	0.35965
SAMD12	8	0.9416	0.97564	0.999995	676	1	0.069602	0.0056262	0.028962	0.649197	31	5	0.069602
NTC_new_156	8	0.94763	0.97835	0.999995	677	2	0.15457	0.21055	0.47239	0.999698	307	5	0.15457
TSPOAP1	8	0.94923	0.97909	0.999995	678	2	0.2553	0.046163	0.16358	0.941247	109	5	0.2553
CELF2	8	0.95275	0.9803	0.999995	679	1	0.25553	0.016421	0.072927	0.888142	54	6	0.25553
NTC_new_161	8	0.95867	0.98133	0.999995	680	1	0.11054	0.22008	0.48645	0.999698	322	5	0.11054
BCL11B	8	0.97819	0.9858	0.999995	681	1	0.55693	0.0005937	0.0039279	0.254735	10	6	0.55693
STAG1	8	0.97966	0.98623	0.999995	682	1	0.16975	0.056832	0.19344	0.941247	129	6	0.16975
FOXI2	8	0.98426	0.98799	0.999995	683	1	0.29453	0.017304	0.076007	0.888142	58	6	0.29453
GATA5	8	0.98674	0.98902	0.999995	684	1	0.20822	0.051167	0.17834	0.941247	122	6	0.20822
PBX3	7	0.9872	0.98714	0.999995	685	1	0.025908	0.2543	0.50067	0.999698	349	3	0.025908
NTC_new_101	8	0.99014	0.99094	0.999995	686	1	0.1382	0.060597	0.2038	0.941247	138	6	0.1382
NTC_new_239	8	0.99212	0.99209	0.999995	687	1	0.13329	0.16832	0.40463	0.999698	263	5	0.13329
NTC_new_208	8	0.99345	0.99334	0.999995	688	1	0.30583	0.010357	0.050043	0.827277	41	5	0.30583
NTC_new_207	8	0.99345	0.99334	0.999995	689	1	0.17399	0.13832	0.35483	0.999698	241	5	0.17399
TFAP2C	8	0.99368	0.99356	0.999995	690	1	0.56993	0.00096521	0.0060974	0.305308	14	7	0.56993
TBC1D8	8	0.99377	0.99364	0.999995	691	1	0.40239	0.0037645	0.019699	0.5267	26	6	0.40239
STXBP6	8	0.99382	0.99366	0.999995	692	1	0.11285	0.046362	0.1642	0.941247	111	6	0.11285
TFAP2B	8	0.99618	0.99597	0.999995	693	0	0.062192	0.022557	0.093245	0.888142	70	5	0.062192
NTC_new_234	8	0.99674	0.99654	0.999995	694	0	0.21653	0.068886	0.22479	0.949276	165	5	0.21653
CDK6	8	0.99832	0.99817	0.999995	695	0	0.69774	0.0025288	0.013706	0.469742	20	7	0.69774
HDAC8	8	0.99873	0.99863	0.999995	696	0	0.2273	0.0035756	0.018698	0.5267	24	7	0.2273
NTC_new_73	8	0.99939	0.99957	0.999995	697	0	0.35563	0.00061104	0.0039973	0.254735	11	8	0.35563
E2F1	8	0.99956	0.99966	0.999995	698	0	0.45696	0.00044044	0.0029373	0.228781	9	8	0.45696
FLI1	7	0.99992	0.99992	0.999995	699	0	0.4463	8.0062e-05	0.00048046	0.048115	7	7	0.4463
ETS1	8	1	1	0.999995	700	0	1.0794	6.368e-07	1.486e-05	0.002604	4	8	1.0794
TNFAIP3	8	1	1	0.999995	701	0	2.1261	5.2401e-18	4.9532e-06	0.001157	1	8	2.1261

## Sheet: Jlat106_DMSO
id	num	neg|score	neg|p-value	neg|fdr	neg|rank	neg|goodsgrna	neg|lfc	pos|score	pos|p-value	pos|fdr	pos|rank	pos|goodsgrna	pos|lfc
CD28	7	5.8797e-05	0.00036159	0.164931	1	5	-0.61783	0.60034	0.80209	0.999296	554	1	-0.61783
NFKB1	8	6.3107e-05	0.00047056	0.164931	2	6	-1.0379	0.63598	0.83489	0.999296	571	1	-1.0379
HDAC3	8	0.00011871	0.00081728	0.190972	3	6	-0.71797	0.98753	0.9878	0.999296	689	1	-0.71797
NTC_new_81	8	0.00021961	0.001372	0.198495	4	8	-0.56161	0.99978	0.99982	0.999817	701	0	-0.56161
ERF	7	0.00024947	0.0014414	0.198495	5	7	-0.53134	0.99975	0.99977	0.999817	700	0	-0.53134
RELA	8	0.00027333	0.001699	0.198495	6	7	-0.37931	0.94776	0.97352	0.999296	677	1	-0.37931
REL	8	0.00039748	0.0027094	0.24349	7	8	-0.41986	0.9996	0.99969	0.999817	699	0	-0.41986
GLIS1	8	0.00041192	0.0027788	0.24349	8	7	-0.51019	0.43248	0.70078	0.999296	464	1	-0.51019
CCNT1	8	0.00084338	0.0053346	0.415509	9	7	-0.74981	0.98434	0.98587	0.999296	687	1	-0.74981
USF2	8	0.0015409	0.0092972	0.651736	10	8	-0.52921	0.99846	0.99834	0.999817	698	0	-0.52921
PDE3B	8	0.0018024	0.010694	0.681503	11	6	-0.60737	0.92739	0.96739	0.999296	670	2	-0.60737
KLF12	8	0.0025893	0.014468	0.845197	12	3	0.01261	0.51511	0.77069	0.999296	527	3	0.01261
ELMO1	8	0.0035876	0.019164	0.872801	13	4	-0.16823	0.36629	0.64178	0.999296	419	3	-0.16823
NTC_new_192	8	0.0040394	0.021542	0.872801	14	7	-0.28953	0.050586	0.17753	0.994195	121	1	-0.28953
GATA6	8	0.0041118	0.021918	0.872801	15	7	-0.22448	0.94894	0.97378	0.999296	679	1	-0.22448
PMEPA1	8	0.0042074	0.022215	0.872801	16	7	-0.26797	0.83883	0.93172	0.999296	648	1	-0.26797
SP8	8	0.0046309	0.024405	0.872801	17	5	-0.31723	0.74543	0.89484	0.999296	624	3	-0.31723
NTC_new_33	8	0.0047297	0.024959	0.872801	18	6	-0.56937	0.22091	0.48832	0.999296	309	2	-0.56937
NTC_new_119	8	0.0047297	0.024959	0.872801	19	7	-0.32811	0.91475	0.96117	0.999296	663	1	-0.32811
NTC_new_220	8	0.0059176	0.030755	0.872801	20	5	-0.10186	0.075666	0.24208	0.999296	158	3	-0.10186
NFATC3	8	0.0059338	0.030804	0.872801	21	4	-0.11159	0.59986	0.81552	0.999296	552	3	-0.11159
FEV	8	0.0062125	0.031973	0.872801	22	4	-0.28543	0.4551	0.72036	0.999296	481	4	-0.28543
NTC_new_184	8	0.0062601	0.032142	0.872801	23	7	-0.39335	0.94088	0.97214	0.999296	676	1	-0.39335
TRAC	8	0.0064496	0.032865	0.872801	24	5	-0.12294	0.67564	0.85714	0.999296	597	2	-0.12294
IKBKB	8	0.0064972	0.033093	0.872801	25	5	-0.16078	0.51205	0.76873	0.999296	525	3	-0.16078
NTC_new_169	8	0.0070877	0.035421	0.872801	26	7	-0.43661	0.97911	0.98319	0.999296	685	1	-0.43661
NTC_new_99	8	0.0070877	0.035421	0.872801	27	7	-0.51181	0.91954	0.96345	0.999296	666	1	-0.51181
FOXD4	8	0.0078779	0.038997	0.872801	28	3	0.32286	0.073929	0.23775	0.999296	156	5	0.32286
ACAP2	8	0.0079186	0.039205	0.872801	29	6	-0.275	0.21284	0.47686	0.999296	298	2	-0.275
HES1	8	0.0080556	0.03972	0.872801	30	6	-0.41455	0.2763	0.55593	0.999296	360	2	-0.41455
LHX1	8	0.0082186	0.040423	0.872801	31	4	-0.23955	0.71573	0.87927	0.999296	613	3	-0.23955
GPS2	8	0.0082912	0.040701	0.872801	32	5	-0.18122	0.48219	0.74372	0.999296	501	3	-0.18122
NTC_new_338	8	0.009428	0.046001	0.872801	33	4	-0.2256	0.050586	0.17753	0.994195	114	3	-0.2256
NTC_new_188	8	0.0096176	0.046932	0.872801	34	5	-0.38759	0.3825	0.65609	0.999296	435	3	-0.38759
TOX2	7	0.010182	0.045169	0.872801	35	6	-0.50684	0.9847	0.98445	0.999296	688	0	-0.50684
JUNB	8	0.010393	0.050429	0.872801	36	4	-0.04113	0.13933	0.36017	0.999296	232	4	-0.04113
FOXP3	7	0.010641	0.046813	0.872801	37	4	-0.16403	0.0064454	0.030834	0.796007	28	3	-0.16403
SPIB	8	0.010729	0.051786	0.872801	38	4	-0.045379	0.059689	0.20207	0.999296	135	4	-0.045379
FOXJ2	8	0.010729	0.051786	0.872801	39	3	0.069576	0.28394	0.56363	0.999296	364	4	0.069576
BACH2	8	0.010965	0.052816	0.872801	40	6	-0.39315	0.77214	0.91005	0.999296	632	1	-0.39315
NTC_new_248	8	0.01183	0.056819	0.872801	41	6	-0.29717	0.65822	0.84758	0.999296	583	1	-0.29717
NTC_new_254	8	0.01183	0.056819	0.872801	42	6	-0.28112	0.64159	0.83816	0.999296	573	2	-0.28112
RXRG	8	0.011842	0.056878	0.872801	43	3	-0.012901	0.1532	0.38236	0.999296	242	3	-0.012901
PRKCA	8	0.012032	0.057631	0.872801	44	3	0.25334	0.03008	0.11864	0.994195	74	4	0.25334
ING2	8	0.013437	0.06305	0.872801	45	6	-0.53269	0.96774	0.97894	0.999296	681	1	-0.53269
NTC_new_66	8	0.013514	0.063278	0.872801	46	7	-0.82942	0.91475	0.96117	0.999296	664	1	-0.82942
ZNF740	8	0.013573	0.063436	0.872801	47	1	0.65394	3.6104e-05	0.00031205	0.024306	9	7	0.65394
NTC_new_326	8	0.014045	0.065348	0.872801	48	5	-0.45411	0.24821	0.52679	0.999296	338	3	-0.45411
NTC_new_213	8	0.014177	0.065952	0.872801	49	7	-0.41205	0.4578	0.72246	0.999296	488	1	-0.41205
NTC_new_60	8	0.014422	0.067032	0.872801	50	5	-0.19764	0.12547	0.33576	0.999296	213	2	-0.19764
NTC_new_340	8	0.014422	0.067032	0.872801	51	5	-0.21928	0.4123	0.68311	0.999296	446	2	-0.21928
NTC_new_51	8	0.014945	0.069162	0.872801	52	4	-0.064683	0.65822	0.84758	0.999296	584	3	-0.064683
THAP11	8	0.015271	0.07045	0.872801	53	5	-0.60562	0.40385	0.67567	0.999296	444	2	-0.60562
NTC_new_3	8	0.015984	0.073293	0.872801	54	5	-0.29636	0.016885	0.076929	0.994195	50	3	-0.29636
NTC_new_267	8	0.015984	0.073293	0.872801	55	5	-0.29636	0.71453	0.87862	0.999296	611	2	-0.29636
NTC_new_37	8	0.016267	0.074432	0.872801	56	7	-0.33937	0.99075	0.99074	0.999296	695	1	-0.33937
GALNT18	8	0.016735	0.076414	0.872801	57	7	-0.11783	0.98153	0.98424	0.999296	686	1	-0.11783
NTC_new_168	8	0.017506	0.079405	0.872801	58	5	-0.22859	0.98942	0.98946	0.999296	692	1	-0.22859
NTC_new_298	8	0.017506	0.079405	0.872801	59	4	-0.071276	0.84123	0.93247	0.999296	649	2	-0.071276
NCOR1	8	0.017795	0.080614	0.872801	60	7	-0.2916	0.9745	0.98131	0.999296	683	1	-0.2916
NTC_new_15	8	0.017849	0.080891	0.872801	61	5	-0.35417	0.74072	0.89262	0.999296	621	3	-0.35417
NTC_new_117	8	0.018067	0.081664	0.872801	62	6	-0.39642	0.24821	0.52679	0.999296	336	2	-0.39642
NTC_new_337	8	0.018799	0.083952	0.872801	63	6	-0.30899	0.9531	0.97482	0.999296	680	1	-0.30899
FOSL1	8	0.01883	0.084061	0.872801	64	4	0.04851	0.11809	0.3232	0.999296	207	4	0.04851
MAP3K14	8	0.01924	0.08523	0.872801	65	4	-0.031092	0.33989	0.61715	0.999296	399	4	-0.031092
NTC_new_186	8	0.019693	0.086806	0.872801	66	3	0.16044	0.12001	0.32636	0.999296	209	5	0.16044
NTC_new_303	8	0.019693	0.086806	0.872801	67	5	-0.16745	0.4578	0.72246	0.999296	489	3	-0.16745
NTC_new_104	8	0.019809	0.087172	0.872801	68	6	-0.37714	0.93189	0.96994	0.999296	673	2	-0.37714
NTC_new_293	8	0.020358	0.088955	0.872801	69	5	-0.25539	0.41428	0.68495	0.999296	450	2	-0.25539
TBL1X	8	0.020495	0.089391	0.872801	70	5	-0.19935	0.44855	0.71453	0.999296	478	3	-0.19935
KLF9	8	0.021473	0.092502	0.872801	71	5	-0.30844	0.50975	0.76679	0.999296	523	2	-0.30844
TFAP2E	8	0.021853	0.093621	0.872801	72	4	-0.19937	0.014839	0.068677	0.994195	44	4	-0.19937
KLF16	8	0.022033	0.094126	0.872801	73	5	-0.44524	0.484	0.74526	0.999296	503	3	-0.44524
MAPK9	8	0.022062	0.094275	0.872801	74	5	-0.20642	0.11926	0.32514	0.999296	208	2	-0.20642
NTC_new_121	8	0.022359	0.095266	0.872801	75	5	-0.5812	0.9356	0.97114	0.999296	674	1	-0.5812
PRKCB	8	0.02308	0.097386	0.872801	76	6	-0.29458	0.87228	0.94386	0.999296	654	2	-0.29458
FOXH1	8	0.024789	0.10303	0.872801	77	4	-0.27897	0.67926	0.85909	0.999296	598	2	-0.27897
NTC_new_204	8	0.024911	0.10339	0.872801	78	6	-0.35973	0.97286	0.98065	0.999296	682	1	-0.35973
NTC_new_7	8	0.024911	0.10339	0.872801	79	6	-0.24926	0.42757	0.69663	0.999296	462	2	-0.24926
RARA	8	0.025053	0.10381	0.872801	80	3	0.019427	0.64242	0.8386	0.999296	575	3	0.019427
NTC_new_23	8	0.025295	0.10458	0.872801	81	4	-0.1022	0.26553	0.54567	0.999296	347	3	-0.1022
OVOL1	8	0.026283	0.10741	0.872801	82	2	0.18235	0.10419	0.29894	0.999296	193	5	0.18235
NTC_new_342	8	0.026356	0.10761	0.872801	83	5	-0.23699	0.55595	0.79196	0.999296	537	3	-0.23699
NTC_new_345	8	0.026356	0.10761	0.872801	84	5	-0.22718	0.41428	0.68495	0.999296	451	3	-0.22718
NTC_new_6	8	0.026356	0.10761	0.872801	85	5	-0.26216	0.90094	0.95508	0.999296	658	2	-0.26216
NTC_new_319	8	0.026356	0.10761	0.872801	86	6	-0.26253	0.4578	0.72246	0.999296	483	1	-0.26253
FOXA3	8	0.027346	0.11094	0.872801	87	6	-0.5027	0.8202	0.92503	0.999296	645	2	-0.5027
NTC_new_309	8	0.027616	0.11178	0.872801	88	5	-0.41047	0.49768	0.75691	0.999296	515	3	-0.41047
NTC_new_331	8	0.027616	0.11178	0.872801	89	3	-0.0065145	0.35168	0.62843	0.999296	405	3	-0.0065145
PTK2B	8	0.027686	0.11206	0.872801	90	6	-0.081373	0.5588	0.79358	0.999296	538	2	-0.081373
CNBD1	8	0.029714	0.1181	0.880245	91	6	-0.15779	0.92258	0.96505	0.999296	667	1	-0.15779
NTC_new_150	8	0.029778	0.11828	0.880245	92	6	-0.26166	0.26759	0.54773	0.999296	354	2	-0.26166
NTC_new_84	8	0.029778	0.11828	0.880245	93	5	-0.35973	0.82713	0.92756	0.999296	647	2	-0.35973
NTC_new_250	8	0.029842	0.11852	0.880245	94	6	-0.29238	0.41428	0.68495	0.999296	455	2	-0.29238
TBL1XR1	8	0.030284	0.11975	0.880245	95	4	-0.19421	0.34804	0.62489	0.999296	404	3	-0.19421
ZNF460	8	0.030571	0.12055	0.880245	96	5	-0.25269	0.84484	0.93363	0.999296	651	2	-0.25269
NTC_new_322	8	0.032202	0.1255	0.89026	97	6	-0.24131	0.61751	0.82523	0.999296	560	2	-0.24131
NTC_new_67	8	0.032202	0.1255	0.89026	98	5	-0.13916	0.11288	0.31421	0.999296	204	3	-0.13916
ELF4	8	0.033203	0.12854	0.89026	99	4	0.046785	0.23913	0.51421	0.999296	329	4	0.046785
NTC_new_196	8	0.034372	0.13179	0.89026	100	5	-0.35356	0.74868	0.89667	0.999296	625	2	-0.35356
ZBTB14	8	0.034402	0.13186	0.89026	101	5	-0.11674	0.097991	0.2875	0.999296	182	3	-0.11674
NTC_new_124	8	0.034428	0.13196	0.89026	102	4	-0.11149	0.32413	0.60223	0.999296	385	4	-0.11149
NTC_new_323	8	0.037463	0.14068	0.89026	103	6	-0.25453	0.43998	0.70727	0.999296	472	2	-0.25453
MAPK12	8	0.037604	0.14096	0.89026	104	5	-0.42094	0.17288	0.41441	0.999296	259	3	-0.42094
NTC_new_61	8	0.037698	0.14124	0.89026	105	5	-0.30067	0.062969	0.21034	0.999296	140	2	-0.30067
NTC_new_238	8	0.037698	0.14124	0.89026	106	5	-0.26593	0.74072	0.89262	0.999296	619	3	-0.26593
NTC_new_138	8	0.039053	0.14489	0.89026	107	4	-0.088809	0.15397	0.38379	0.999296	247	4	-0.088809
NTC_new_160	8	0.039053	0.14489	0.89026	108	4	-0.062451	0.24821	0.52679	0.999296	337	4	-0.062451
NTC_new_211	8	0.039053	0.14489	0.89026	109	5	-0.11926	0.22091	0.48832	0.999296	310	3	-0.11926
NTC_new_80	8	0.039423	0.14568	0.89026	110	5	-0.29475	0.26759	0.54773	0.999296	353	2	-0.29475
NTC_new_74	8	0.040929	0.15009	0.89026	111	6	-0.26196	0.49768	0.75691	0.999296	517	1	-0.26196
NTC_new_311	8	0.040929	0.15009	0.89026	112	4	-0.098927	0.86377	0.9408	0.999296	653	2	-0.098927
NTC_new_334	8	0.040929	0.15009	0.89026	113	5	-0.17976	0.4578	0.72246	0.999296	482	3	-0.17976
NTC_new_75	8	0.040929	0.15009	0.89026	114	4	-0.087091	0.68427	0.86206	0.999296	603	3	-0.087091
NTC_new_216	8	0.040929	0.15009	0.89026	115	3	-0.047972	0.38881	0.66195	0.999296	440	3	-0.047972
NTC_new_242	8	0.040929	0.15009	0.89026	116	6	-0.74007	0.99075	0.99074	0.999296	694	1	-0.74007
NTC_new_151	8	0.040929	0.15009	0.89026	117	5	-0.19361	0.67461	0.85654	0.999296	594	3	-0.19361
NTC_new_269	8	0.040929	0.15009	0.89026	118	2	0.24315	0.043722	0.1577	0.994195	100	5	0.24315
FOXO6	8	0.041293	0.15113	0.89026	119	6	-0.32244	0.61014	0.82146	0.999296	556	2	-0.32244
NTC_new_296	8	0.043214	0.15663	0.914959	120	6	-0.21039	0.82067	0.92516	0.999296	646	2	-0.21039
KLF14	8	0.044788	0.16121	0.921655	121	4	-0.081906	0.42983	0.69863	0.999296	463	4	-0.081906
NTC_new_233	8	0.046304	0.16545	0.921655	122	4	-0.14506	0.46668	0.73029	0.999296	493	3	-0.14506
NTC_new_246	8	0.046375	0.16566	0.921655	123	5	-0.24464	0.46668	0.73029	0.999296	494	2	-0.24464
NTC_new_202	8	0.046375	0.16566	0.921655	124	5	-0.26957	0.33205	0.60975	0.999296	391	2	-0.26957
NTC_new_210	8	0.046375	0.16566	0.921655	125	5	-0.26931	0.58176	0.80606	0.999296	548	3	-0.26931
FOXJ1	7	0.047426	0.16082	0.921655	126	4	-0.21609	0.88782	0.94666	0.999296	656	2	-0.21609
FOXO1	8	0.048819	0.17306	0.952284	127	5	-0.29421	0.91441	0.961	0.999296	662	2	-0.29421
NTC_new_287	8	0.049099	0.17388	0.952284	128	6	-0.28163	0.57084	0.80004	0.999296	543	2	-0.28163
NTC_new_14	8	0.052583	0.18322	0.970432	129	5	-0.44036	0.24821	0.52679	0.999296	335	3	-0.44036
NTC_new_4	8	0.052583	0.18322	0.970432	130	6	-0.26278	0.62572	0.8295	0.999296	565	2	-0.26278
KLF15	8	0.052645	0.18338	0.970432	131	3	0.1209	0.1813	0.42766	0.999296	266	5	0.1209
CBLB	8	0.052945	0.18434	0.970432	132	3	0.084115	0.34261	0.61999	0.999296	401	4	0.084115
NTC_new_12	8	0.053092	0.18479	0.970432	133	5	-0.29336	0.41428	0.68495	0.999296	456	2	-0.29336
BIRC3	8	0.054537	0.18836	0.970432	134	6	-0.16447	0.90429	0.95655	0.999296	659	2	-0.16447
TRAF2	8	0.055383	0.19073	0.970432	135	1	1.4373	4.3468e-08	4.9532e-06	0.000694	3	7	1.4373
HEXIM1	8	0.056662	0.19392	0.970432	136	5	-0.31003	0.79139	0.91584	0.999296	635	2	-0.31003
NTC_new_132	8	0.058005	0.19745	0.970432	137	6	-0.28953	0.79777	0.91768	0.999296	637	2	-0.28953
NTC_new_304	8	0.05806	0.1976	0.970432	138	5	-0.080285	0.4578	0.72246	0.999296	487	3	-0.080285
CRPPA	8	0.058424	0.19866	0.970432	139	5	-0.14693	0.46859	0.73197	0.999296	495	3	-0.14693
NTC_new_113	8	0.060047	0.20314	0.970432	140	5	-0.27468	0.62814	0.83078	0.999296	568	3	-0.27468
BATF	8	0.060235	0.20362	0.970432	141	4	-0.02513	0.038103	0.14179	0.994195	89	2	-0.02513
NTC_new_24	8	0.060289	0.20374	0.970432	142	5	-0.27775	0.65822	0.84758	0.999296	579	2	-0.27775
STT3B	8	0.060983	0.20551	0.970432	143	6	-0.29483	0.99646	0.99631	0.999817	697	0	-0.29483
CHD4	7	0.061224	0.19327	0.970432	144	5	-0.39239	0.79912	0.90243	0.999296	638	1	-0.39239
ETV4	8	0.062153	0.20853	0.970432	145	6	-0.2273	0.56254	0.79563	0.999296	540	2	-0.2273
ELK3	8	0.063698	0.21235	0.970432	146	4	-0.19002	0.77326	0.91032	0.999296	633	2	-0.19002
NTC_new_280	8	0.064406	0.21402	0.970432	147	6	-0.26192	0.97911	0.98319	0.999296	684	1	-0.26192
KLF13	8	0.065652	0.21717	0.970432	148	5	-0.29442	0.026283	0.10682	0.994195	67	2	-0.29442
NTC_new_114	8	0.069646	0.22717	0.970432	149	3	0.3996	0.029602	0.11725	0.994195	70	5	0.3996
NTC_new_5	8	0.069646	0.22717	0.970432	150	2	0.56297	0.0036752	0.01959	0.597071	23	6	0.56297
NTC_new_327	8	0.069646	0.22717	0.970432	151	5	-0.20907	0.62814	0.83078	0.999296	567	3	-0.20907
NTC_new_76	8	0.069646	0.22717	0.970432	152	4	-0.016291	0.16829	0.40699	0.999296	256	4	-0.016291
NTC_new_86	8	0.069646	0.22717	0.970432	153	5	-0.17459	0.41428	0.68495	0.999296	454	3	-0.17459
NTC_new_212	8	0.069646	0.22717	0.970432	154	4	-0.10538	0.09026	0.2733	0.999296	175	3	-0.10538
NTC_new_191	8	0.069973	0.22791	0.970432	155	3	-0.027524	0.98942	0.98946	0.999296	693	1	-0.027524
NTC_new_284	8	0.069973	0.22791	0.970432	156	4	-0.1073	0.93189	0.96994	0.999296	672	2	-0.1073
NTC_new_348	8	0.070198	0.22835	0.970432	157	4	-0.11605	0.12547	0.33576	0.999296	212	4	-0.11605
ZNF682	8	0.070406	0.22891	0.970432	158	2	0.28687	0.052518	0.18274	0.994195	124	6	0.28687
TLE3	8	0.070806	0.23006	0.970432	159	3	-0.017802	0.36248	0.63804	0.999296	418	4	-0.017802
NTC_new_231	8	0.073496	0.23679	0.970432	160	6	-0.20819	0.9356	0.97114	0.999296	675	1	-0.20819
NTC_new_222	8	0.073496	0.23679	0.970432	161	6	-0.21908	0.80613	0.92015	0.999296	640	2	-0.21908
NTC_new_187	8	0.073496	0.23679	0.970432	162	6	-0.16316	0.22091	0.48832	0.999296	312	2	-0.16316
ATAD2	8	0.074486	0.23917	0.970432	163	4	-0.30635	0.53239	0.77944	0.999296	529	3	-0.30635
GATA2	7	0.074565	0.22217	0.970432	164	4	-0.29476	0.31485	0.57797	0.999296	378	3	-0.29476
BRD3	8	0.075509	0.24185	0.970432	165	6	-0.24282	0.88081	0.94688	0.999296	655	2	-0.24282
RCOR1	8	0.07581	0.24252	0.970432	166	6	-0.40048	0.94873	0.97372	0.999296	678	1	-0.40048
RAD21	8	0.076113	0.24336	0.970432	167	6	-0.32662	0.67552	0.85708	0.999296	596	1	-0.32662
NTC_new_102	8	0.077177	0.24607	0.970432	168	4	-0.11952	0.22091	0.48832	0.999296	311	3	-0.11952
NTC_new_103	8	0.077177	0.24607	0.970432	169	5	-0.16915	0.67147	0.85496	0.999296	592	2	-0.16915
NTC_new_94	8	0.07814	0.2481	0.970432	170	4	-0.063867	0.74072	0.89262	0.999296	620	3	-0.063867
NTC_new_126	8	0.07814	0.2481	0.970432	171	5	-0.0635	0.68427	0.86206	0.999296	602	3	-0.0635
NTC_new_57	8	0.07814	0.2481	0.970432	172	4	-0.092118	0.46248	0.72661	0.999296	491	4	-0.092118
BRIP1	8	0.07934	0.25115	0.970432	173	6	-0.23522	0.3789	0.65303	0.999296	427	2	-0.23522
NTC_new_53	8	0.079403	0.25132	0.970432	174	3	0.077981	0.21334	0.47741	0.999296	300	5	0.077981
NFATC1	7	0.079523	0.23242	0.970432	175	3	-0.032188	0.59993	0.80186	0.999296	553	3	-0.032188
NTC_new_35	8	0.081533	0.25625	0.970432	176	5	-0.36832	0.12547	0.33576	0.999296	214	2	-0.36832
NTC_new_157	8	0.081546	0.25627	0.970432	177	6	-0.19383	0.3825	0.65609	0.999296	432	1	-0.19383
NTC_new_133	8	0.081546	0.25627	0.970432	178	6	-0.21609	0.41428	0.68495	0.999296	453	2	-0.21609
ETV3	8	0.083169	0.25995	0.970432	179	4	-0.10572	0.65576	0.84616	0.999296	578	3	-0.10572
OVOL2	7	0.085364	0.24531	0.970432	180	5	-0.15749	0.79423	0.90039	0.999296	636	2	-0.15749
LAMB3	8	0.086379	0.26736	0.970432	181	4	-0.071656	0.19976	0.45685	0.999296	285	2	-0.071656
NTC_new_48	8	0.086881	0.26838	0.970432	182	4	-0.13889	0.4123	0.68311	0.999296	448	4	-0.13889
NTC_new_252	8	0.086881	0.26838	0.970432	183	5	-0.2331	0.22091	0.48832	0.999296	308	2	-0.2331
NTC_new_64	8	0.087659	0.26996	0.970432	184	4	-0.063827	0.37237	0.64755	0.999296	426	4	-0.063827
NTC_new_208	8	0.087659	0.26996	0.970432	185	3	0.1571	0.085393	0.26456	0.999296	171	5	0.1571
NTC_new_88	8	0.087659	0.26996	0.970432	186	4	-0.026217	0.09959	0.29073	0.999296	187	3	-0.026217
NTC_new_127	8	0.087659	0.26996	0.970432	187	3	-0.045818	0.76793	0.90766	0.999296	631	3	-0.045818
NTC_new_263	8	0.088436	0.27138	0.970432	188	5	-0.2296	0.35168	0.62843	0.999296	407	3	-0.2296
NTC_new_260	8	0.088436	0.27138	0.970432	189	5	-0.37798	0.49768	0.75691	0.999296	514	2	-0.37798
NTC_new_165	8	0.088436	0.27138	0.970432	190	5	-0.26981	0.99423	0.99411	0.999817	696	0	-0.26981
STAM	8	0.091789	0.27767	0.970432	191	4	-0.092945	0.27321	0.55298	0.999296	357	4	-0.092945
FOXN4	8	0.093982	0.2817	0.970432	192	5	-0.33299	0.54782	0.7877	0.999296	534	3	-0.33299
NTC_new_92	8	0.094184	0.28207	0.970432	193	5	-0.20196	0.71453	0.87862	0.999296	612	2	-0.20196
NTC_new_38	8	0.094184	0.28207	0.970432	194	5	-0.19411	0.023361	0.097574	0.994195	61	3	-0.19411
NTC_new_265	8	0.094184	0.28207	0.970432	195	5	-0.21984	0.1267	0.33791	0.999296	221	2	-0.21984
E2F5	8	0.094654	0.28299	0.970432	196	4	-0.21384	0.25414	0.53409	0.999296	342	3	-0.21384
ANXA1	8	0.095761	0.28491	0.970432	197	5	-0.25631	0.56677	0.7978	0.999296	541	3	-0.25631
NFATC2	8	0.097991	0.28897	0.970432	198	4	-0.15874	0.27385	0.55361	0.999296	358	3	-0.15874
E2F6	8	0.098053	0.28907	0.970432	199	5	-0.27258	0.523	0.77479	0.999296	528	3	-0.27258
SP9	8	0.099337	0.2917	0.970432	200	3	-0.026068	0.76329	0.90506	0.999296	628	2	-0.026068
HSP90AB1	7	0.099959	0.27527	0.970432	201	4	-0.45812	0.42738	0.68458	0.999296	460	2	-0.45812
NTC_new_232	8	0.1018	0.29591	0.970432	202	5	-0.23163	0.66501	0.85158	0.999296	588	3	-0.23163
NTC_new_243	8	0.1018	0.29591	0.970432	203	4	-0.12631	0.61841	0.82568	0.999296	562	3	-0.12631
KLF8	8	0.10219	0.29666	0.970432	204	3	0.064261	0.44751	0.71375	0.999296	477	4	0.064261
NTC_new_306	8	0.10352	0.29894	0.970432	205	5	-0.31531	0.71234	0.8774	0.999296	609	3	-0.31531
NTC_new_245	8	0.10352	0.29894	0.970432	206	5	-0.1979	0.71868	0.88073	0.999296	615	2	-0.1979
NTC_new_111	8	0.10352	0.29894	0.970432	207	5	-0.18776	0.85814	0.93875	0.999296	652	2	-0.18776
NTC_new_244	8	0.10352	0.29894	0.970432	208	5	-0.1899	0.61751	0.82523	0.999296	558	3	-0.1899
NTC_new_145	8	0.10455	0.30107	0.970432	209	4	0.0069521	0.44456	0.71109	0.999296	475	4	0.0069521
NTC_new_193	8	0.10455	0.30107	0.970432	210	4	-0.065191	0.26759	0.54773	0.999296	351	3	-0.065191
NTC_new_346	8	0.10455	0.30107	0.970432	211	4	-0.12684	0.91669	0.96205	0.999296	665	2	-0.12684
NTC_new_177	8	0.10455	0.30107	0.970432	212	3	0.095166	0.35441	0.63104	0.999296	414	4	0.095166
CHST11	8	0.10481	0.30155	0.970432	213	3	-0.060083	0.51365	0.76977	0.999296	526	3	-0.060083
NTC_new_195	8	0.10483	0.3016	0.970432	214	5	-0.24022	0.58176	0.80606	0.999296	549	3	-0.24022
FOXF2	8	0.10611	0.30383	0.970432	215	4	-0.11612	0.48264	0.74409	0.999296	502	3	-0.11612
MAPK14	8	0.10741	0.30606	0.970432	216	3	0.22231	0.10289	0.29637	0.999296	190	5	0.22231
ELF5	8	0.11001	0.31042	0.970432	217	3	0.040755	0.17095	0.41155	0.999296	257	3	0.040755
ERG	8	0.11131	0.31275	0.970432	218	3	0.050815	0.28304	0.56288	0.999296	363	4	0.050815
KLF4	8	0.11171	0.31337	0.970432	219	4	-0.080275	0.50666	0.76412	0.999296	518	3	-0.080275
ELF1	8	0.11181	0.31352	0.970432	220	5	-0.26923	0.54373	0.78567	0.999296	532	3	-0.26923
GATA4	8	0.11294	0.31565	0.970432	221	5	-0.12555	0.43575	0.70344	0.999296	466	3	-0.12555
VEPH1	8	0.11316	0.31601	0.970432	222	5	-0.24538	0.43597	0.70366	0.999296	467	2	-0.24538
PTMA	8	0.11531	0.31962	0.970432	223	5	-0.14834	0.20193	0.46029	0.999296	288	3	-0.14834
NTC_new_179	8	0.11547	0.3199	0.970432	224	4	-0.069763	0.53362	0.78009	0.999296	530	3	-0.069763
GXYLT2	8	0.11581	0.32047	0.970432	225	5	-0.23406	0.2087	0.4707	0.999296	295	3	-0.23406
NTC_new_43	8	0.11604	0.32084	0.970432	226	5	-0.25319	0.4578	0.72246	0.999296	484	2	-0.25319
NTC_new_89	8	0.11604	0.32084	0.970432	227	4	-0.09645	0.43998	0.70727	0.999296	471	2	-0.09645
NTC_new_34	8	0.11604	0.32084	0.970432	228	3	0.035463	0.34651	0.62326	0.999296	402	4	0.035463
NTC_new_163	8	0.11604	0.32084	0.970432	229	4	0.12122	0.22765	0.49808	0.999296	318	4	0.12122
NTC_new_256	8	0.11604	0.32084	0.970432	230	3	-0.031893	0.3825	0.65609	0.999296	430	1	-0.031893
NTC_new_206	8	0.12115	0.32952	0.970432	231	4	-0.15246	0.22091	0.48832	0.999296	313	2	-0.15246
SNAI2	8	0.12163	0.33036	0.970432	232	5	-0.16582	0.23217	0.50471	0.999296	322	3	-0.16582
NTC_new_324	8	0.12306	0.33282	0.970432	233	4	0.02803	0.22765	0.49808	0.999296	317	4	0.02803
NTC_new_270	8	0.12306	0.33282	0.970432	234	4	-0.086261	0.41079	0.68179	0.999296	445	3	-0.086261
NTC_new_301	8	0.12306	0.33282	0.970432	235	5	-0.11482	0.48172	0.74331	0.999296	500	2	-0.11482
NTC_new_17	8	0.12429	0.33495	0.970432	236	3	0.042519	0.35893	0.63482	0.999296	417	4	0.042519
NTC_new_225	8	0.12429	0.33495	0.970432	237	4	-0.06779	0.22091	0.48832	0.999296	307	4	-0.06779
NTC_new_223	8	0.12429	0.33495	0.970432	238	4	-0.073559	0.80613	0.92015	0.999296	639	2	-0.073559
NTC_new_143	8	0.12429	0.33495	0.970432	239	3	0.011442	0.43761	0.70509	0.999296	470	4	0.011442
NTC_new_240	8	0.12781	0.34077	0.970432	240	4	-0.1942	0.48486	0.74599	0.999296	505	4	-0.1942
NTC_new_122	8	0.12781	0.34077	0.970432	241	4	-0.21057	0.24779	0.52629	0.999296	333	3	-0.21057
ARID4B	8	0.13111	0.34696	0.970432	242	4	0.034997	0.49688	0.75618	0.999296	513	4	0.034997
NTC_new_258	8	0.13266	0.34948	0.970432	243	5	-0.21013	0.48172	0.74331	0.999296	496	1	-0.21013
NTC_new_44	8	0.13266	0.34948	0.970432	244	5	-0.18531	0.42757	0.69663	0.999296	461	2	-0.18531
NTC_new_105	8	0.13425	0.35239	0.970432	245	4	-0.12921	0.33664	0.61425	0.999296	397	4	-0.12921
NTC_new_78	8	0.13425	0.35239	0.970432	246	4	-0.085956	0.4123	0.68311	0.999296	447	4	-0.085956
NTC_new_130	8	0.13453	0.35279	0.970432	247	4	-0.079706	0.71822	0.88043	0.999296	614	3	-0.079706
NTC_new_262	8	0.13597	0.35537	0.970432	248	5	-0.22648	0.66895	0.85372	0.999296	589	2	-0.22648
NTC_new_264	8	0.13691	0.35716	0.970432	249	3	0.0055267	0.34651	0.62326	0.999296	403	4	0.0055267
NTC_new_291	8	0.13691	0.35716	0.970432	250	2	0.062872	0.35168	0.62843	0.999296	406	4	0.062872
NTC_new_257	8	0.13691	0.35716	0.970432	251	2	0.2756	0.016885	0.076929	0.994195	49	6	0.2756
NTC_new_1	8	0.13691	0.35716	0.970432	252	4	-0.12425	0.3825	0.65609	0.999296	436	4	-0.12425
NTC_new_149	8	0.13691	0.35716	0.970432	253	3	0.053332	0.12547	0.33576	0.999296	218	4	0.053332
NTC_new_154	8	0.13691	0.35716	0.970432	254	5	-0.17191	0.023361	0.097574	0.994195	62	3	-0.17191
NTC_new_90	8	0.13691	0.35716	0.970432	255	3	0.047294	0.18791	0.43845	0.999296	274	4	0.047294
NTC_new_314	8	0.13691	0.35716	0.970432	256	3	0.015961	0.43761	0.70509	0.999296	469	4	0.015961
NTC_new_325	8	0.13691	0.35716	0.970432	257	4	-0.1945	0.67461	0.85654	0.999296	595	3	-0.1945
NTC_new_69	8	0.13691	0.35716	0.970432	258	4	-0.076714	0.18791	0.43845	0.999296	273	3	-0.076714
FOS	8	0.14312	0.36746	0.98788	259	5	-0.19638	0.7105	0.8764	0.999296	608	3	-0.19638
NTC_new_343	8	0.14337	0.36781	0.98788	260	4	-0.16141	0.65822	0.84758	0.999296	582	3	-0.16141
NTC_new_214	8	0.14337	0.36781	0.98788	261	4	-0.072655	0.15493	0.38523	0.999296	249	4	-0.072655
NTC_new_313	8	0.14524	0.37074	0.988157	262	3	0.1571	0.10553	0.30129	0.999296	199	5	0.1571
NTC_new_131	8	0.14524	0.37074	0.988157	263	4	-0.050731	0.68427	0.86206	0.999296	600	3	-0.050731
NTC_new_21	8	0.14626	0.37238	0.988781	264	5	-0.13191	0.63538	0.83461	0.999296	570	3	-0.13191
HEXIM2	8	0.14943	0.37744	0.99103	265	5	-0.22389	0.57984	0.80522	0.999296	546	3	-0.22389
FOXD1	8	0.15045	0.37902	0.99103	266	5	-0.22998	0.81924	0.92478	0.999296	644	2	-0.22998
SP1	8	0.15182	0.38105	0.99103	267	4	-0.030266	0.044788	0.16082	0.994195	101	4	-0.030266
ZNF263	8	0.15302	0.38291	0.99103	268	5	-0.15322	0.31335	0.59212	0.999296	376	3	-0.15322
IKBKG	8	0.1532	0.38325	0.99103	269	2	0.090704	0.20397	0.46351	0.999296	291	5	0.090704
PCAT18	8	0.15438	0.38521	0.99103	270	3	0.0017177	0.69322	0.86686	0.999296	605	3	0.0017177
ANTXR2	8	0.15457	0.38555	0.99103	271	3	0.11963	0.18625	0.43595	0.999296	268	4	0.11963
NTC_new_120	8	0.1568	0.38921	0.99103	272	5	-0.11033	0.74031	0.89235	0.999296	618	2	-0.11033
NTC_new_123	8	0.1568	0.38921	0.99103	273	5	-0.18038	0.98942	0.98946	0.999296	691	1	-0.18038
ETV2	8	0.15692	0.38938	0.99103	274	2	0.2074	0.058768	0.19951	0.999296	134	6	0.2074
YY2	8	0.15694	0.38943	0.99103	275	3	0.078203	0.43438	0.70233	0.999296	465	4	0.078203
ZIC4	8	0.15743	0.39019	0.99103	276	4	-0.25858	0.6221	0.82747	0.999296	564	2	-0.25858
EHF	8	0.15851	0.39208	0.992241	277	4	-0.11264	0.54417	0.78592	0.999296	533	3	-0.11264
EGR1	8	0.1596	0.39388	0.993023	278	5	-0.12288	0.049404	0.17416	0.994195	110	3	-0.12288
FOXI1	8	0.16309	0.39936	0.993023	279	4	-0.068085	0.081053	0.25511	0.999296	165	4	-0.068085
TBC1D8	8	0.16616	0.40432	0.993023	280	3	0.10502	0.10228	0.29539	0.999296	189	5	0.10502
NTC_new_297	8	0.1686	0.40812	0.993023	281	4	-0.11703	0.68122	0.86027	0.999296	599	2	-0.11703
NTC_new_221	8	0.1686	0.40812	0.993023	282	4	-0.079706	0.19651	0.45187	0.999296	283	3	-0.079706
NTC_new_70	8	0.16984	0.41012	0.993023	283	5	-0.091924	0.050586	0.17753	0.994195	115	3	-0.091924
NTC_new_185	8	0.1719	0.4137	0.993023	284	5	-0.18661	0.76793	0.90766	0.999296	630	3	-0.18661
NTC_new_316	8	0.1719	0.4137	0.993023	285	5	-0.1895	0.64159	0.83816	0.999296	574	3	-0.1895
NTC_new_49	8	0.1719	0.4137	0.993023	286	5	-0.18531	0.48172	0.74331	0.999296	497	2	-0.18531
FOXC2	8	0.17459	0.41783	0.993023	287	5	-0.2541	0.92795	0.96772	0.999296	671	2	-0.2541
NTC_new_136	8	0.17531	0.4191	0.993023	288	3	0.047729	0.50699	0.7644	0.999296	521	4	0.047729
NTC_new_128	8	0.17531	0.4191	0.993023	289	3	0.098686	0.029856	0.11801	0.994195	73	4	0.098686
NTC_new_289	8	0.17531	0.4191	0.993023	290	3	0.18209	0.1409	0.36286	0.999296	234	5	0.18209
NTC_new_218	8	0.17531	0.4191	0.993023	291	3	0.1663	0.15397	0.38379	0.999296	244	5	0.1663
NTC_new_2	8	0.17531	0.4191	0.993023	292	2	0.073702	0.12547	0.33576	0.999296	215	4	0.073702
NTC_new_140	8	0.17531	0.4191	0.993023	293	5	-0.27284	0.35168	0.62843	0.999296	409	3	-0.27284
NTC_new_266	8	0.17531	0.4191	0.993023	294	3	0.053707	0.3825	0.65609	0.999296	437	4	0.053707
ETV5	8	0.17705	0.42181	0.993023	295	5	-0.30435	0.74476	0.89443	0.999296	623	3	-0.30435
NTC_new_142	8	0.17826	0.42366	0.993023	296	4	-0.12026	0.38881	0.66195	0.999296	439	4	-0.12026
MAZ	8	0.17875	0.42443	0.993023	297	5	-0.17397	0.42203	0.6921	0.999296	457	2	-0.17397
NTC_new_95	8	0.18133	0.42836	0.993023	298	4	-0.12631	0.55283	0.7903	0.999296	536	3	-0.12631
NTC_new_25	8	0.18187	0.42938	0.993023	299	5	-0.20845	0.90495	0.95684	0.999296	660	1	-0.20845
NTC_new_219	8	0.18187	0.42938	0.993023	300	5	-0.11926	0.48172	0.74331	0.999296	499	2	-0.11926
ELF3	7	0.18211	0.41508	0.993023	301	2	0.22556	0.17919	0.40908	0.999296	265	4	0.22556
FOXG1	8	0.18364	0.43235	0.993023	302	3	0.16305	0.1618	0.39669	0.999296	252	4	0.16305
MTA2	8	0.18497	0.43461	0.993023	303	5	-0.099096	0.92725	0.96737	0.999296	669	2	-0.099096
SREBF2	8	0.18589	0.43597	0.993023	304	5	-0.18003	0.76121	0.90379	0.999296	627	3	-0.18003
NTC_new_59	8	0.1874	0.43836	0.993023	305	3	0.075068	0.21334	0.47741	0.999296	301	5	0.075068
NTC_new_110	8	0.1874	0.43836	0.993023	306	4	-0.04329	0.61841	0.82568	0.999296	563	3	-0.04329
ETV6	8	0.18937	0.44142	0.993023	307	5	-0.25643	0.19436	0.44826	0.999296	280	3	-0.25643
NTC_new_47	8	0.19086	0.44379	0.993023	308	4	-0.017659	0.44456	0.71109	0.999296	474	4	-0.017659
NTC_new_164	8	0.19141	0.44458	0.993023	309	5	-0.15945	0.63538	0.83461	0.999296	569	2	-0.15945
NTC_new_183	8	0.19141	0.44458	0.993023	310	5	-0.25694	0.3161	0.59465	0.999296	380	2	-0.25694
FOXD3	8	0.19215	0.44573	0.993023	311	4	-0.26211	0.086379	0.26621	0.999296	172	3	-0.26211
SMC1B	8	0.19335	0.44741	0.993023	312	3	-0.0027887	0.36822	0.64352	0.999296	422	3	-0.0027887
NTC_new_249	8	0.19363	0.44796	0.993023	313	5	-0.42469	0.74868	0.89667	0.999296	626	2	-0.42469
NTC_new_152	8	0.19363	0.44796	0.993023	314	5	-0.23595	0.77932	0.91206	0.999296	634	1	-0.23595
NTC_new_339	8	0.19534	0.45039	0.993023	315	4	-0.042983	0.33664	0.61425	0.999296	394	4	-0.042983
NTC_new_300	8	0.19534	0.45039	0.993023	316	4	-0.21002	0.24779	0.52629	0.999296	334	4	-0.21002
NTC_new_26	8	0.19534	0.45039	0.993023	317	5	-0.1059	0.49325	0.75292	0.999296	509	3	-0.1059
OSBPL3	8	0.19573	0.45099	0.993023	318	3	0.10678	0.048707	0.17225	0.994195	108	4	0.10678
FOXI3	8	0.19691	0.45307	0.993023	319	2	0.17622	0.034942	0.13286	0.994195	83	4	0.17622
TTC28	8	0.19794	0.45455	0.993023	320	5	-0.087243	0.28451	0.56415	0.999296	365	3	-0.087243
PLAG1	8	0.19824	0.45512	0.993023	321	5	-0.12994	0.30897	0.58778	0.999296	375	2	-0.12994
NTC_new_19	8	0.19893	0.45614	0.993023	322	5	-0.14479	0.65822	0.84758	0.999296	580	2	-0.14479
MTA1	8	0.20085	0.45916	0.99517	323	3	0.14468	0.02418	0.10032	0.994195	63	4	0.14468
ELK4	8	0.20306	0.46271	0.99517	324	5	-0.077841	0.81104	0.92193	0.999296	641	2	-0.077841
ATP5F1E	8	0.20518	0.46583	0.99517	325	4	-0.15023	0.30816	0.58701	0.999296	374	4	-0.15023
NFKBIB	8	0.20635	0.46745	0.99517	326	1	0.59466	1.2558e-05	0.00012383	0.010851	7	6	0.59466
ST8SIA4	8	0.20637	0.46752	0.99517	327	3	0.082991	0.13818	0.3583	0.999296	231	5	0.082991
CEBPG	8	0.2064	0.46762	0.99517	328	5	-0.13617	0.068025	0.22288	0.999296	151	3	-0.13617
FOXK2	8	0.20792	0.46994	0.99517	329	4	-0.12228	0.23193	0.50444	0.999296	321	3	-0.12228
NTC_new_171	8	0.20855	0.47086	0.99517	330	5	-0.1587	0.32413	0.60223	0.999296	386	2	-0.1587
FOXA1	8	0.20987	0.47275	0.99517	331	3	0.14627	0.1329	0.34891	0.999296	227	5	0.14627
IKZF1	8	0.2112	0.47463	0.99517	332	4	0.094552	0.096459	0.28483	0.999296	179	4	0.094552
NTC_new_158	8	0.21257	0.47677	0.99517	333	4	-0.20469	0.65822	0.84758	0.999296	581	2	-0.20469
NTC_new_241	8	0.21257	0.47677	0.99517	334	3	0.030199	0.35168	0.62843	0.999296	412	3	0.030199
RBL1	8	0.21394	0.47846	0.99517	335	3	0.075007	0.29491	0.57436	0.999296	368	4	0.075007
FOXD2	8	0.21454	0.47945	0.99517	336	3	0.19636	0.20275	0.4617	0.999296	290	5	0.19636
CENPI	8	0.21572	0.48111	0.99517	337	4	0.19471	0.098282	0.28805	0.999296	184	4	0.19471
NTC_new_106	8	0.21615	0.48171	0.99517	338	5	-0.14433	0.98791	0.98818	0.999296	690	1	-0.14433
NTC_new_310	8	0.21615	0.48171	0.99517	339	5	-0.1049	0.24821	0.52679	0.999296	339	2	-0.1049
FOSL2	8	0.21686	0.48268	0.99517	340	4	0.031081	0.10616	0.30264	0.999296	201	4	0.031081
NTC_new_275	8	0.22556	0.4953	0.996182	341	4	-0.15857	0.32413	0.60223	0.999296	387	3	-0.15857
NTC_new_137	8	0.22556	0.4953	0.996182	342	4	-0.077156	0.62572	0.8295	0.999296	566	2	-0.077156
NTC_new_190	8	0.22886	0.50015	0.996182	343	5	-0.11864	0.12547	0.33576	0.999296	217	3	-0.11864
NTC_new_197	8	0.22886	0.50015	0.996182	344	5	-0.14815	0.18791	0.43845	0.999296	271	3	-0.14815
GZMA	8	0.22954	0.50123	0.996182	345	2	0.10465	0.23771	0.5121	0.999296	328	4	0.10465
NTC_new_55	8	0.23045	0.50257	0.996182	346	4	-0.18941	0.41428	0.68495	0.999296	452	2	-0.18941
NTC_new_139	8	0.23579	0.50979	0.996182	347	3	-0.028406	0.1267	0.33791	0.999296	219	3	-0.028406
NTC_new_321	8	0.23579	0.50979	0.996182	348	3	-0.058958	0.050586	0.17753	0.994195	122	2	-0.058958
RAPGEF5	8	0.237	0.51147	0.996182	349	4	-0.11421	0.59467	0.81291	0.999296	551	3	-0.11421
NTC_new_167	8	0.23921	0.51449	0.996182	350	3	-0.023025	0.65822	0.84758	0.999296	585	2	-0.023025
NTC_new_234	8	0.23921	0.51449	0.996182	351	1	0.13035	0.19651	0.45187	0.999296	282	4	0.13035
NTC_new_11	8	0.23921	0.51449	0.996182	352	3	0.07888	0.20034	0.45773	0.999296	286	5	0.07888
MTHFD1L	8	0.23982	0.5153	0.996182	353	3	0.23931	0.091323	0.27527	0.999296	176	5	0.23931
HHIP	8	0.2411	0.51709	0.996182	354	5	-0.12194	0.10296	0.29652	0.999296	191	3	-0.12194
FOXK1	8	0.24415	0.52121	0.996182	355	4	-0.10052	0.48581	0.74675	0.999296	506	3	-0.10052
NTC_new_205	8	0.24609	0.52387	0.996182	356	5	-0.088111	0.67147	0.85496	0.999296	593	2	-0.088111
NTC_new_178	8	0.24609	0.52387	0.996182	357	5	-0.088111	0.075666	0.24208	0.999296	159	2	-0.088111
NTC_new_336	8	0.24609	0.52387	0.996182	358	5	-0.10247	0.61751	0.82523	0.999296	559	3	-0.10247
UTRN	8	0.24724	0.52566	0.996182	359	3	0.23715	0.058199	0.19771	0.999296	133	5	0.23715
HDAC2	8	0.24948	0.5284	0.996182	360	2	-0.047709	0.17569	0.419	0.999296	262	2	-0.047709
NTC_new_237	8	0.25011	0.52912	0.996182	361	3	0.043885	0.48486	0.74599	0.999296	504	4	0.043885
ETV1	8	0.25173	0.53144	0.996182	362	3	0.16172	0.01924	0.084537	0.994195	52	4	0.16172
KLF10	8	0.25212	0.53194	0.996182	363	4	-0.088057	0.73801	0.8911	0.999296	617	3	-0.088057
FOXN3	8	0.25285	0.53303	0.996182	364	4	0.02757	0.29453	0.57394	0.999296	367	4	0.02757
SAP18	8	0.25398	0.53485	0.996182	365	3	0.2504	0.06352	0.21167	0.999296	143	4	0.2504
NCOR2	8	0.25435	0.5355	0.996182	366	4	0.088464	0.21237	0.47614	0.999296	297	4	0.088464
BATF2	8	0.25657	0.53856	0.996182	367	4	-0.059176	0.29745	0.57713	0.999296	370	4	-0.059176
NTC_new_349	8	0.25963	0.54236	0.996182	368	4	-0.18525	0.69893	0.87013	0.999296	606	3	-0.18525
HDAC9	8	0.26299	0.54575	0.996182	369	3	0.17744	0.19142	0.44404	0.999296	277	5	0.17744
BRD2	8	0.26412	0.54693	0.996182	370	2	0.43865	0.0091219	0.044465	0.974067	32	6	0.43865
CALY	8	0.265	0.54775	0.996182	371	4	-0.10359	0.19335	0.44686	0.999296	279	4	-0.10359
TCF3	8	0.26868	0.55151	0.996182	372	2	0.43697	0.014098	0.065606	0.994195	39	5	0.43697
NTC_new_229	8	0.26977	0.55258	0.996182	373	4	-0.007343	0.050586	0.17753	0.994195	120	4	-0.007343
NTC_new_29	8	0.27018	0.55294	0.996182	374	3	0.14081	0.16641	0.40402	0.999296	255	5	0.14081
NTC_new_50	8	0.27018	0.55294	0.996182	375	4	-0.11814	0.3825	0.65609	0.999296	434	2	-0.11814
MYOD1	8	0.27656	0.55878	0.996182	376	2	0.0080274	0.23524	0.50877	0.999296	326	3	0.0080274
NTC_new_255	8	0.28015	0.5624	0.996182	377	4	-0.14456	0.3161	0.59465	0.999296	381	3	-0.14456
NTC_new_279	8	0.28015	0.5624	0.996182	378	4	-0.13489	0.66895	0.85372	0.999296	590	2	-0.13489
NTC_new_305	8	0.28015	0.5624	0.996182	379	3	0.0083137	0.66501	0.85158	0.999296	586	3	0.0083137
TTC39B	8	0.28167	0.56378	0.996182	380	4	-0.067488	0.18257	0.42992	0.999296	267	1	-0.067488
NTC_new_9	8	0.28169	0.56381	0.996182	381	2	0.10885	0.1267	0.33791	0.999296	220	5	0.10885
NTC_new_112	8	0.28169	0.56381	0.996182	382	2	0.16912	0.1303	0.34444	0.999296	224	5	0.16912
ZIC1	8	0.28494	0.56706	0.996182	383	4	-0.14328	0.36918	0.64446	0.999296	423	2	-0.14328
SCN3A	8	0.28685	0.56858	0.996182	384	4	-0.051106	0.49519	0.75468	0.999296	512	4	-0.051106
NTC_new_20	8	0.29076	0.57283	0.996182	385	3	0.015571	0.3063	0.58551	0.999296	373	4	0.015571
NTC_new_85	8	0.29076	0.57283	0.996182	386	3	0.136	0.26717	0.54723	0.999296	350	4	0.136
NTC_new_271	8	0.29126	0.57334	0.996182	387	4	0.024207	0.36768	0.64305	0.999296	421	4	0.024207
NTC_new_62	8	0.29126	0.57334	0.996182	388	4	-0.095136	0.050586	0.17753	0.994195	118	3	-0.095136
ELK1	8	0.29305	0.57501	0.996182	389	3	0.20411	0.050585	0.17751	0.994195	112	4	0.20411
RXRA	7	0.29529	0.55549	0.996182	390	2	0.14222	0.14101	0.3552	0.999296	235	5	0.14222
CMSS1	8	0.29569	0.57754	0.996182	391	3	0.172	0.21724	0.48284	0.999296	302	4	0.172
ATF1	8	0.29684	0.57876	0.996182	392	4	-0.11181	0.81648	0.92379	0.999296	643	2	-0.11181
E2F4	8	0.29815	0.58014	0.996182	393	3	0.18504	0.073541	0.23682	0.999296	155	4	0.18504
RBBP7	8	0.29955	0.58139	0.996182	394	4	-0.051086	0.3001	0.57971	0.999296	371	4	-0.051086
NTC_new_283	8	0.30189	0.58367	0.996182	395	4	-0.043965	0.09026	0.2733	0.999296	174	3	-0.043965
NTC_new_173	8	0.30189	0.58367	0.996182	396	3	-0.074794	0.35168	0.62843	0.999296	410	3	-0.074794
NTC_new_134	8	0.30189	0.58367	0.996182	397	4	-0.098016	0.45257	0.71812	0.999296	480	2	-0.098016
NTC_new_315	8	0.30189	0.58367	0.996182	398	4	0.076252	0.067038	0.22046	0.999296	147	4	0.076252
NTC_new_224	8	0.30189	0.58367	0.996182	399	1	0.060604	0.33664	0.61425	0.999296	395	4	0.060604
NTC_new_227	8	0.30189	0.58367	0.996182	400	1	0.21324	0.0095193	0.046447	0.986637	33	7	0.21324
DIAPH2	7	0.30253	0.564	0.996182	401	3	-0.049759	0.76417	0.88741	0.999296	629	2	-0.049759
NTC_new_199	8	0.30254	0.5842	0.996182	402	3	0.013218	0.39492	0.66734	0.999296	442	4	0.013218
NTC_new_247	8	0.30926	0.59009	0.996182	403	3	0.098233	0.13614	0.35463	0.999296	229	5	0.098233
NTC_new_307	8	0.31632	0.59685	0.996182	404	3	0.29939	0.14904	0.37601	0.999296	240	5	0.29939
NTC_new_341	8	0.31799	0.59836	0.996182	405	4	0.066954	0.15397	0.38379	0.999296	245	4	0.066954
NTC_new_31	8	0.31799	0.59836	0.996182	406	3	0.044812	0.36985	0.64516	0.999296	425	4	0.044812
NTC_new_54	8	0.31799	0.59836	0.996182	407	3	-0.072228	0.64159	0.83816	0.999296	572	2	-0.072228
NTC_new_141	8	0.31833	0.59864	0.996182	408	4	-0.04552	0.64897	0.84216	0.999296	577	3	-0.04552
NTC_new_281	8	0.31833	0.59864	0.996182	409	4	-0.064787	0.36985	0.64516	0.999296	424	3	-0.064787
FOXR2	8	0.3228	0.60292	0.996182	410	3	0.22107	0.042755	0.15492	0.994195	98	5	0.22107
PHF12	8	0.32549	0.60534	0.996182	411	4	0.029789	0.24092	0.5167	0.999296	331	4	0.029789
NTC_new_236	8	0.32685	0.60653	0.996182	412	4	0.033764	0.050586	0.17753	0.994195	119	4	0.033764
NTC_new_28	8	0.32685	0.60653	0.996182	413	4	-0.051606	0.35893	0.63482	0.999296	416	4	-0.051606
NFAT5	7	0.32769	0.59304	0.996182	414	3	0.014089	0.31496	0.57815	0.999296	379	2	0.014089
CREB3L4	8	0.33184	0.61144	0.996182	415	4	-0.0026812	0.30293	0.58238	0.999296	372	4	-0.0026812
NTC_new_98	8	0.33448	0.61381	0.996182	416	3	0.36985	0.040556	0.1486	0.994195	96	5	0.36985
NTC_new_228	8	0.33633	0.61568	0.996182	417	3	0.1777	0.11519	0.31818	0.999296	206	5	0.1777
NTC_new_261	8	0.33633	0.61568	0.996182	418	2	0.036176	0.3825	0.65609	0.999296	428	3	0.036176
NTC_new_129	8	0.33878	0.61775	0.996182	419	4	-0.12814	0.35168	0.62843	0.999296	408	1	-0.12814
NTC_new_182	8	0.33878	0.61775	0.996182	420	3	0.36243	0.037604	0.14047	0.994195	88	5	0.36243
SIN3B	8	0.3459	0.62442	0.996182	421	4	-0.097734	0.10509	0.30056	0.999296	195	3	-0.097734
NTC_new_148	8	0.346	0.6245	0.996182	422	3	0.044948	0.33205	0.60975	0.999296	390	4	0.044948
NTC_new_350	8	0.346	0.6245	0.996182	423	3	0.043885	0.45257	0.71812	0.999296	479	4	0.043885
NTC_new_201	8	0.346	0.6245	0.996182	424	3	0.032871	0.43761	0.70509	0.999296	468	4	0.032871
CENPF	8	0.34833	0.62679	0.996182	425	4	-0.18811	0.26537	0.54545	0.999296	346	4	-0.18811
MAPK8	8	0.34942	0.62785	0.996182	426	3	0.22551	0.045361	0.16245	0.994195	103	4	0.22551
FOXN1	8	0.35267	0.63103	0.996182	427	2	0.099989	0.19096	0.44338	0.999296	276	4	0.099989
GCM1	8	0.35561	0.6336	0.996182	428	3	0.008669	0.14474	0.36902	0.999296	237	3	0.008669
NTC_new_147	8	0.35688	0.63451	0.996182	429	3	-0.067709	0.18791	0.43845	0.999296	272	3	-0.067709
NTC_new_274	8	0.35688	0.63451	0.996182	430	3	0.21988	0.088713	0.27035	0.999296	173	5	0.21988
TCF12	8	0.35756	0.6352	0.996182	431	3	0.050679	0.11058	0.31019	0.999296	203	4	0.050679
TLE2	8	0.35848	0.63601	0.996182	432	4	-0.057507	0.69025	0.86519	0.999296	604	3	-0.057507
GLIS2	8	0.35889	0.63633	0.996182	433	4	-0.21901	0.44118	0.70829	0.999296	473	3	-0.21901
FOXL2	8	0.36048	0.6377	0.996182	434	1	0.11973	0.314	0.59274	0.999296	377	4	0.11973
GLI3	8	0.36243	0.63948	0.996182	435	1	0.052398	0.27776	0.5573	0.999296	361	4	0.052398
NTC_new_46	8	0.36276	0.63988	0.996182	436	4	-0.05486	0.22091	0.48832	0.999296	315	1	-0.05486
NTC_new_22	8	0.36276	0.63988	0.996182	437	2	0.14968	0.22039	0.48747	0.999296	306	5	0.14968
NTC_new_42	8	0.36318	0.64037	0.996182	438	4	-0.09645	0.22091	0.48832	0.999296	314	2	-0.09645
HSP90AA1	8	0.36629	0.64322	0.996182	439	2	0.050966	0.14946	0.37657	0.999296	241	3	0.050966
CDK6	8	0.36918	0.6459	0.996182	440	3	0.57053	0.0035692	0.019006	0.597071	22	5	0.57053
NTC_new_278	8	0.37191	0.64863	0.996182	441	4	-0.021933	0.39492	0.66734	0.999296	441	4	-0.021933
GATA3	7	0.37351	0.64404	0.996182	442	4	-0.082	0.48946	0.72676	0.999296	507	3	-0.082
ATF5	8	0.37682	0.65278	0.996182	443	3	-0.051506	0.51151	0.76833	0.999296	524	3	-0.051506
TMSB4X	3	0.37808	0.5273	0.996182	444	2	-0.12618	0.84475	0.84471	0.999296	650	0	-0.12618
ARHGAP15	8	0.37898	0.65449	0.996182	445	3	0.020312	0.42367	0.69333	0.999296	459	3	0.020312
NTC_new_16	8	0.38001	0.65544	0.996182	446	4	-0.072842	0.2492	0.52798	0.999296	340	3	-0.072842
NTC_new_79	8	0.38001	0.65544	0.996182	447	4	-0.081593	0.61841	0.82568	0.999296	561	2	-0.081593
RBBP4	8	0.38559	0.66027	0.996182	448	4	-0.059043	0.29085	0.57058	0.999296	366	3	-0.059043
E2F2	8	0.38679	0.66123	0.996182	449	4	-0.0020719	0.32607	0.60389	0.999296	389	2	-0.0020719
NTC_new_312	8	0.38813	0.66265	0.996182	450	2	0.15616	0.082184	0.25781	0.999296	166	6	0.15616
NTC_new_189	8	0.38813	0.66265	0.996182	451	3	0.021263	0.26553	0.54567	0.999296	348	4	0.021263
NTC_new_276	8	0.38813	0.66265	0.996182	452	3	0.029293	0.09959	0.29073	0.999296	185	4	0.029293
FOXE1	8	0.39017	0.66441	0.996182	453	3	0.0070302	0.56044	0.79449	0.999296	539	3	0.0070302
ZFP57	8	0.39638	0.66982	0.996182	454	4	-0.0494	0.44634	0.71272	0.999296	476	3	-0.0494
NTC_new_251	8	0.39719	0.67062	0.996182	455	3	0.27069	0.10553	0.30129	0.999296	198	4	0.27069
NTC_new_273	8	0.39719	0.67062	0.996182	456	2	0.060343	0.36768	0.64305	0.999296	420	4	0.060343
FRMPD4	8	0.40019	0.67352	0.996182	457	2	0.16297	0.084702	0.26317	0.999296	169	5	0.16297
MAPK13	8	0.4011	0.67431	0.996182	458	3	0.089262	0.23748	0.51185	0.999296	327	5	0.089262
TBX15	8	0.40186	0.67499	0.996182	459	3	0.15811	0.23317	0.50594	0.999296	324	5	0.15811
ABAT	8	0.40252	0.67552	0.996182	460	3	0.39561	0.01475	0.068271	0.994195	42	5	0.39561
NTC_new_335	8	0.40324	0.67618	0.996182	461	4	-0.13618	0.90711	0.95773	0.999296	661	2	-0.13618
NTC_new_155	8	0.40324	0.67618	0.996182	462	4	0.025494	0.26018	0.54001	0.999296	345	4	0.025494
KLF7	8	0.40804	0.6802	0.996182	463	4	-0.036753	0.81137	0.92199	0.999296	642	2	-0.036753
NTC_new_317	8	0.41808	0.68962	0.996182	464	4	-0.055484	0.4578	0.72246	0.999296	486	3	-0.055484
NTC_new_174	8	0.41808	0.68962	0.996182	465	4	-0.080866	0.49325	0.75292	0.999296	510	3	-0.080866
KLF5	8	0.42011	0.69126	0.996182	466	4	-0.060262	0.096949	0.28568	0.999296	180	3	-0.060262
TBX5	8	0.42148	0.69245	0.996182	467	3	0.14358	0.15794	0.39023	0.999296	250	4	0.14358
ESRRG	8	0.42185	0.6929	0.996182	468	4	0.075974	0.038735	0.14357	0.994195	91	3	0.075974
FOXR1	8	0.42278	0.69352	0.996182	469	2	0.1559	0.03828	0.14232	0.994195	90	6	0.1559
HINFP	8	0.42314	0.6938	0.996182	470	2	0.39228	0.016277	0.074482	0.994195	46	6	0.39228
HDAC1	8	0.42353	0.69413	0.996182	471	4	-0.12034	0.08505	0.26379	0.999296	170	3	-0.12034
STXBP6	8	0.42455	0.69479	0.996182	472	1	0.37443	0.014804	0.068518	0.994195	43	6	0.37443
KLF11	8	0.42591	0.69601	0.996182	473	2	0.51296	0.022306	0.094443	0.994195	56	6	0.51296
FOXP1	8	0.42813	0.69793	0.996182	474	2	0.083608	0.20411	0.46372	0.999296	292	4	0.083608
NTC_new_295	8	0.43003	0.6996	0.996182	475	3	0.096805	0.17342	0.41524	0.999296	260	5	0.096805
ATF3	8	0.43073	0.70023	0.996182	476	3	0.18717	0.063946	0.21285	0.999296	144	5	0.18717
ITPR2	8	0.43161	0.70093	0.996182	477	3	0.12504	0.046299	0.16504	0.994195	104	4	0.12504
ELF2	8	0.4342	0.70297	0.996182	478	3	0.3152	0.045282	0.16216	0.994195	102	5	0.3152
NTC_new_166	8	0.43508	0.70367	0.996182	479	4	-0.064683	0.42339	0.69312	0.999296	458	3	-0.064683
NTC_new_328	8	0.43508	0.70367	0.996182	480	4	-0.079029	0.26759	0.54773	0.999296	352	4	-0.079029
NTC_new_162	8	0.43508	0.70367	0.996182	481	4	-0.51227	0.49768	0.75691	0.999296	516	2	-0.51227
GATA5	8	0.43696	0.70533	0.996182	482	3	0.13431	0.083719	0.26122	0.999296	168	4	0.13431
BIRC2	8	0.43751	0.70577	0.996182	483	2	0.20736	0.040245	0.14775	0.994195	93	5	0.20736
FOXA2	8	0.44077	0.70867	0.996182	484	4	-0.015157	0.065129	0.21565	0.999296	146	3	-0.015157
GATA1	8	0.44135	0.70919	0.996182	485	3	0.09508	0.16432	0.40059	0.999296	254	4	0.09508
KLF2	8	0.44245	0.71008	0.996182	486	4	-0.10581	0.53973	0.78369	0.999296	531	3	-0.10581
NTC_new_286	8	0.44247	0.71008	0.996182	487	3	0.017788	0.3825	0.65609	0.999296	429	4	0.017788
NTC_new_109	8	0.44247	0.71008	0.996182	488	3	0.03232	0.27911	0.55884	0.999296	362	4	0.03232
NTC_new_18	8	0.44444	0.71171	0.996182	489	3	0.34234	0.10553	0.30129	0.999296	197	5	0.34234
SMC1A	8	0.44666	0.71359	0.996182	490	4	-0.017818	0.076795	0.24505	0.999296	161	4	-0.017818
NTC_new_153	8	0.45012	0.7165	0.996182	491	3	-0.021644	0.66501	0.85158	0.999296	587	3	-0.021644
NTC_new_125	8	0.45493	0.72084	0.996182	492	4	0.0075292	0.075666	0.24208	0.999296	160	4	0.0075292
E2F3	8	0.45932	0.72433	0.996182	493	4	-0.053251	0.040429	0.14828	0.994195	95	3	-0.053251
ZBTB33	8	0.46086	0.72575	0.996182	494	3	0.17997	0.067647	0.22194	0.999296	150	5	0.17997
ZNF148	8	0.461	0.72581	0.996182	495	4	0.11568	0.056949	0.19429	0.999296	132	4	0.11568
NTC_new_159	8	0.46235	0.72702	0.996182	496	3	0.25614	0.12001	0.32636	0.999296	211	5	0.25614
NTC_new_181	8	0.46235	0.72702	0.996182	497	2	0.085685	0.050586	0.17753	0.994195	113	5	0.085685
NTC_new_200	8	0.46241	0.72705	0.996182	498	3	0.17598	0.05357	0.18572	0.994195	129	5	0.17598
NTC_new_65	8	0.46241	0.72705	0.996182	499	3	0.0023363	0.1365	0.3554	0.999296	230	3	0.0023363
NTC_new_330	8	0.46628	0.73052	0.996182	500	4	-0.091013	0.48172	0.74331	0.999296	498	1	-0.091013
NTC_new_36	8	0.46628	0.73052	0.996182	501	4	0.023158	0.050586	0.17753	0.994195	117	4	0.023158
PRDM1	8	0.46965	0.73332	0.996182	502	3	-0.015563	0.74217	0.89323	0.999296	622	2	-0.015563
CELF2	8	0.47114	0.73456	0.996182	503	4	-0.10545	0.34125	0.61856	0.999296	400	3	-0.10545
NTC_new_272	8	0.47529	0.73826	0.996182	504	2	0.45947	0.052737	0.18343	0.994195	125	5	0.45947
NTC_new_96	8	0.47557	0.73848	0.996182	505	4	0.019792	0.050586	0.17753	0.994195	116	4	0.019792
FOXQ1	7	0.47646	0.72002	0.996182	506	2	0.017461	0.50692	0.73881	0.999296	519	3	0.017461
NTC_new_194	8	0.47767	0.74013	0.996182	507	2	0.022817	0.68427	0.86206	0.999296	601	3	0.022817
NTC_new_217	8	0.47767	0.74013	0.996182	508	3	-0.028192	0.32392	0.602	0.999296	384	3	-0.028192
NTC_new_320	8	0.48242	0.7442	0.996182	509	3	-0.014565	0.71234	0.8774	0.999296	610	3	-0.014565
NTC_new_299	8	0.48242	0.7442	0.996182	510	4	-0.075089	0.67147	0.85496	0.999296	591	3	-0.075089
NTC_new_146	8	0.48242	0.7442	0.996182	511	3	0.077962	0.22039	0.48747	0.999296	303	5	0.077962
NTC_new_176	8	0.48242	0.7442	0.996182	512	3	0.011779	0.3825	0.65609	0.999296	431	3	0.011779
NTC_new_333	8	0.48317	0.74486	0.996182	513	4	0.023158	0.33358	0.6112	0.999296	392	4	0.023158
NTC_new_290	8	0.48317	0.74486	0.996182	514	4	-0.075089	0.92462	0.96616	0.999296	668	2	-0.075089
NTC_new_56	8	0.48317	0.74486	0.996182	515	4	0.10506	0.0072348	0.036045	0.842245	30	4	0.10506
FOXF1	7	0.486	0.72601	0.996182	516	3	0.028082	0.46308	0.70896	0.999296	492	2	0.028082
NTC_new_226	8	0.48625	0.74736	0.996182	517	2	0.047254	0.12994	0.34375	0.999296	222	4	0.047254
FOXO4	8	0.49098	0.75156	0.996182	518	4	-0.10706	0.57407	0.80194	0.999296	544	3	-0.10706
RRM2	8	0.49167	0.75216	0.996182	519	3	0.6179	0.069166	0.22569	0.999296	153	5	0.6179
IRF8	8	0.49266	0.75286	0.996182	520	4	-0.019002	0.31922	0.59756	0.999296	382	3	-0.019002
RELB	8	0.49367	0.75348	0.996182	521	2	0.11422	0.091678	0.27598	0.999296	177	5	0.11422
NTC_new_83	8	0.49452	0.75423	0.996182	522	3	0.26963	0.052766	0.1835	0.994195	126	5	0.26963
NTC_new_41	8	0.49452	0.75423	0.996182	523	2	-0.01693	0.58176	0.80606	0.999296	547	3	-0.01693
NTC_new_93	8	0.49452	0.75423	0.996182	524	2	0.29948	0.027757	0.11171	0.994195	68	5	0.29948
NTC_new_87	8	0.49452	0.75423	0.996182	525	2	0.079869	0.09959	0.29073	0.999296	188	4	0.079869
NTC_new_282	8	0.49452	0.75423	0.996182	526	3	0.025263	0.12001	0.32636	0.999296	210	4	0.025263
NTC_new_277	8	0.49452	0.75423	0.996182	527	3	0.042519	0.32413	0.60223	0.999296	388	4	0.042519
NTC_new_209	8	0.49452	0.75423	0.996182	528	3	0.077962	0.22039	0.48747	0.999296	305	5	0.077962
NTC_new_135	8	0.49452	0.75423	0.996182	529	3	0.062312	0.11519	0.31818	0.999296	205	4	0.062312
ICA1	8	0.49473	0.75435	0.996182	530	3	0.17735	0.18786	0.43837	0.999296	270	5	0.17735
CCDC141	8	0.49519	0.75485	0.996182	531	4	-0.068865	0.50743	0.76469	0.999296	522	3	-0.068865
FOXP2	8	0.49646	0.75602	0.996182	532	4	-0.049405	0.61406	0.82343	0.999296	557	3	-0.049405
FOXB2	8	0.50109	0.75987	0.998204	533	4	-0.053024	0.58562	0.80804	0.999296	550	2	-0.053024
NTC_new_294	8	0.50531	0.76313	0.998204	534	4	-0.038479	0.64489	0.84012	0.999296	576	3	-0.038479
TCF4	8	0.50739	0.76477	0.998204	535	3	0.14913	0.24056	0.51613	0.999296	330	4	0.14913
SELL	8	0.50829	0.76563	0.998204	536	3	0.29072	0.062461	0.20901	0.999296	138	5	0.29072
NTC_new_107	8	0.50917	0.7664	0.998204	537	3	-0.018774	0.57524	0.8026	0.999296	545	3	-0.018774
MAPK3	8	0.51372	0.77012	0.998204	538	4	0.089773	0.14777	0.37397	0.999296	238	4	0.089773
UBE2E2	8	0.51498	0.77133	0.998204	539	4	0.10836	0.097825	0.28721	0.999296	181	4	0.10836
SNAI3	8	0.51582	0.77207	0.998204	540	4	0.051868	0.23235	0.50488	0.999296	323	4	0.051868
NTC_new_161	8	0.51855	0.77449	0.998204	541	3	0.062541	0.35441	0.63104	0.999296	415	4	0.062541
TLE4	8	0.51876	0.7746	0.998204	542	4	-0.0042529	0.1063	0.30292	0.999296	202	3	-0.0042529
NTC_new_118	8	0.52574	0.77842	0.998204	543	3	0.13106	0.19651	0.45187	0.999296	281	4	0.13106
NTC_new_302	8	0.52574	0.77842	0.998204	544	3	0.093637	0.21334	0.47741	0.999296	299	5	0.093637
MECOM	8	0.52719	0.77916	0.998204	545	2	0.38114	0.0065846	0.03334	0.805915	29	6	0.38114
ITGA1	8	0.53165	0.78146	0.998204	546	2	-0.016806	0.8988	0.95418	0.999296	657	2	-0.016806
NTC_new_82	8	0.53296	0.78224	0.998204	547	3	0.17016	0.1303	0.34444	0.999296	225	5	0.17016
TFDP1	8	0.53386	0.7826	0.998204	548	3	0.0018866	0.33974	0.61705	0.999296	398	3	0.0018866
NTC_new_180	8	0.53748	0.78461	0.998204	549	3	0.1263	0.22802	0.49871	0.999296	319	4	0.1263
NTC_new_30	8	0.54516	0.7887	0.99978	550	3	0.31944	0.035008	0.133	0.994195	84	5	0.31944
NTC_new_288	8	0.54516	0.7887	0.99978	551	2	0.053707	0.3825	0.65609	0.999296	433	4	0.053707
NEIL3	8	0.55623	0.79424	0.999995	552	2	0.25042	0.071957	0.23294	0.999296	154	6	0.25042
SLFN5	8	0.55682	0.79456	0.999995	553	3	0.42207	0.014216	0.066081	0.994195	40	4	0.42207
TFAP2B	8	0.56114	0.79695	0.999995	554	3	0.19517	0.046982	0.16688	0.994195	107	4	0.19517
MAPK1	7	0.56835	0.7821	0.998204	555	3	0.13195	0.10305	0.28091	0.999296	192	4	0.13195
NTC_new_239	8	0.57459	0.80413	0.999995	556	1	0.092992	0.16304	0.39852	0.999296	253	5	0.092992
NFATC4	8	0.57536	0.80455	0.999995	557	3	0.017339	0.41348	0.68433	0.999296	449	4	0.017339
KLF1	8	0.58303	0.80854	0.999995	558	3	0.098596	0.20956	0.47195	0.999296	296	4	0.098596
EGR4	8	0.58503	0.80953	0.999995	559	1	0.14192	0.064004	0.21299	0.999296	145	6	0.14192
PBX3	7	0.5953	0.79978	0.999995	560	3	-0.028276	0.17246	0.40056	0.999296	258	2	-0.028276
TSPOAP1	8	0.59621	0.8153	0.999995	561	2	0.2988	0.046959	0.16684	0.994195	106	5	0.2988
JDP2	8	0.59751	0.81607	0.999995	562	2	0.0083301	0.25456	0.53461	0.999296	344	3	0.0083301
NTC_new_259	8	0.59907	0.81679	0.999995	563	3	0.0043809	0.57084	0.80004	0.999296	542	3	0.0043809
NTC_new_45	8	0.59907	0.81679	0.999995	564	3	0.04862	0.46248	0.72661	0.999296	490	4	0.04862
NTC_new_170	8	0.59907	0.81679	0.999995	565	3	-0.0014151	0.4578	0.72246	0.999296	485	3	-0.0014151
NTC_new_172	8	0.59907	0.81679	0.999995	566	3	0.19761	0.061267	0.20602	0.999296	137	4	0.19761
HIST1H4C	8	0.60202	0.81845	0.999995	567	1	0.3841	0.021639	0.092363	0.994195	55	6	0.3841
HSF1	8	0.60409	0.8196	0.999995	568	2	0.27584	0.031212	0.12188	0.994195	77	5	0.27584
TLE5	8	0.60688	0.82119	0.999995	569	2	0.09233	0.030487	0.11981	0.994195	75	4	0.09233
NTC_new_198	8	0.60803	0.82188	0.999995	570	3	0.026774	0.12547	0.33576	0.999296	216	3	0.026774
SPDEF	8	0.60966	0.82277	0.999995	571	2	0.33882	0.04997	0.17585	0.994195	111	6	0.33882
SP4	8	0.61092	0.82333	0.999995	572	3	0.26154	0.1538	0.38351	0.999296	243	5	0.26154
KLF3	8	0.61237	0.82408	0.999995	573	3	0.13061	0.20427	0.46386	0.999296	293	5	0.13061
CTCFL	8	0.61279	0.82427	0.999995	574	3	0.053753	0.20241	0.46102	0.999296	289	4	0.053753
NTC_new_10	8	0.61608	0.8259	0.999995	575	3	0.084245	0.23015	0.50181	0.999296	320	5	0.084245
TBC1D5	8	0.62149	0.82856	0.999995	576	2	0.15552	0.27021	0.55025	0.999296	356	4	0.15552
NTC_new_285	8	0.62729	0.83181	0.999995	577	2	0.28112	0.10553	0.30129	0.999296	200	5	0.28112
NTC_new_27	8	0.62775	0.83195	0.999995	578	3	0.10813	0.15397	0.38379	0.999296	246	4	0.10813
TLE1	8	0.62793	0.83207	0.999995	579	3	-0.052204	0.70459	0.87323	0.999296	607	3	-0.052204
TGFBR2	8	0.63605	0.8362	0.999995	580	2	0.33382	0.016411	0.075017	0.994195	48	5	0.33382
NTC_new_8	8	0.64577	0.84178	0.999995	581	2	0.078352	0.22039	0.48747	0.999296	304	5	0.078352
TCF7	8	0.64711	0.84244	0.999995	582	1	0.063754	0.25454	0.53459	0.999296	343	4	0.063754
SP3	8	0.65114	0.8445	0.999995	583	1	0.3416	0.0025019	0.013924	0.538925	18	7	0.3416
NTC_new_100	8	0.65684	0.84785	0.999995	584	3	0.082605	0.17342	0.41524	0.999296	261	5	0.082605
ZNF16	8	0.65794	0.8485	0.999995	585	2	0.23679	0.13338	0.34993	0.999296	228	5	0.23679
NTC_new_308	8	0.66074	0.85013	0.999995	586	3	0.2756	0.040556	0.1486	0.994195	97	5	0.2756
TCFL5	8	0.6652	0.85265	0.999995	587	3	0.17032	0.18763	0.43805	0.999296	269	5	0.17032
SMYD3	8	0.67098	0.85564	0.999995	588	3	0.37706	0.023224	0.097237	0.994195	60	5	0.37706
NTC_new_332	8	0.6808	0.86092	0.999995	589	2	0.30405	0.028099	0.11272	0.994195	69	6	0.30405
NTC_new_68	8	0.69544	0.86895	0.999995	590	3	0.056494	0.35441	0.63104	0.999296	413	4	0.056494
NTC_new_40	8	0.70759	0.87546	0.999995	591	2	0.074774	0.062969	0.21034	0.999296	139	5	0.074774
NTC_new_58	8	0.70759	0.87546	0.999995	592	1	0.2945	0.018359	0.081971	0.994195	51	6	0.2945
NTC_new_253	8	0.71165	0.8776	0.999995	593	2	-0.041381	0.55283	0.7903	0.999296	535	3	-0.041381
KLF17	8	0.71786	0.88082	0.999995	594	3	0.019213	0.22208	0.4901	0.999296	316	3	0.019213
RFC3	8	0.7221	0.88312	0.999995	595	3	0.13782	0.10449	0.29952	0.999296	194	4	0.13782
SIN3A	8	0.7228	0.88347	0.999995	596	3	0.51239	0.080303	0.25339	0.999296	164	5	0.51239
XBP1	8	0.72315	0.88362	0.999995	597	3	0.11849	0.19172	0.44442	0.999296	278	5	0.11849
C7orf57	4	0.72395	0.7926	0.999995	598	1	0.53302	0.024535	0.075661	0.994195	64	3	0.53302
NTC_new_13	8	0.7303	0.88745	0.999995	599	2	0.14267	0.15397	0.38379	0.999296	248	4	0.14267
SP2	8	0.73561	0.89016	0.999995	600	2	0.1496	0.062989	0.21037	0.999296	141	4	0.1496
NTC_new_108	8	0.73613	0.89047	0.999995	601	3	0.040479	0.26759	0.54773	0.999296	355	4	0.040479
NTC_new_72	8	0.74174	0.89327	0.999995	602	2	0.076597	0.09959	0.29073	0.999296	186	4	0.076597
NTC_new_116	8	0.74359	0.89411	0.999995	603	3	-0.0028744	0.35168	0.62843	0.999296	411	3	-0.0028744
NTC_new_215	8	0.74359	0.89411	0.999995	604	3	0.068088	0.33664	0.61425	0.999296	396	4	0.068088
NTC_new_156	8	0.75273	0.89906	0.999995	605	2	0.30338	0.030493	0.11982	0.994195	76	6	0.30338
GABPA	8	0.75339	0.89933	0.999995	606	3	0.16942	0.18967	0.44132	0.999296	275	5	0.16942
SAMD12	8	0.75372	0.89951	0.999995	607	3	0.2879	0.00042847	0.002858	0.154113	12	5	0.2879
CD69	8	0.75682	0.90149	0.999995	608	3	0.10564	0.010729	0.051756	0.994195	35	4	0.10564
FOXO3	7	0.75827	0.88633	0.999995	609	2	0.052975	0.39964	0.66555	0.999296	443	3	0.052975
THEMIS	8	0.76056	0.90356	0.999995	610	3	0.69653	0.0031558	0.017193	0.573909	21	5	0.69653
ATF4	8	0.76228	0.90452	0.999995	611	2	0.26458	0.098053	0.2876	0.999296	183	5	0.26458
ZIC5	8	0.7625	0.90472	0.999995	612	3	0.39146	0.049391	0.17413	0.994195	109	5	0.39146
NTC_new_235	8	0.76666	0.90702	0.999995	613	3	0.013218	0.38707	0.66022	0.999296	438	4	0.013218
NTC_new_347	8	0.76877	0.90811	0.999995	614	2	0.33152	0.14904	0.37601	0.999296	239	5	0.33152
NTC_new_77	8	0.77046	0.90914	0.999995	615	2	0.053232	0.50699	0.7644	0.999296	520	4	0.053232
SNAI1	8	0.77109	0.90949	0.999995	616	3	-0.014398	0.60906	0.82101	0.999296	555	3	-0.014398
SLAMF6	8	0.77329	0.91071	0.999995	617	3	0.12462	0.29568	0.57527	0.999296	369	4	0.12462
SH3RF3	8	0.7761	0.91217	0.999995	618	3	0.30382	0.022638	0.095503	0.994195	57	5	0.30382
ATF6	8	0.77703	0.91274	0.999995	619	3	-0.0070909	0.1981	0.45432	0.999296	284	3	-0.0070909
FOXI2	8	0.77796	0.91327	0.999995	620	3	0.17419	0.14123	0.36339	0.999296	236	4	0.17419
C7ORF57	3	0.77894	0.78403	0.998204	621	1	0.26958	0.082511	0.18579	0.994195	167	2	0.26958
NTC_new_39	8	0.78009	0.91398	0.999995	622	2	0.21534	0.03349	0.12896	0.994195	82	6	0.21534
NTC_new_268	8	0.78009	0.91398	0.999995	623	1	0.39732	0.029602	0.11725	0.994195	71	6	0.39732
NTC_new_97	8	0.78086	0.91423	0.999995	624	2	0.46467	0.022893	0.096167	0.994195	59	6	0.46467
FER	8	0.78519	0.91548	0.999995	625	2	0.029164	0.016341	0.074799	0.994195	47	4	0.029164
SLIT1	8	0.7878	0.91627	0.999995	626	2	0.15714	0.03261	0.12609	0.994195	80	4	0.15714
BATF3	8	0.78891	0.91656	0.999995	627	1	0.40643	0.050841	0.17825	0.994195	123	5	0.40643
FOXB1	6	0.79	0.8878	0.999995	628	2	0.017969	0.26674	0.51191	0.999296	349	3	0.017969
KLF6	8	0.79256	0.9176	0.999995	629	2	0.34444	0.029691	0.11745	0.994195	72	6	0.34444
NTC_new_329	8	0.79598	0.91869	0.999995	630	2	0.13272	0.24743	0.5257	0.999296	332	5	0.13272
ATF2	8	0.79936	0.91966	0.999995	631	2	0.11659	0.079809	0.25221	0.999296	163	6	0.11659
TOX	7	0.80259	0.90464	0.999995	632	1	0.12019	0.12995	0.33472	0.999296	223	5	0.12019
NTC_new_115	8	0.80424	0.92096	0.999995	633	2	0.1055	0.02289	0.096157	0.994195	58	4	0.1055
NTC_new_318	8	0.80569	0.92138	0.999995	634	2	-0.011445	0.72493	0.88418	0.999296	616	3	-0.011445
IRGM	8	0.80767	0.9221	0.999995	635	1	0.28308	0.0061743	0.031795	0.796007	27	7	0.28308
NTC_new_344	8	0.81187	0.92347	0.999995	636	1	0.43381	0.040286	0.14786	0.994195	94	6	0.43381
FOXJ3	8	0.81844	0.92579	0.999995	637	2	0.25677	0.20738	0.46862	0.999296	294	4	0.25677
JARID2	8	0.8226	0.92705	0.999995	638	2	0.12971	0.13943	0.36044	0.999296	233	5	0.12971
CENPP	8	0.82642	0.92851	0.999995	639	2	0.42656	0.035453	0.1341	0.994195	85	6	0.42656
JUND	8	0.82989	0.92983	0.999995	640	2	0.034897	0.49351	0.75317	0.999296	511	4	0.034897
CDH4	8	0.83412	0.93122	0.999995	641	1	0.10086	0.17649	0.42019	0.999296	263	5	0.10086
STAG1	8	0.84161	0.93369	0.999995	642	2	0.20321	0.067492	0.22153	0.999296	149	5	0.20321
EGR3	8	0.84286	0.93409	0.999995	643	1	0.30306	0.033266	0.12817	0.994195	81	5	0.30306
BRD4	8	0.84312	0.93417	0.999995	644	2	1.6298	3.3197e-07	4.9532e-06	0.000694	5	6	1.6298
ZBTB7A	8	0.84413	0.93445	0.999995	645	2	0.4233	0.0056041	0.02914	0.785657	26	6	0.4233
EBF3	8	0.84513	0.93481	0.999995	646	2	0.052304	0.49182	0.75198	0.999296	508	4	0.052304
NTC_new_144	8	0.85234	0.93734	0.999995	647	2	0.29617	0.037284	0.13961	0.994195	86	6	0.29617
NTC_new_32	8	0.85234	0.93734	0.999995	648	2	0.0643	0.32392	0.602	0.999296	383	4	0.0643
SAMSN1	8	0.86725	0.94308	0.999995	649	2	0.12042	0.17705	0.42112	0.999296	264	5	0.12042
NTC_new_230	8	0.86917	0.94363	0.999995	650	2	0.12024	0.05424	0.18723	0.994292	130	6	0.12024
ARID4A	8	0.87205	0.94451	0.999995	651	1	0.20779	0.024746	0.10231	0.994195	66	6	0.20779
NTC_new_71	8	0.88141	0.94789	0.999995	652	2	0.20931	0.060854	0.20503	0.999296	136	6	0.20931
MBD3	8	0.88494	0.9493	0.999995	653	2	0.3405	0.014019	0.065299	0.994195	38	5	0.3405
MAPK11	8	0.88593	0.9496	0.999995	654	2	0.11507	0.23439	0.50763	0.999296	325	4	0.11507
FOXL1	8	0.88629	0.94974	0.999995	655	1	0.33063	0.095925	0.28367	0.999296	178	5	0.33063
FOSB	8	0.88964	0.95099	0.999995	656	2	0.22171	0.013403	0.062921	0.994195	37	6	0.22171
NTC_new_52	8	0.89242	0.95213	0.999995	657	2	0.21375	0.046933	0.16677	0.994195	105	6	0.21375
ABCB10	8	0.89479	0.95314	0.999995	658	2	0.18372	0.079653	0.25193	0.999296	162	6	0.18372
CCNT2	8	0.89625	0.9537	0.999995	659	2	0.41019	0.020536	0.088846	0.994195	53	5	0.41019
E2F7	7	0.8965	0.95146	0.999995	660	1	0.36003	0.056015	0.18037	0.994195	131	4	0.36003
NTC_new_91	8	0.89766	0.95431	0.999995	661	1	0.32752	0.012188	0.058097	0.994195	36	7	0.32752
SMC3	8	0.90219	0.95603	0.999995	662	2	0.33924	0.042765	0.15494	0.994195	99	6	0.33924
NTC_new_292	8	0.90532	0.95742	0.999995	663	2	0.19139	0.20034	0.45773	0.999296	287	5	0.19139
SAP30	7	0.90911	0.95433	0.999995	664	1	0.13353	0.2506	0.5002	0.999296	341	4	0.13353
ATF7	7	0.91414	0.95538	0.999995	665	1	0.42919	0.067441	0.20599	0.999296	148	5	0.42919
HIST1H2BJ	8	0.92273	0.96536	0.999995	666	1	0.78157	0.0017588	0.010446	0.43076	17	6	0.78157
NTC_new_175	8	0.92404	0.96605	0.999995	667	2	0.28819	0.075666	0.24208	0.999296	157	5	0.28819
TRBC1	8	0.9247	0.96634	0.999995	668	1	0.094421	0.15815	0.39061	0.999296	251	5	0.094421
EGR2	8	0.92647	0.96724	0.999995	669	1	0.24971	0.068106	0.22308	0.999296	152	6	0.24971
NFYB	8	0.92781	0.96774	0.999995	670	2	0.21942	0.13061	0.3449	0.999296	226	5	0.21942
NTC_new_101	8	0.93135	0.96971	0.999995	671	2	0.056647	0.33664	0.61425	0.999296	393	4	0.056647
KDM1A	8	0.93254	0.97032	0.999995	672	1	0.2252	0.0215	0.091917	0.994195	54	6	0.2252
CCNK	8	0.93502	0.9716	0.999995	673	2	0.27245	0.063206	0.21087	0.999296	142	6	0.27245
IRF4	8	0.93508	0.97164	0.999995	674	1	0.23594	0.032236	0.12503	0.994195	79	6	0.23594
NTC_new_63	8	0.94136	0.97318	0.999995	675	1	0.21053	0.05357	0.18572	0.994195	128	6	0.21053
DYNC1I1	8	0.94589	0.97395	0.999995	676	1	0.28483	0.038925	0.14407	0.994195	92	6	0.28483
NTC_new_203	8	0.95067	0.97497	0.999995	677	1	0.16878	0.052766	0.1835	0.994195	127	5	0.16878
ETS2	8	0.95603	0.97635	0.999995	678	1	0.24711	0.0099751	0.048557	0.994195	34	7	0.24711
CTCF	8	0.95659	0.97649	0.999995	679	1	0.99984	1.4814e-05	0.00012383	0.010851	8	7	0.99984
YY1	8	0.96257	0.97806	0.999995	680	1	0.50981	0.0089403	0.043722	0.974067	31	5	0.50981
CDK9	8	0.969	0.97999	0.999995	681	1	0.29222	0.031547	0.12295	0.994195	78	6	0.29222
ZIC3	7	0.96989	0.9738	0.999995	682	1	0.16093	0.0027193	0.014607	0.538925	19	6	0.16093
FOXN2	8	0.97788	0.98305	0.999995	683	1	0.22744	0.02455	0.10159	0.994195	65	6	0.22744
TFAP2C	8	0.98667	0.98741	0.999995	684	1	0.19302	0.03746	0.14016	0.994195	87	4	0.19302
NRF1	8	0.98999	0.99012	0.999995	685	1	0.60096	0.00097727	0.0061569	0.287731	15	7	0.60096
GPC5	8	0.99027	0.99031	0.999995	686	1	0.18493	0.10514	0.30064	0.999296	196	5	0.18493
FOXS1	8	0.99104	0.99106	0.999995	687	1	0.091202	0.27429	0.554	0.999296	359	4	0.091202
NFKBIA	8	0.99275	0.99248	0.999995	688	0	2.5616	1.3316e-12	4.9532e-06	0.000694	2	7	2.5616
FOXC1	8	0.9948	0.99461	0.999995	689	0	0.47043	0.015605	0.071926	0.994195	45	7	0.47043
FOXP4	8	0.99502	0.99482	0.999995	690	0	0.29896	0.0029627	0.016242	0.569271	20	7	0.29896
E2F1	8	0.9969	0.9967	0.999995	691	0	0.5323	0.0049039	0.025643	0.719028	25	7	0.5323
BCL11B	8	0.99723	0.99707	0.999995	692	0	0.54288	0.00031704	0.002115	0.134785	11	7	0.54288
NTC_new_73	8	0.99741	0.99719	0.999995	693	0	0.326	0.0038487	0.020442	0.597078	24	7	0.326
NTC_new_207	8	0.99766	0.99744	0.999995	694	0	0.28257	0.014328	0.066586	0.994195	41	7	0.28257
HDAC8	8	0.9986	0.99852	0.999995	695	0	0.41027	6.4359e-05	0.00047056	0.032986	10	8	0.41027
LEF1	8	0.99891	0.99887	0.999995	696	0	0.35355	0.0010934	0.0068701	0.300998	16	8	0.35355
FOXE3	8	0.99906	0.99908	0.999995	697	0	0.39774	0.00093813	0.0059488	0.287731	14	8	0.39774
FLI1	7	0.99957	0.99955	0.999995	698	0	0.46916	0.00042899	0.0025311	0.147859	13	7	0.46916
NFKB2	8	0.99999	1	0.999995	699	0	0.7407	5.7057e-06	8.4205e-05	0.009838	6	8	0.7407
ETS1	8	1	1	0.999995	700	0	1.4399	1.886e-07	4.9532e-06	0.000694	4	8	1.4399
TNFAIP3	8	1	1	0.999995	701	0	2.4803	1.9061e-16	4.9532e-06	0.000694	1	8	2.4803

## Sheet: Jlat106_IBET151
id	num	neg|score	neg|p-value	neg|fdr	neg|rank	neg|goodsgrna	neg|lfc	pos|score	pos|p-value	pos|fdr	pos|rank	pos|goodsgrna	pos|lfc
CCNT1	8	7.8883e-06	0.00010402	0.072917	1	6	-1.6522	0.69696	0.86653	0.99773	589	2	-1.6522
IKBKB	8	3.5875e-05	0.00031205	0.096065	2	5	-0.29328	0.65198	0.83951	0.99773	575	2	-0.29328
NFKB1	8	5.0583e-05	0.00041112	0.096065	3	6	-0.60937	0.72087	0.8805	0.99773	604	2	-0.60937
FOXD4	8	9.893e-05	0.00071822	0.125868	4	3	-0.052139	0.10482	0.29511	0.99773	183	3	-0.052139
HDAC3	8	0.00026529	0.0016692	0.228671	5	6	-0.64746	0.88138	0.94466	0.99773	654	2	-0.64746
GPS2	8	0.00033695	0.0022834	0.228671	6	8	-0.44604	0.99925	0.99934	0.999341	701	0	-0.44604
ERF	7	0.0003607	0.0020853	0.228671	7	6	-0.86935	0.93661	0.95592	0.99773	673	1	-0.86935
NTC_new_46	8	0.00047737	0.0032345	0.256559	8	7	-0.49612	0.25938	0.53029	0.99773	349	1	-0.49612
RELA	8	0.00048646	0.0032939	0.256559	9	7	-0.5708	0.51442	0.75978	0.99773	517	1	-0.5708
NTC_new_338	8	0.00062351	0.0041161	0.288542	10	6	-0.46323	0.066955	0.21997	0.99773	141	2	-0.46323
NTC_new_81	8	0.001233	0.0076329	0.382966	11	8	-0.38665	0.99877	0.99867	0.999341	700	0	-0.38665
RBBP7	8	0.0012471	0.0076825	0.382966	12	5	-0.64474	0.69411	0.86482	0.99773	586	3	-0.64474
PDE3B	8	0.0013501	0.0083264	0.382966	13	6	-0.53973	0.78073	0.90563	0.99773	622	2	-0.53973
USF2	8	0.0013751	0.0084948	0.382966	14	7	-0.53847	0.5376	0.77303	0.99773	530	1	-0.53847
FOSL1	8	0.0014827	0.0090298	0.382966	15	4	-0.14548	0.067075	0.2203	0.99773	148	4	-0.14548
STT3B	8	0.0015395	0.0092873	0.382966	16	7	-0.76447	0.89839	0.95233	0.99773	662	1	-0.76447
FOXO3	7	0.0016213	0.0091189	0.382966	17	6	-0.52361	0.93059	0.95403	0.99773	672	1	-0.52361
FOXJ2	8	0.0021543	0.012467	0.462902	18	6	-1.1484	0.13928	0.35667	0.99773	226	2	-1.1484
CD28	7	0.0022641	0.012547	0.462902	19	5	-0.30638	0.42695	0.67437	0.99773	467	2	-0.30638
NTC_new_51	8	0.0030057	0.016678	0.561673	20	5	-0.36195	0.68967	0.86194	0.99773	581	2	-0.36195
FOXP3	7	0.0031404	0.016826	0.561673	21	4	-0.17293	0.13432	0.34016	0.99773	223	2	-0.17293
SP8	8	0.0034784	0.018817	0.59959	22	6	-0.45811	0.2169	0.4818	0.99773	311	1	-0.45811
NCOR1	8	0.003794	0.020392	0.621528	23	7	-0.51606	0.98974	0.9897	0.99773	694	0	-0.51606
NTC_new_223	8	0.0041567	0.022156	0.645972	24	6	-0.43409	0.68967	0.86194	0.99773	584	2	-0.43409
FOXO4	8	0.0043341	0.023038	0.645972	25	6	-0.53131	0.94116	0.96849	0.99773	675	1	-0.53131
TOX	6	0.0052565	0.025435	0.685764	26	5	-0.51944	0.1124	0.28018	0.99773	193	1	-0.51944
NTC_new_37	8	0.0054343	0.028446	0.712178	27	6	-0.44912	0.034682	0.13072	0.99773	79	2	-0.44912
NTC_new_327	8	0.0054343	0.028446	0.712178	28	6	-0.46261	0.95957	0.97354	0.99773	681	1	-0.46261
E2F5	8	0.0063042	0.032389	0.763773	29	6	-0.74764	0.74399	0.89343	0.99773	614	2	-0.74764
BACH2	8	0.0068061	0.03445	0.77901	30	7	-0.27655	0.84797	0.93059	0.99773	643	1	-0.27655
OVOL2	7	0.006847	0.032686	0.763773	31	5	-0.34982	0.98157	0.98148	0.99773	689	0	-0.34982
THAP11	8	0.0075571	0.03763	0.787798	32	5	-1.2461	0.70347	0.87044	0.99773	594	2	-1.2461
ELMO1	8	0.0078793	0.039076	0.787798	33	4	0.025575	0.11521	0.31359	0.99773	199	4	0.025575
NTC_new_231	8	0.0079298	0.039324	0.787798	34	6	-0.33863	0.9901	0.99007	0.99773	695	0	-0.33863
IKBKG	8	0.0079359	0.039334	0.787798	35	4	-0.24281	0.22171	0.48902	0.99773	315	4	-0.24281
ZNF460	8	0.0083331	0.040968	0.797743	36	6	-0.44742	0.70644	0.87208	0.99773	597	2	-0.44742
MAPK8	8	0.009306	0.045426	0.860642	37	4	-0.2824	0.51135	0.75804	0.99773	515	3	-0.2824
NTC_new_34	8	0.0096191	0.047031	0.8612	38	6	-0.25454	0.88031	0.94412	0.99773	652	1	-0.25454
NTC_new_254	8	0.0098187	0.047913	0.8612	39	7	-0.34017	0.5524	0.78149	0.99773	536	1	-0.34017
PRKCB	8	0.010324	0.050211	0.879948	40	4	-0.11374	0.94536	0.96944	0.99773	676	1	-0.11374
NTC_new_60	8	0.010677	0.051657	0.883215	41	6	-0.24997	0.12804	0.33626	0.99773	210	2	-0.24997
E2F6	8	0.011233	0.054065	0.902364	42	5	-0.26341	0.69948	0.86798	0.99773	590	2	-0.26341
NTC_new_340	8	0.011563	0.055719	0.908349	43	5	-0.18119	0.86813	0.9393	0.99773	649	2	-0.18119
KLF8	8	0.012188	0.058186	0.927004	44	5	-0.41089	0.64496	0.83538	0.99773	569	3	-0.41089
KLF16	8	0.012996	0.061524	0.935669	45	5	-0.76426	0.16008	0.39131	0.99773	255	3	-0.76426
NFATC2	8	0.013381	0.062971	0.935669	46	5	-0.28672	0.44811	0.71263	0.99773	481	3	-0.28672
ST8SIA4	8	0.013392	0.06299	0.935669	47	3	0.2945	0.055624	0.19043	0.99773	121	5	0.2945
NTC_new_151	8	0.014156	0.065893	0.935669	48	7	-0.18266	0.9866	0.98647	0.99773	691	1	-0.18266
CALY	8	0.014999	0.06943	0.935669	49	4	-0.10612	0.23996	0.50983	0.99773	328	4	-0.10612
SP1	8	0.015424	0.071034	0.935669	50	5	-0.42638	0.53614	0.7721	0.99773	529	2	-0.42638
NTC_new_312	8	0.015632	0.072025	0.935669	51	6	-0.28589	0.68967	0.86194	0.99773	583	2	-0.28589
NTC_new_322	8	0.015972	0.073283	0.935669	52	7	-0.27955	0.98568	0.98593	0.99773	690	1	-0.27955
NTC_new_113	8	0.015972	0.073283	0.935669	53	7	-0.17132	0.9758	0.98009	0.99773	686	1	-0.17132
HEXIM1	8	0.016001	0.073412	0.935669	54	5	-0.26353	0.42823	0.6951	0.99773	468	2	-0.26353
BRD2	8	0.016413	0.075066	0.93967	55	2	0.18077	0.12005	0.32211	0.99773	204	5	0.18077
GATA2	7	0.016529	0.068548	0.935669	56	6	-0.14416	0.96929	0.97153	0.99773	684	1	-0.14416
NTC_new_168	8	0.017389	0.07893	0.944422	57	7	-0.19421	0.94758	0.97007	0.99773	678	1	-0.19421
NTC_new_202	8	0.017917	0.081298	0.944422	58	5	-0.14141	0.17389	0.41408	0.99773	279	3	-0.14141
NTC_new_123	8	0.017939	0.081387	0.944422	59	5	-0.24977	0.034682	0.13072	0.99773	87	2	-0.24977
NTC_new_94	8	0.017939	0.081387	0.944422	60	6	-0.29221	0.40299	0.67177	0.99773	459	1	-0.29221
FOXD1	8	0.018552	0.083665	0.944422	61	7	-0.37761	0.81994	0.91949	0.99773	635	1	-0.37761
NTC_new_67	8	0.018814	0.084725	0.944422	62	6	-0.36315	0.16741	0.40319	0.99773	269	2	-0.36315
PMEPA1	8	0.019025	0.085587	0.944422	63	7	-0.14039	0.88308	0.94539	0.99773	655	1	-0.14039
MAPK3	8	0.019883	0.088866	0.944422	64	6	-0.45678	0.98714	0.98691	0.99773	693	1	-0.45678
NTC_new_298	8	0.0199	0.088926	0.944422	65	5	-0.36105	0.79462	0.91036	0.99773	626	1	-0.36105
NTC_new_220	8	0.0199	0.088926	0.944422	66	5	-0.21132	0.16741	0.40319	0.99773	273	3	-0.21132
FEV	8	0.020655	0.09167	0.944422	67	6	-0.78839	0.84695	0.93008	0.99773	642	2	-0.78839
NTC_new_137	8	0.021375	0.093869	0.944422	68	5	-0.25807	0.43513	0.70109	0.99773	475	2	-0.25807
NTC_new_166	8	0.021431	0.094067	0.944422	69	6	-0.38258	0.3233	0.59544	0.99773	398	2	-0.38258
SMC1B	8	0.022066	0.095949	0.944422	70	6	-0.92156	0.94019	0.96821	0.99773	674	1	-0.92156
SAMSN1	8	0.024014	0.102	0.944422	71	4	-0.087247	0.70085	0.869	0.99773	593	3	-0.087247
NTC_new_248	8	0.024875	0.10488	0.944422	72	6	-0.35848	0.90527	0.95565	0.99773	666	1	-0.35848
FOXP4	8	0.026287	0.10895	0.944422	73	2	0.29458	0.031793	0.12216	0.99773	69	6	0.29458
TBC1D5	8	0.02751	0.11298	0.944422	74	5	-0.3535	0.81671	0.91838	0.99773	634	2	-0.3535
NTC_new_334	8	0.027763	0.11386	0.944422	75	5	-0.11401	0.43167	0.69826	0.99773	473	2	-0.11401
NTC_new_33	8	0.028455	0.11587	0.944422	76	5	-0.27563	0.25938	0.53029	0.99773	351	2	-0.27563
ANXA1	8	0.029093	0.11776	0.944422	77	5	-0.082239	0.89447	0.95051	0.99773	658	2	-0.082239
GXYLT2	8	0.029417	0.11879	0.944422	78	6	-0.32398	0.75804	0.89843	0.99773	619	1	-0.32398
NFATC3	8	0.029449	0.11886	0.944422	79	6	-0.3331	0.72785	0.88434	0.99773	606	2	-0.3331
NTC_new_158	8	0.030137	0.12085	0.944422	80	6	-0.34938	0.68967	0.86194	0.99773	582	2	-0.34938
TGFBR2	8	0.030493	0.12186	0.944422	81	2	0.14322	0.15312	0.37933	0.99773	247	5	0.14322
NTC_new_153	8	0.031419	0.12452	0.944422	82	5	-0.27257	0.30664	0.57907	0.99773	384	3	-0.27257
NTC_new_260	8	0.031854	0.1259	0.944422	83	6	-0.67092	0.60369	0.81125	0.99773	557	2	-0.67092
NTC_new_75	8	0.031854	0.1259	0.944422	84	6	-0.22553	0.45913	0.72248	0.99773	492	2	-0.22553
LAMB3	8	0.031891	0.12599	0.944422	85	3	0.027202	0.38245	0.65232	0.99773	441	4	0.027202
MAP3K14	8	0.033287	0.13022	0.944422	86	2	0.16587	0.070145	0.22796	0.99773	153	6	0.16587
FOXI3	8	0.034413	0.13327	0.944422	87	5	-0.30589	0.054406	0.18701	0.99773	118	3	-0.30589
GLIS1	8	0.034447	0.13342	0.944422	88	5	-0.28009	0.52125	0.76386	0.99773	525	2	-0.28009
FOXI1	8	0.034682	0.13404	0.944422	89	5	-0.27586	0.093014	0.27274	0.99773	177	3	-0.27586
NFAT5	7	0.034713	0.12917	0.944422	90	4	-0.49297	0.4007	0.65534	0.99773	455	2	-0.49297
NFYB	8	0.035986	0.13763	0.944422	91	4	-0.035627	0.29349	0.56565	0.99773	375	3	-0.035627
SNAI1	8	0.036159	0.13803	0.944422	92	5	-0.25729	0.66342	0.84673	0.99773	577	3	-0.25729
NTC_new_128	8	0.036649	0.13963	0.944422	93	6	-0.42924	0.067849	0.22223	0.99773	150	2	-0.42924
NTC_new_325	8	0.036649	0.13963	0.944422	94	6	-0.25911	0.88031	0.94412	0.99773	653	2	-0.25911
E2F2	8	0.037031	0.1407	0.944422	95	4	-0.18101	0.3206	0.59274	0.99773	396	3	-0.18101
ETV6	8	0.037769	0.14275	0.944422	96	6	-0.31042	0.092696	0.27214	0.99773	176	2	-0.31042
EHF	8	0.038499	0.14468	0.944422	97	6	-0.18475	0.89722	0.95184	0.99773	661	1	-0.18475
PTK2B	8	0.038856	0.14567	0.944422	98	5	-0.1692	0.64217	0.83356	0.99773	568	3	-0.1692
NTC_new_114	8	0.039384	0.14682	0.944422	99	6	-0.29636	0.066955	0.21997	0.99773	143	2	-0.29636
NTC_new_218	8	0.039384	0.14682	0.944422	100	4	-0.18643	0.62288	0.8222	0.99773	564	2	-0.18643
NTC_new_92	8	0.039384	0.14682	0.944422	101	6	-0.35226	0.91868	0.96255	0.99773	670	2	-0.35226
NTC_new_182	8	0.039384	0.14682	0.944422	102	4	-0.1455	0.21482	0.47874	0.99773	310	3	-0.1455
NTC_new_341	8	0.039384	0.14682	0.944422	103	4	0.062421	0.20937	0.47086	0.99773	301	4	0.062421
NTC_new_70	8	0.039417	0.14694	0.944422	104	5	-0.23605	0.066955	0.21997	0.99773	146	3	-0.23605
NTC_new_345	8	0.039473	0.14706	0.944422	105	6	-0.18266	0.23471	0.5043	0.99773	324	1	-0.18266
NTC_new_134	8	0.039473	0.14706	0.944422	106	6	-0.21363	0.49984	0.75171	0.99773	512	2	-0.21363
ZBTB14	8	0.040243	0.14944	0.944422	107	2	0.18333	0.14397	0.36443	0.99773	232	5	0.18333
TRAC	8	0.041629	0.15348	0.944422	108	4	-0.0069181	0.15136	0.37646	0.99773	245	4	-0.0069181
NTC_new_127	8	0.042308	0.15524	0.944422	109	6	-0.21348	0.71132	0.87502	0.99773	602	1	-0.21348
FOXK1	8	0.042503	0.15585	0.944422	110	5	-0.26232	0.46464	0.72766	0.99773	497	3	-0.26232
KLF14	8	0.044289	0.16086	0.944422	111	5	-0.23696	0.55914	0.78544	0.99773	539	3	-0.23696
NTC_new_280	8	0.044931	0.16276	0.944422	112	6	-0.43491	0.75322	0.89667	0.99773	616	1	-0.43491
NTC_new_291	8	0.044931	0.16276	0.944422	113	6	-0.28693	0.56608	0.78937	0.99773	545	2	-0.28693
FOXA2	8	0.0451	0.16324	0.944422	114	5	-0.2405	0.37211	0.64312	0.99773	432	2	-0.2405
NTC_new_49	8	0.045752	0.16503	0.944422	115	5	-0.26769	0.39223	0.66155	0.99773	451	3	-0.26769
NTC_new_279	8	0.045752	0.16503	0.944422	116	5	-0.21763	0.73747	0.88986	0.99773	609	3	-0.21763
NTC_new_150	8	0.045752	0.16503	0.944422	117	5	-0.22874	0.56409	0.78827	0.99773	543	2	-0.22874
KLF7	8	0.047134	0.16874	0.944422	118	5	-0.20936	0.89924	0.95264	0.99773	663	2	-0.20936
NTC_new_121	8	0.048189	0.17212	0.944422	119	5	-0.56938	0.79462	0.91036	0.99773	627	2	-0.56938
TBL1XR1	8	0.048723	0.17368	0.944422	120	6	-0.22566	0.33683	0.60894	0.99773	411	2	-0.22566
NTC_new_293	8	0.052531	0.18402	0.944422	121	6	-0.13817	0.23471	0.5043	0.99773	323	1	-0.13817
NTC_new_245	8	0.052531	0.18402	0.944422	122	6	-0.2351	0.30664	0.57907	0.99773	381	2	-0.2351
NTC_new_169	8	0.052568	0.1841	0.944422	123	6	-0.41909	0.75322	0.89667	0.99773	618	1	-0.41909
NTC_new_55	8	0.052568	0.1841	0.944422	124	5	-0.55617	0.23471	0.5043	0.99773	325	3	-0.55617
NTC_new_136	8	0.054024	0.18797	0.944422	125	4	-0.085863	0.56608	0.78937	0.99773	546	2	-0.085863
NTC_new_2	8	0.054024	0.18797	0.944422	126	4	-0.053264	0.12804	0.33626	0.99773	215	4	-0.053264
NTC_new_15	8	0.054024	0.18797	0.944422	127	5	-0.089307	0.89554	0.95107	0.99773	659	1	-0.089307
NTC_new_140	8	0.054024	0.18797	0.944422	128	3	0.23447	0.13335	0.34618	0.99773	222	5	0.23447
NTC_new_195	8	0.054024	0.18797	0.944422	129	6	-0.17982	0.034682	0.13072	0.99773	76	2	-0.17982
NTC_new_266	8	0.054024	0.18797	0.944422	130	2	0.068719	0.15984	0.39089	0.99773	252	4	0.068719
NTC_new_289	8	0.054024	0.18797	0.944422	131	3	0.14461	0.16173	0.39407	0.99773	260	4	0.14461
NTC_new_88	8	0.054024	0.18797	0.944422	132	4	-0.02852	0.29168	0.56393	0.99773	374	4	-0.02852
NTC_new_238	8	0.054024	0.18797	0.944422	133	6	-0.096386	0.86813	0.9393	0.99773	648	1	-0.096386
NTC_new_160	8	0.054024	0.18797	0.944422	134	3	0.10597	0.14927	0.37324	0.99773	239	5	0.10597
NTC_new_77	8	0.054406	0.18885	0.944422	135	5	-0.15442	0.37588	0.64658	0.99773	435	3	-0.15442
NTC_new_269	8	0.054406	0.18885	0.944422	136	3	-0.0062526	0.33437	0.60639	0.99773	408	4	-0.0062526
NTC_new_61	8	0.054406	0.18885	0.944422	137	6	-0.24763	0.12804	0.33626	0.99773	217	2	-0.24763
NTC_new_270	8	0.054406	0.18885	0.944422	138	5	-0.13134	0.51448	0.75982	0.99773	521	3	-0.13134
FOXF2	8	0.05441	0.18886	0.944422	139	6	-0.24727	0.74224	0.89253	0.99773	612	1	-0.24727
NFATC4	8	0.055216	0.19114	0.944422	140	4	-0.18625	0.33584	0.60773	0.99773	410	4	-0.18625
NTC_new_311	8	0.055556	0.19201	0.944422	141	5	-0.18293	0.43167	0.69826	0.99773	471	2	-0.18293
NTC_new_43	8	0.056336	0.19401	0.944422	142	5	-0.31192	0.70615	0.87188	0.99773	595	2	-0.31192
NTC_new_131	8	0.057694	0.1975	0.944422	143	4	-0.13855	0.30664	0.57907	0.99773	383	4	-0.13855
NTC_new_126	8	0.057694	0.1975	0.944422	144	4	-0.17919	0.7089	0.87355	0.99773	599	3	-0.17919
GATA3	7	0.058129	0.18824	0.944422	145	5	-0.34349	0.96986	0.972	0.99773	685	1	-0.34349
NTC_new_326	8	0.06001	0.20384	0.944422	146	6	-0.36747	0.36393	0.63528	0.99773	425	2	-0.36747
FOXO6	8	0.060377	0.2047	0.944422	147	5	-0.33661	0.78526	0.9071	0.99773	625	2	-0.33661
REL	8	0.061388	0.20733	0.944422	148	5	-0.26981	0.50843	0.75648	0.99773	514	3	-0.26981
NTC_new_304	8	0.061535	0.20771	0.944422	149	5	-0.23221	0.7089	0.87355	0.99773	598	3	-0.23221
NTC_new_328	8	0.061535	0.20771	0.944422	150	6	-0.2436	0.3478	0.6196	0.99773	417	2	-0.2436
NTC_new_217	8	0.062569	0.21024	0.944422	151	5	-0.26974	0.45913	0.72248	0.99773	493	1	-0.26974
TCF7	8	0.062853	0.21096	0.944422	152	6	-0.2854	0.79486	0.91048	0.99773	628	2	-0.2854
NTC_new_66	8	0.063063	0.21152	0.944422	153	6	-0.55617	0.85765	0.93486	0.99773	645	2	-0.55617
NTC_new_95	8	0.063063	0.21152	0.944422	154	6	-0.24997	0.8031	0.91323	0.99773	630	2	-0.24997
NTC_new_232	8	0.063063	0.21152	0.944422	155	6	-0.20066	0.37588	0.64658	0.99773	436	2	-0.20066
NTC_new_213	8	0.063063	0.21152	0.944422	156	6	-0.56043	0.034682	0.13072	0.99773	77	2	-0.56043
NTC_new_250	8	0.063063	0.21152	0.944422	157	6	-0.32767	0.23471	0.5043	0.99773	326	2	-0.32767
NTC_new_154	8	0.065167	0.21661	0.954582	158	4	0.14121	0.032769	0.12514	0.99773	70	4	0.14121
FOXG1	8	0.066278	0.21929	0.954582	159	3	0.10447	0.18126	0.42584	0.99773	288	4	0.10447
NTC_new_104	8	0.066433	0.21972	0.954582	160	6	-0.16144	0.82907	0.92321	0.99773	639	2	-0.16144
NTC_new_99	8	0.066433	0.21972	0.954582	161	6	-0.24475	0.99361	0.99353	0.99773	697	0	-0.24475
NTC_new_297	8	0.066846	0.2206	0.954582	162	5	-0.23765	0.9012	0.95357	0.99773	664	2	-0.23765
IRF4	8	0.068046	0.22369	0.956986	163	5	-0.10092	0.21457	0.47839	0.99773	307	2	-0.10092
PHF12	8	0.068983	0.22593	0.956986	164	3	0.24061	0.029756	0.11611	0.99773	64	5	0.24061
NTC_new_143	8	0.069019	0.22599	0.956986	165	5	-0.25388	0.45484	0.71883	0.99773	485	3	-0.25388
RFC3	8	0.070499	0.22965	0.956986	166	3	0.24207	0.33119	0.60341	0.99773	404	4	0.24207
FOXE1	8	0.071006	0.23096	0.956986	167	6	-0.27002	0.78149	0.90583	0.99773	623	2	-0.27002
RELB	8	0.071584	0.23252	0.956986	168	6	-0.20977	0.3318	0.60393	0.99773	405	1	-0.20977
HDAC2	8	0.071993	0.2336	0.956986	169	3	0.010989	0.5187	0.76246	0.99773	523	3	0.010989
NTC_new_179	8	0.072536	0.23494	0.956986	170	5	-0.18836	0.59302	0.80536	0.99773	553	2	-0.18836
NTC_new_204	8	0.073412	0.23707	0.956986	171	6	-0.19569	0.88031	0.94412	0.99773	651	2	-0.19569
NTC_new_7	8	0.073412	0.23707	0.956986	172	6	-0.18851	0.59302	0.80536	0.99773	554	2	-0.18851
CRPPA	8	0.075424	0.24195	0.956986	173	6	-0.23447	0.13945	0.35709	0.99773	227	2	-0.23447
NTC_new_313	8	0.075931	0.24323	0.956986	174	4	-0.28769	0.45484	0.71883	0.99773	488	3	-0.28769
MTA2	8	0.077337	0.24673	0.956986	175	4	-0.062494	0.60214	0.81038	0.99773	556	3	-0.062494
NTC_new_31	8	0.077724	0.24749	0.956986	176	3	0.081621	0.24283	0.51275	0.99773	332	4	0.081621
NTC_new_54	8	0.077724	0.24749	0.956986	177	4	-0.10183	0.5524	0.78149	0.99773	537	3	-0.10183
NTC_new_252	8	0.077724	0.24749	0.956986	178	3	0.038138	0.25938	0.53029	0.99773	346	2	0.038138
NTC_new_48	8	0.077724	0.24749	0.956986	179	2	0.093904	0.21482	0.47874	0.99773	309	4	0.093904
NTC_new_296	8	0.077724	0.24749	0.956986	180	4	-0.2859	0.034682	0.13072	0.99773	80	3	-0.2859
CNBD1	8	0.078322	0.24882	0.956986	181	6	-0.18813	0.81243	0.9166	0.99773	632	1	-0.18813
GATA6	8	0.079829	0.2526	0.962353	182	3	0.050181	0.34808	0.61994	0.99773	418	4	0.050181
TBX5	8	0.081823	0.25723	0.971517	183	3	0.21651	0.11237	0.30869	0.99773	192	5	0.21651
PTMA	8	0.082575	0.25882	0.971517	184	6	-0.20593	0.88481	0.94619	0.99773	656	2	-0.20593
FOXQ1	7	0.08273	0.24105	0.956986	185	3	0.25658	0.083315	0.23842	0.99773	169	4	0.25658
MTA1	8	0.083973	0.26194	0.971517	186	3	0.13285	0.10743	0.29979	0.99773	186	5	0.13285
ACAP2	8	0.084514	0.2631	0.971517	187	5	-0.41664	0.48776	0.74497	0.99773	510	3	-0.41664
NTC_new_337	8	0.085482	0.26545	0.971517	188	5	-0.19097	0.96766	0.97645	0.99773	683	1	-0.19097
NTC_new_309	8	0.085747	0.26609	0.971517	189	6	-0.18259	0.58931	0.80316	0.99773	552	2	-0.18259
NTC_new_187	8	0.085747	0.26609	0.971517	190	6	-0.17609	0.25938	0.53029	0.99773	343	2	-0.17609
NTC_new_10	8	0.085747	0.26609	0.971517	191	6	-0.22043	0.99205	0.99181	0.99773	696	0	-0.22043
ZNF740	8	0.086394	0.2675	0.971593	192	2	0.57805	0.00084272	0.0053346	0.265408	14	6	0.57805
HSP90AB1	7	0.08689	0.24983	0.956986	193	4	-0.59989	0.31564	0.57734	0.99773	393	1	-0.59989
FRMPD4	8	0.087721	0.27034	0.976858	194	1	0.28931	0.049105	0.17264	0.99773	113	5	0.28931
HSP90AA1	8	0.089047	0.27352	0.983197	195	4	-0.077466	0.10613	0.29749	0.99773	185	4	-0.077466
FOXO1	8	0.090366	0.27662	0.983197	196	6	-0.32031	0.87211	0.94074	0.99773	650	1	-0.32031
TLE5	8	0.090371	0.27662	0.983197	197	2	0.098252	0.055393	0.18986	0.99773	120	4	0.098252
FOXK2	8	0.090935	0.27799	0.983197	198	4	-0.16685	0.50171	0.75274	0.99773	513	3	-0.16685
TLE1	8	0.091396	0.27911	0.983197	199	6	-0.33111	0.95377	0.97181	0.99773	679	1	-0.33111
NTC_new_157	8	0.093769	0.28451	0.985662	200	5	-0.2478	0.43513	0.70109	0.99773	476	3	-0.2478
ICA1	8	0.094333	0.28584	0.985662	201	2	0.15781	0.30786	0.58017	0.99773	387	4	0.15781
ATF5	8	0.094903	0.28721	0.985662	202	4	0.01831	0.036245	0.13512	0.99773	88	3	0.01831
KLF4	8	0.095993	0.28949	0.985662	203	3	0.15446	0.13229	0.34408	0.99773	219	4	0.15446
ABAT	8	0.096571	0.2907	0.985662	204	3	0.29637	0.17476	0.41532	0.99773	282	4	0.29637
KLF15	8	0.096681	0.29091	0.985662	205	2	0.063976	0.41748	0.68554	0.99773	465	3	0.063976
ANTXR2	8	0.098315	0.29362	0.985662	206	4	-0.15827	0.69559	0.86574	0.99773	588	3	-0.15827
JUNB	8	0.098469	0.294	0.985662	207	4	-0.10003	0.14579	0.36749	0.99773	234	4	-0.10003
KLF12	8	0.099193	0.2955	0.985662	208	4	-0.076741	0.61808	0.81968	0.99773	563	3	-0.076741
FOXA3	8	0.099486	0.29602	0.985662	209	5	-0.17757	0.90296	0.95443	0.99773	665	1	-0.17757
KLF9	8	0.10214	0.30053	0.985662	210	4	-0.14685	0.53906	0.77402	0.99773	531	2	-0.14685
NTC_new_148	8	0.10529	0.30612	0.985662	211	4	-0.10122	0.084897	0.25743	0.99773	171	3	-0.10122
NTC_new_317	8	0.10691	0.30914	0.985662	212	4	-0.12979	0.39223	0.66155	0.99773	450	3	-0.12979
TLE4	8	0.10896	0.31242	0.985662	213	4	-0.12395	0.74042	0.89163	0.99773	611	2	-0.12395
CMSS1	8	0.10942	0.31313	0.985662	214	2	0.31049	0.027585	0.10945	0.99773	59	6	0.31049
NTC_new_57	8	0.11003	0.31423	0.985662	215	4	-0.040703	0.51448	0.75982	0.99773	522	3	-0.040703
NTC_new_255	8	0.11003	0.31423	0.985662	216	5	-0.15659	0.45484	0.71883	0.99773	487	3	-0.15659
NTC_new_129	8	0.11003	0.31423	0.985662	217	5	-0.29105	0.89126	0.94896	0.99773	657	2	-0.29105
NTC_new_237	8	0.11003	0.31423	0.985662	218	4	-0.072133	0.68967	0.86194	0.99773	585	2	-0.072133
NTC_new_316	8	0.11003	0.31423	0.985662	219	4	-0.14377	0.39223	0.66155	0.99773	449	3	-0.14377
NTC_new_303	8	0.11003	0.31423	0.985662	220	3	0.089515	0.2526	0.52298	0.99773	338	4	0.089515
NTC_new_265	8	0.11003	0.31423	0.985662	221	5	-0.19069	0.29168	0.56393	0.99773	372	3	-0.19069
NTC_new_339	8	0.11003	0.31423	0.985662	222	2	0.27232	0.031497	0.12125	0.99773	68	6	0.27232
HES1	8	0.11024	0.31461	0.985662	223	5	-0.14515	0.33783	0.60975	0.99773	412	3	-0.14515
ETV2	8	0.11042	0.31496	0.985662	224	4	-0.08958	0.15289	0.37895	0.99773	246	3	-0.08958
MAPK14	8	0.11194	0.31734	0.988688	225	5	-0.18955	0.61537	0.81815	0.99773	560	2	-0.18955
NTC_new_272	8	0.11276	0.31886	0.989046	226	4	-0.15712	0.36393	0.63528	0.99773	428	3	-0.15712
ETV5	8	0.11404	0.32101	0.990816	227	5	-0.29527	0.73096	0.88622	0.99773	607	2	-0.29527
NTC_new_11	8	0.11595	0.3242	0.990816	228	5	-0.17759	0.40299	0.67177	0.99773	460	2	-0.17759
NTC_new_9	8	0.11687	0.32595	0.990816	229	3	-0.05489	0.29168	0.56393	0.99773	373	3	-0.05489
NTC_new_89	8	0.11716	0.3264	0.990816	230	4	-0.1239	0.84221	0.92835	0.99773	641	2	-0.1239
NTC_new_102	8	0.11726	0.3265	0.990816	231	4	-0.13936	0.25938	0.53029	0.99773	345	4	-0.13936
ITGA1	8	0.12264	0.33546	0.99315	232	5	-0.11375	0.60886	0.81461	0.99773	559	2	-0.11375
NTC_new_273	8	0.12561	0.34029	0.99315	233	5	-0.20336	0.75322	0.89667	0.99773	617	1	-0.20336
NTC_new_188	8	0.12561	0.34029	0.99315	234	5	-0.18278	0.27041	0.54201	0.99773	355	3	-0.18278
SP4	8	0.1265	0.34187	0.99315	235	2	0.26665	0.042221	0.15226	0.99773	96	5	0.26665
TCF4	8	0.13088	0.34958	0.99315	236	4	0.017551	0.3619	0.63298	0.99773	424	4	0.017551
ING2	8	0.13186	0.35127	0.99315	237	4	-0.25794	0.45401	0.71804	0.99773	483	4	-0.25794
TFAP2E	8	0.13284	0.35288	0.99315	238	4	-0.006322	0.042958	0.15438	0.99773	99	4	-0.006322
NFATC1	7	0.13303	0.34062	0.99315	239	5	-0.11221	0.78478	0.89133	0.99773	624	2	-0.11221
RBL1	8	0.13313	0.35351	0.99315	240	4	0.029822	0.1664	0.40161	0.99773	266	4	0.029822
HINFP	8	0.13334	0.35394	0.99315	241	3	0.20573	0.12961	0.33928	0.99773	218	4	0.20573
NTC_new_21	8	0.13454	0.35582	0.99315	242	5	-0.19069	0.8236	0.92088	0.99773	637	1	-0.19069
NTC_new_274	8	0.13454	0.35582	0.99315	243	5	-0.25729	0.3233	0.59544	0.99773	397	3	-0.25729
E2F7	7	0.13458	0.34339	0.99315	244	5	-0.27953	0.3555	0.62162	0.99773	423	2	-0.27953
HEXIM2	8	0.13567	0.35775	0.99315	245	5	-0.25187	0.9071	0.95647	0.99773	667	2	-0.25187
SIN3B	8	0.13693	0.36013	0.99315	246	3	0.089956	0.14781	0.37095	0.99773	236	4	0.089956
ZFP57	8	0.13819	0.36227	0.99315	247	3	0.11659	0.2047	0.46346	0.99773	297	5	0.11659
NTC_new_305	8	0.13871	0.36305	0.99315	248	5	-0.13149	0.67989	0.85619	0.99773	579	3	-0.13149
NTC_new_112	8	0.13871	0.36305	0.99315	249	4	-0.043059	0.25938	0.53029	0.99773	344	4	-0.043059
NTC_new_23	8	0.13871	0.36305	0.99315	250	4	-0.070295	0.25714	0.52793	0.99773	339	4	-0.070295
NTC_new_342	8	0.13915	0.36375	0.99315	251	5	-0.22641	0.8236	0.92088	0.99773	638	2	-0.22641
NTC_new_243	8	0.13926	0.36397	0.99315	252	4	-0.11394	0.86112	0.93629	0.99773	646	2	-0.11394
ERG	8	0.14197	0.36835	0.99315	253	3	0.09866	0.18056	0.42478	0.99773	286	5	0.09866
CENPI	8	0.14323	0.37038	0.99315	254	2	0.27335	0.068787	0.22456	0.99773	152	5	0.27335
NTC_new_176	8	0.14669	0.37595	0.99315	255	4	-0.17035	0.5434	0.77655	0.99773	532	2	-0.17035
NTC_new_110	8	0.14686	0.37611	0.99315	256	5	-0.13481	0.9866	0.98647	0.99773	692	1	-0.13481
STXBP6	8	0.14699	0.37636	0.99315	257	3	0.62396	0.044385	0.15854	0.99773	102	5	0.62396
NTC_new_84	8	0.14799	0.37794	0.99315	258	4	-0.097062	0.48381	0.74301	0.99773	507	3	-0.097062
FER	8	0.15108	0.38247	0.99315	259	3	0.082304	0.13284	0.34507	0.99773	220	4	0.082304
NTC_new_318	8	0.15442	0.38779	0.99315	260	5	-0.19116	0.77514	0.9036	0.99773	621	2	-0.19116
NTC_new_1	8	0.15517	0.38895	0.99315	261	4	-0.074695	0.24283	0.51275	0.99773	331	2	-0.074695
PCAT18	8	0.15647	0.39115	0.99315	262	3	-0.044874	0.3265	0.59846	0.99773	399	4	-0.044874
BRD3	8	0.15684	0.39168	0.99315	263	4	-0.14655	0.80564	0.91401	0.99773	631	2	-0.14655
MAPK1	7	0.15732	0.38559	0.99315	264	3	-0.0071511	0.18123	0.40504	0.99773	287	2	-0.0071511
NTC_new_242	8	0.15756	0.3928	0.99315	265	4	-0.1288	0.76522	0.90064	0.99773	620	1	-0.1288
NTC_new_74	8	0.15756	0.3928	0.99315	266	4	0.018866	0.15984	0.39089	0.99773	254	4	0.018866
NTC_new_216	8	0.15756	0.3928	0.99315	267	3	-0.0164	0.31152	0.5837	0.99773	390	3	-0.0164
GATA4	8	0.15862	0.39454	0.99315	268	5	-0.097972	0.31589	0.58815	0.99773	394	2	-0.097972
KLF13	8	0.16002	0.39687	0.99315	269	3	0.030586	0.27525	0.54672	0.99773	358	3	0.030586
FOXB2	8	0.16059	0.39772	0.99315	270	4	-0.07397	0.61579	0.81831	0.99773	561	2	-0.07397
NTC_new_171	8	0.16127	0.39881	0.99315	271	5	-0.26081	0.16741	0.40319	0.99773	268	1	-0.26081
IKZF1	8	0.16314	0.40169	0.99315	272	5	-0.37577	0.23057	0.50014	0.99773	317	3	-0.37577
ATF4	8	0.16395	0.40296	0.99315	273	5	-0.36769	0.33242	0.60454	0.99773	406	2	-0.36769
NTC_new_28	8	0.16444	0.40378	0.99315	274	4	-0.15966	0.24894	0.51928	0.99773	336	3	-0.15966
NTC_new_24	8	0.16444	0.40378	0.99315	275	4	-0.17791	0.81331	0.91699	0.99773	633	2	-0.17791
NTC_new_130	8	0.16444	0.40378	0.99315	276	4	-0.04391	0.40299	0.67177	0.99773	461	4	-0.04391
NTC_new_253	8	0.1672	0.40806	0.99315	277	5	-0.15834	0.51448	0.75982	0.99773	520	3	-0.15834
SIN3A	8	0.16786	0.40904	0.99315	278	3	0.15124	0.38369	0.65363	0.99773	443	4	0.15124
TRAF2	8	0.16802	0.4093	0.99315	279	1	1.4565	5.2029e-07	4.9532e-06	0.001157	3	7	1.4565
SPIB	8	0.17205	0.41583	0.99315	280	3	0.030296	0.024014	0.09795	0.99773	51	4	0.030296
ELK3	8	0.1731	0.41736	0.99315	281	4	-0.039614	0.33439	0.6064	0.99773	409	4	-0.039614
RARA	8	0.17412	0.41916	0.99315	282	3	0.033983	0.47427	0.73621	0.99773	500	4	0.033983
ESRRG	8	0.17588	0.42187	0.99315	283	3	0.20216	0.10436	0.29414	0.99773	181	4	0.20216
FOXJ3	8	0.17655	0.42278	0.99315	284	2	0.29516	0.14574	0.36739	0.99773	233	4	0.29516
NTC_new_256	8	0.17827	0.42545	0.99315	285	4	-0.1072	0.63487	0.82893	0.99773	566	3	-0.1072
TOX2	7	0.17889	0.41576	0.99315	286	3	0.058205	0.3273	0.59082	0.99773	402	4	0.058205
ELF2	8	0.17944	0.42718	0.99315	287	4	0.17666	0.062606	0.20906	0.99773	134	4	0.17666
NTC_new_249	8	0.18042	0.42879	0.99315	288	5	-0.1907	0.11362	0.31078	0.99773	196	3	-0.1907
NTC_new_319	8	0.18042	0.42879	0.99315	289	5	-0.14152	0.70615	0.87188	0.99773	596	2	-0.14152
NTC_new_197	8	0.18042	0.42879	0.99315	290	5	-0.1928	0.16741	0.40319	0.99773	270	3	-0.1928
ARID4B	8	0.18428	0.43514	0.99315	291	5	-0.1443	0.4762	0.73785	0.99773	501	2	-0.1443
VEPH1	8	0.18575	0.43739	0.99315	292	4	-0.08894	0.27417	0.54553	0.99773	357	3	-0.08894
RAD21	8	0.18583	0.43749	0.99315	293	4	-0.0073207	0.39156	0.66084	0.99773	448	4	-0.0073207
OVOL1	8	0.1874	0.43998	0.99315	294	3	0.29001	0.099138	0.28465	0.99773	179	5	0.29001
NTC_new_310	8	0.18775	0.44047	0.99315	295	5	-0.14414	0.36393	0.63528	0.99773	426	3	-0.14414
NTC_new_210	8	0.18775	0.44047	0.99315	296	5	-0.14414	0.48381	0.74301	0.99773	509	1	-0.14414
NTC_new_177	8	0.18843	0.44151	0.99315	297	5	-0.14291	0.5434	0.77655	0.99773	533	2	-0.14291
NTC_new_241	8	0.18843	0.44151	0.99315	298	4	-0.071791	0.45484	0.71883	0.99773	486	3	-0.071791
NTC_new_219	8	0.18843	0.44151	0.99315	299	5	-0.15875	0.68329	0.85843	0.99773	580	1	-0.15875
HHIP	8	0.1886	0.44176	0.99315	300	4	0.026643	0.10573	0.29661	0.99773	184	4	0.026643
RBBP4	8	0.19099	0.44558	0.99315	301	2	0.33104	0.016874	0.074789	0.99773	39	6	0.33104
HDAC9	8	0.19118	0.4458	0.99315	302	2	0.049264	0.37626	0.6469	0.99773	438	4	0.049264
NTC_new_189	8	0.19378	0.44963	0.99315	303	4	-0.096831	0.64566	0.83578	0.99773	571	3	-0.096831
NTC_new_62	8	0.19378	0.44963	0.99315	304	5	-0.13923	0.066955	0.21997	0.99773	147	3	-0.13923
NTC_new_211	8	0.19405	0.44993	0.99315	305	4	-0.064381	0.25938	0.53029	0.99773	348	2	-0.064381
NTC_new_333	8	0.19405	0.44993	0.99315	306	3	0.20555	0.039382	0.14389	0.99773	90	4	0.20555
NTC_new_138	8	0.19405	0.44993	0.99315	307	3	0.049106	0.31152	0.5837	0.99773	391	3	0.049106
KLF5	8	0.19765	0.45551	0.99315	308	2	0.26058	0.030696	0.11888	0.99773	67	5	0.26058
NTC_new_85	8	0.19836	0.45671	0.99315	309	5	-0.15875	0.14149	0.36049	0.99773	228	3	-0.15875
NTC_new_53	8	0.19836	0.45671	0.99315	310	5	-0.1407	0.084897	0.25743	0.99773	170	2	-0.1407
NTC_new_262	8	0.19836	0.45671	0.99315	311	5	-0.16444	0.43167	0.69826	0.99773	472	3	-0.16444
ATAD2	8	0.1987	0.45724	0.99315	312	4	0.1209	0.19313	0.44511	0.99773	293	4	0.1209
FOXH1	8	0.20012	0.45933	0.99315	313	4	-0.17677	0.28401	0.55579	0.99773	366	4	-0.17677
ZBTB33	8	0.20145	0.46136	0.99315	314	4	0.073832	0.11714	0.31712	0.99773	201	4	0.073832
EGR3	8	0.2017	0.46177	0.99315	315	4	0.056354	0.11214	0.30822	0.99773	191	4	0.056354
LHX1	8	0.20209	0.46234	0.99315	316	4	-0.11617	0.9951	0.99488	0.99773	699	0	-0.11617
NTC_new_6	8	0.20462	0.46614	0.99315	317	4	-0.12717	0.91868	0.96255	0.99773	671	2	-0.12717
NTC_new_86	8	0.20462	0.46614	0.99315	318	3	0.038138	0.23471	0.5043	0.99773	320	3	0.038138
NTC_new_76	8	0.20462	0.46614	0.99315	319	4	-0.096311	0.37089	0.642	0.99773	431	4	-0.096311
NTC_new_287	8	0.20462	0.46614	0.99315	320	4	-0.044877	0.39223	0.66155	0.99773	452	4	-0.044877
NTC_new_212	8	0.20462	0.46614	0.99315	321	2	0.17644	0.18543	0.43307	0.99773	290	5	0.17644
NTC_new_192	8	0.20462	0.46614	0.99315	322	4	-0.051246	0.066955	0.21997	0.99773	138	2	-0.051246
NTC_new_5	8	0.20462	0.46614	0.99315	323	2	0.55597	0.0016909	0.0097628	0.361659	18	6	0.55597
NTC_new_331	8	0.20462	0.46614	0.99315	324	4	-0.040029	0.3268	0.59878	0.99773	400	4	-0.040029
NTC_new_165	8	0.20546	0.46753	0.99315	325	5	-0.29414	0.94758	0.97007	0.99773	677	1	-0.29414
NTC_new_4	8	0.20546	0.46753	0.99315	326	5	-0.22537	0.48182	0.74188	0.99773	504	3	-0.22537
NTC_new_79	8	0.20546	0.46753	0.99315	327	5	-0.16432	0.99488	0.99469	0.99773	698	0	-0.16432
NTC_new_194	8	0.20646	0.46895	0.99315	328	3	0.089013	0.34182	0.61398	0.99773	413	4	0.089013
NTC_new_108	8	0.20646	0.46895	0.99315	329	3	0.25898	0.039382	0.14389	0.99773	92	4	0.25898
FOXJ1	7	0.20875	0.45352	0.99315	330	4	-0.13688	0.86612	0.93288	0.99773	647	1	-0.13688
MECOM	8	0.20962	0.47362	0.993781	331	3	0.19066	0.02517	0.10182	0.99773	53	4	0.19066
NTC_new_236	8	0.21316	0.47866	0.993781	332	5	-0.22606	0.066955	0.21997	0.99773	142	3	-0.22606
NTC_new_349	8	0.21316	0.47866	0.993781	333	5	-0.12783	0.30664	0.57907	0.99773	379	3	-0.12783
NTC_new_117	8	0.21316	0.47866	0.993781	334	5	-0.15904	0.27041	0.54201	0.99773	356	3	-0.15904
NTC_new_14	8	0.21316	0.47866	0.993781	335	5	-0.16973	0.36393	0.63528	0.99773	427	2	-0.16973
NTC_new_32	8	0.21429	0.48015	0.993781	336	4	-0.12567	0.84221	0.92835	0.99773	640	2	-0.12567
NTC_new_149	8	0.21547	0.48171	0.993781	337	3	0.26898	0.0075428	0.037243	0.96695	26	4	0.26898
NTC_new_107	8	0.21547	0.48171	0.993781	338	4	-0.057245	0.25714	0.52793	0.99773	340	2	-0.057245
NTC_new_276	8	0.21565	0.482	0.993781	339	5	-0.099357	0.30664	0.57907	0.99773	378	2	-0.099357
C7orf57	4	0.22378	0.41397	0.99315	340	1	0.40021	0.083158	0.19204	0.99773	168	3	0.40021
NTC_new_306	8	0.22671	0.49774	0.999995	341	4	-0.050792	0.3268	0.59878	0.99773	401	4	-0.050792
NTC_new_278	8	0.22671	0.49774	0.999995	342	5	-0.14849	0.45913	0.72248	0.99773	490	3	-0.14849
NTC_new_244	8	0.22671	0.49774	0.999995	343	5	-0.13938	0.46918	0.73159	0.99773	498	3	-0.13938
NTC_new_56	8	0.22751	0.49882	0.999995	344	3	-0.060408	0.0075428	0.037243	0.96695	25	3	-0.060408
NTC_new_164	8	0.22751	0.49882	0.999995	345	4	-0.080927	0.034682	0.13072	0.99773	83	2	-0.080927
NTC_new_271	8	0.22867	0.5006	0.999995	346	5	-0.13353	0.56409	0.78827	0.99773	542	2	-0.13353
RXRA	7	0.23307	0.48367	0.994288	347	2	0.07197	0.30862	0.56817	0.99773	388	4	0.07197
RCOR1	8	0.23569	0.51023	0.999995	348	4	-0.20332	0.8518	0.93214	0.99773	644	2	-0.20332
NTC_new_141	8	0.23981	0.51575	0.999995	349	3	0.15989	0.14956	0.3738	0.99773	244	4	0.15989
NTC_new_135	8	0.23981	0.51575	0.999995	350	3	0.03599	0.12804	0.33626	0.99773	214	4	0.03599
NTC_new_19	8	0.23981	0.51575	0.999995	351	4	-0.062052	0.7089	0.87355	0.99773	600	3	-0.062052
NTC_new_295	8	0.23981	0.51575	0.999995	352	4	-0.15549	0.40084	0.66972	0.99773	456	3	-0.15549
NTC_new_246	8	0.23981	0.51575	0.999995	353	4	-0.020927	0.19211	0.44372	0.99773	292	4	-0.020927
MYOD1	8	0.24227	0.51912	0.999995	354	3	0.11195	0.17363	0.41353	0.99773	278	5	0.11195
NTC_new_314	8	0.24374	0.52105	0.999995	355	5	-0.13491	0.74982	0.89568	0.99773	615	2	-0.13491
NTC_new_97	8	0.24746	0.52621	0.999995	356	4	-0.16974	0.24283	0.51275	0.99773	330	3	-0.16974
TLE2	8	0.24925	0.52839	0.999995	357	5	-0.13585	0.978	0.98106	0.99773	688	1	-0.13585
RXRG	8	0.25105	0.53067	0.999995	358	3	0.09208	0.18018	0.4241	0.99773	285	4	0.09208
NTC_new_222	8	0.25236	0.53249	0.999995	359	3	0.13477	0.14956	0.3738	0.99773	241	4	0.13477
NTC_new_16	8	0.25236	0.53249	0.999995	360	4	-0.071932	0.5524	0.78149	0.99773	535	2	-0.071932
NTC_new_228	8	0.2537	0.5346	0.999995	361	5	-0.11148	0.51448	0.75982	0.99773	518	2	-0.11148
NTC_new_69	8	0.2537	0.5346	0.999995	362	4	-0.048999	0.2058	0.46526	0.99773	299	2	-0.048999
NTC_new_275	8	0.2537	0.5346	0.999995	363	4	0.093634	0.013686	0.063852	0.99773	37	4	0.093634
NTC_new_235	8	0.25483	0.53635	0.999995	364	5	-0.15466	0.23471	0.5043	0.99773	319	3	-0.15466
NTC_new_200	8	0.25483	0.53635	0.999995	365	5	-0.17784	0.12796	0.33612	0.99773	209	2	-0.17784
NTC_new_124	8	0.25483	0.53635	0.999995	366	5	-0.1223	0.16741	0.40319	0.99773	267	3	-0.1223
FOXB1	6	0.25623	0.50602	0.999995	367	4	-0.20676	0.74384	0.85699	0.99773	613	2	-0.20676
FOXA1	8	0.25635	0.53835	0.999995	368	3	0.12474	0.14197	0.36125	0.99773	229	4	0.12474
ZNF682	8	0.25661	0.53878	0.999995	369	4	-0.015231	0.31847	0.59054	0.99773	395	4	-0.015231
SCN3A	8	0.25944	0.54266	0.999995	370	5	-0.13644	0.61706	0.81913	0.99773	562	3	-0.13644
BATF	8	0.26024	0.54371	0.999995	371	2	0.29437	0.082401	0.25287	0.99773	167	5	0.29437
NTC_new_64	8	0.26041	0.544	0.999995	372	3	0.082105	0.098918	0.28409	0.99773	178	4	0.082105
NTC_new_175	8	0.26362	0.54843	0.999995	373	3	0.15858	0.24283	0.51275	0.99773	333	4	0.15858
NTC_new_330	8	0.26362	0.54843	0.999995	374	2	0.17098	0.15984	0.39089	0.99773	253	5	0.17098
DYNC1I1	8	0.26434	0.54948	0.999995	375	3	0.054917	0.28515	0.55705	0.99773	368	4	0.054917
MBD3	8	0.26495	0.55035	0.999995	376	5	-0.072049	0.46236	0.72548	0.99773	495	3	-0.072049
NCOR2	8	0.26653	0.55261	0.999995	377	4	-0.022261	0.7269	0.88391	0.99773	605	3	-0.022261
TCF12	8	0.26814	0.55472	0.999995	378	4	-0.010512	0.28288	0.55487	0.99773	364	3	-0.010512
TSPOAP1	8	0.26871	0.5556	0.999995	379	3	0.63429	0.018094	0.0789	0.99773	43	5	0.63429
NTC_new_196	8	0.27015	0.55748	0.999995	380	4	-0.12317	0.45913	0.72248	0.99773	489	2	-0.12317
NTC_new_152	8	0.27015	0.55748	0.999995	381	4	-0.15567	0.43167	0.69826	0.99773	474	2	-0.15567
ETV4	8	0.27086	0.55842	0.999995	382	5	-0.087537	0.82242	0.92036	0.99773	636	2	-0.087537
SELL	8	0.2709	0.55846	0.999995	383	2	0.085045	0.22064	0.48731	0.99773	313	4	0.085045
TCF3	8	0.27199	0.55996	0.999995	384	1	0.46314	0.0045251	0.023543	0.717542	23	7	0.46314
STAG1	8	0.27308	0.56123	0.999995	385	2	0.43894	0.011277	0.054055	0.99773	32	5	0.43894
ELK1	8	0.27607	0.56468	0.999995	386	3	0.053369	0.37338	0.64423	0.99773	434	4	0.053369
FOXR1	8	0.27947	0.56787	0.999995	387	3	0.24259	0.034349	0.12976	0.99773	73	5	0.24259
NTC_new_264	8	0.28146	0.56972	0.999995	388	4	-0.043245	0.27981	0.55145	0.99773	362	4	-0.043245
NTC_new_25	8	0.28146	0.56972	0.999995	389	4	-0.12317	0.71132	0.87502	0.99773	601	1	-0.12317
NTC_new_82	8	0.28281	0.57129	0.999995	390	4	-0.050909	0.34182	0.61398	0.99773	414	4	-0.050909
NTC_new_321	8	0.28281	0.57129	0.999995	391	4	-0.082749	0.066955	0.21997	0.99773	144	2	-0.082749
NTC_new_315	8	0.28281	0.57129	0.999995	392	4	-0.09544	0.16862	0.40511	0.99773	274	3	-0.09544
NTC_new_39	8	0.28281	0.57129	0.999995	393	2	0.11558	0.066955	0.21997	0.99773	140	5	0.11558
NTC_new_214	8	0.28281	0.57129	0.999995	394	3	0.012832	0.16741	0.40319	0.99773	271	3	0.012832
NTC_new_44	8	0.28281	0.57129	0.999995	395	3	0.010612	0.59302	0.80536	0.99773	555	3	0.010612
GATA5	8	0.29026	0.57821	0.999995	396	3	0.28077	0.046405	0.1644	0.99773	105	5	0.28077
MTHFD1L	8	0.29184	0.57971	0.999995	397	4	-0.134	0.39446	0.66352	0.99773	454	4	-0.134
MAPK12	8	0.29228	0.58017	0.999995	398	4	-0.065352	0.52891	0.76792	0.99773	526	3	-0.065352
GZMA	8	0.29243	0.5803	0.999995	399	2	-0.022496	0.39378	0.66284	0.99773	453	2	-0.022496
MAZ	8	0.29349	0.58118	0.999995	400	4	-0.039161	0.31178	0.584	0.99773	392	4	-0.039161
ARHGAP15	8	0.29455	0.5821	0.999995	401	4	-0.035195	0.4769	0.73842	0.99773	503	3	-0.035195
GALNT18	8	0.29466	0.5822	0.999995	402	4	-0.078906	0.9132	0.95952	0.99773	668	2	-0.078906
CHD4	7	0.2952	0.55762	0.999995	403	4	-0.10889	0.51227	0.73651	0.99773	516	2	-0.10889
ELK4	8	0.29561	0.58321	0.999995	404	4	-0.0034387	0.20756	0.46798	0.99773	300	3	-0.0034387
NTC_new_224	8	0.29712	0.58469	0.999995	405	4	-0.054274	0.23471	0.5043	0.99773	322	3	-0.054274
NTC_new_3	8	0.29712	0.58469	0.999995	406	3	0.090589	0.067849	0.22223	0.99773	151	4	0.090589
NTC_new_184	8	0.29712	0.58469	0.999995	407	4	-0.051526	0.034682	0.13072	0.99773	82	2	-0.051526
NTC_new_186	8	0.29712	0.58469	0.999995	408	3	0.31893	0.014344	0.066269	0.99773	38	5	0.31893
TLE3	8	0.30108	0.58853	0.999995	409	3	0.13485	0.2993	0.57183	0.99773	377	4	0.13485
UTRN	8	0.30242	0.58967	0.999995	410	3	0.036175	0.28389	0.55575	0.99773	365	3	0.036175
DIAPH2	7	0.30466	0.56827	0.999995	411	2	0.063992	0.54824	0.763	0.99773	534	3	0.063992
EGR1	8	0.30474	0.59164	0.999995	412	4	-0.13354	0.53097	0.76903	0.99773	527	2	-0.13354
SAP18	8	0.3082	0.59452	0.999995	413	3	0.40154	0.054047	0.18612	0.99773	117	4	0.40154
NTC_new_301	8	0.30885	0.59513	0.999995	414	4	-0.047697	0.43513	0.70109	0.99773	478	2	-0.047697
KLF10	8	0.31453	0.60054	0.999995	415	4	-0.016902	0.33071	0.60292	0.99773	403	4	-0.016902
NTC_new_292	8	0.31955	0.60485	0.999995	416	3	0.39065	0.040264	0.14667	0.99773	93	5	0.39065
NTC_new_139	8	0.3196	0.60487	0.999995	417	4	-0.012622	0.25742	0.52822	0.99773	342	4	-0.012622
NTC_new_106	8	0.31986	0.60517	0.999995	418	4	-0.043587	0.73747	0.88986	0.99773	610	3	-0.043587
NTC_new_35	8	0.31986	0.60517	0.999995	419	4	-0.10506	0.12804	0.33626	0.99773	216	3	-0.10506
NTC_new_247	8	0.31986	0.60517	0.999995	420	4	-0.081088	0.58931	0.80316	0.99773	550	3	-0.081088
SAP30	7	0.32298	0.58962	0.999995	421	3	-0.031447	0.49502	0.72395	0.99773	511	3	-0.031447
NTC_new_348	8	0.32762	0.61203	0.999995	422	3	0.071649	0.12804	0.33626	0.99773	213	4	0.071649
NTC_new_206	8	0.32762	0.61203	0.999995	423	4	-0.065433	0.25938	0.53029	0.99773	352	3	-0.065433
NTC_new_146	8	0.32859	0.61311	0.999995	424	4	-0.10887	0.55418	0.78261	0.99773	538	3	-0.10887
NTC_new_90	8	0.32876	0.61323	0.999995	425	4	-0.052613	0.10787	0.30059	0.99773	187	3	-0.052613
NTC_new_172	8	0.32876	0.61323	0.999995	426	3	0.16259	0.044614	0.15927	0.99773	103	4	0.16259
NTC_new_259	8	0.32876	0.61323	0.999995	427	3	0.044448	0.44494	0.70987	0.99773	480	4	0.044448
NTC_new_201	8	0.32876	0.61323	0.999995	428	3	0.029139	0.41176	0.68001	0.99773	463	4	0.029139
ITPR2	8	0.33439	0.61835	0.999995	429	4	0.04309	0.059574	0.20122	0.99773	129	4	0.04309
KLF3	8	0.33527	0.61918	0.999995	430	3	0.28497	0.041661	0.15082	0.99773	95	5	0.28497
SH3RF3	8	0.3373	0.62105	0.999995	431	4	0.012851	0.24494	0.51495	0.99773	334	4	0.012851
KLF2	8	0.34083	0.62438	0.999995	432	2	0.0089823	0.47385	0.73581	0.99773	499	4	0.0089823
NTC_new_132	8	0.34272	0.62624	0.999995	433	4	-0.056163	0.43167	0.69826	0.99773	470	2	-0.056163
NTC_new_118	8	0.34296	0.62647	0.999995	434	2	0.25702	0.080655	0.24972	0.99773	165	5	0.25702
EGR4	8	0.34382	0.62709	0.999995	435	2	0.1761	0.047242	0.16678	0.99773	107	6	0.1761
NTC_new_83	8	0.34383	0.62709	0.999995	436	4	-0.10439	0.067849	0.22223	0.99773	149	3	-0.10439
PRDM1	8	0.34977	0.6324	0.999995	437	3	0.11947	0.16341	0.39677	0.99773	263	5	0.11947
STAM	8	0.35007	0.63268	0.999995	438	4	-0.072009	0.46373	0.72671	0.99773	496	3	-0.072009
NTC_new_346	8	0.3511	0.63356	0.999995	439	3	-0.0020791	0.034682	0.13072	0.99773	78	3	-0.0020791
NTC_new_347	8	0.35152	0.63396	0.999995	440	4	-0.076391	0.12344	0.32822	0.99773	206	4	-0.076391
NTC_new_29	8	0.35152	0.63396	0.999995	441	4	-0.065741	0.71132	0.87502	0.99773	603	2	-0.065741
FOXL1	8	0.35235	0.63479	0.999995	442	4	0.017518	0.38327	0.65317	0.99773	442	4	0.017518
CBLB	8	0.35541	0.63746	0.999995	443	3	0.00078481	0.42536	0.6924	0.99773	466	4	0.00078481
CTCFL	8	0.35566	0.63766	0.999995	444	3	0.21344	0.1096	0.3035	0.99773	189	5	0.21344
ZNF16	8	0.35689	0.6385	0.999995	445	2	0.53801	0.002788	0.015003	0.523201	20	6	0.53801
PLAG1	8	0.35859	0.64001	0.999995	446	4	-0.11289	0.34634	0.61813	0.99773	416	3	-0.11289
FOXC2	8	0.36635	0.64688	0.999995	447	3	0.12992	0.23392	0.50347	0.99773	318	4	0.12992
SNAI2	8	0.36994	0.65017	0.999995	448	3	0.058848	0.21224	0.47512	0.99773	306	4	0.058848
UBE2E2	8	0.37019	0.65037	0.999995	449	2	0.14666	0.13829	0.35504	0.99773	225	5	0.14666
ZNF263	8	0.37333	0.65311	0.999995	450	4	-0.068334	0.37783	0.64829	0.99773	439	3	-0.068334
MAPK11	8	0.3739	0.65368	0.999995	451	3	0.027369	0.57267	0.79328	0.99773	548	2	0.027369
ABCB10	8	0.37616	0.65553	0.999995	452	3	0.088777	0.22098	0.48788	0.99773	314	4	0.088777
SLAMF6	8	0.37878	0.65758	0.999995	453	4	-0.081467	0.41659	0.68461	0.99773	464	2	-0.081467
TTC39B	8	0.38444	0.66243	0.999995	454	4	-0.02579	0.33299	0.60518	0.99773	407	4	-0.02579
NTC_new_284	8	0.387	0.66443	0.999995	455	4	-0.085863	0.91535	0.96064	0.99773	669	2	-0.085863
NTC_new_225	8	0.38914	0.66653	0.999995	456	3	0.17006	0.14927	0.37324	0.99773	237	5	0.17006
NTC_new_163	8	0.38914	0.66653	0.999995	457	3	0.1243	0.29101	0.56324	0.99773	370	4	0.1243
TBL1X	8	0.39466	0.67119	0.999995	458	4	-0.058318	0.70048	0.86877	0.99773	592	1	-0.058318
NTC_new_170	8	0.40261	0.67835	0.999995	459	3	0.13995	0.16173	0.39407	0.99773	261	5	0.13995
NTC_new_191	8	0.40261	0.67835	0.999995	460	3	0.007545	0.96336	0.97483	0.99773	682	1	0.007545
NTC_new_233	8	0.40261	0.67835	0.999995	461	3	-0.02717	0.51448	0.75982	0.99773	519	3	-0.02717
NTC_new_335	8	0.40362	0.6793	0.999995	462	4	-0.076811	0.7	0.86834	0.99773	591	3	-0.076811
NTC_new_221	8	0.40362	0.6793	0.999995	463	4	-0.064386	0.26941	0.54106	0.99773	354	4	-0.064386
NTC_new_198	8	0.40497	0.68045	0.999995	464	3	-0.016124	0.12804	0.33626	0.99773	212	3	-0.016124
GLIS2	8	0.40737	0.68237	0.999995	465	4	-0.051578	0.42916	0.69591	0.99773	469	4	-0.051578
FOXF1	7	0.40751	0.68029	0.999995	466	4	-0.09783	0.29436	0.55137	0.99773	376	2	-0.09783
NRF1	8	0.41115	0.6857	0.999995	467	3	0.077706	0.22307	0.49112	0.99773	316	5	0.077706
NTC_new_59	8	0.41118	0.68572	0.999995	468	2	0.016994	0.11362	0.31078	0.99773	195	3	0.016994
NTC_new_42	8	0.41118	0.68572	0.999995	469	4	-0.035687	0.25938	0.53029	0.99773	350	3	-0.035687
NTC_new_308	8	0.41595	0.68996	0.999995	470	4	0.10462	0.080655	0.24972	0.99773	164	4	0.10462
NTC_new_40	8	0.41595	0.68996	0.999995	471	4	-0.067617	0.30664	0.57907	0.99773	380	3	-0.067617
GLI3	8	0.42102	0.69438	0.999995	472	2	-0.0005623	0.56001	0.78598	0.99773	540	3	-0.0005623
NTC_new_8	8	0.42558	0.69799	0.999995	473	3	-0.034472	0.30664	0.57907	0.99773	385	3	-0.034472
NTC_new_261	8	0.42664	0.69888	0.999995	474	4	-0.038288	0.63487	0.82893	0.99773	567	3	-0.038288
NTC_new_226	8	0.42795	0.70002	0.999995	475	4	-0.053785	0.25938	0.53029	0.99773	347	2	-0.053785
FOXL2	8	0.42991	0.70164	0.999995	476	3	0.29119	0.090827	0.26861	0.99773	174	5	0.29119
RRM2	8	0.43085	0.70243	0.999995	477	3	0.14769	0.073245	0.23518	0.99773	159	4	0.14769
XBP1	8	0.4321	0.70339	0.999995	478	4	-0.05768	0.21806	0.48356	0.99773	312	3	-0.05768
SMYD3	8	0.43294	0.70408	0.999995	479	4	0.10671	0.18571	0.43354	0.99773	291	4	0.10671
HDAC1	8	0.43485	0.70555	0.999995	480	2	0.26621	0.047349	0.16711	0.99773	110	6	0.26621
ARID4A	8	0.43516	0.70574	0.999995	481	4	0.033118	0.18422	0.43112	0.99773	289	4	0.033118
SAMD12	8	0.4368	0.70722	0.999995	482	3	-0.081067	0.043289	0.15539	0.99773	101	3	-0.081067
ATP5F1E	8	0.43691	0.70732	0.999995	483	3	0.36018	0.11264	0.30918	0.99773	194	4	0.36018
PRKCA	8	0.43706	0.7074	0.999995	484	2	0.31666	0.02857	0.11246	0.99773	62	5	0.31666
KLF6	8	0.44145	0.71127	0.999995	485	4	0.011163	0.20249	0.46006	0.99773	296	4	0.011163
NTC_new_38	8	0.44777	0.71632	0.999995	486	3	0.14028	0.032769	0.12514	0.99773	71	4	0.14028
OSBPL3	8	0.44897	0.71731	0.999995	487	2	0.071859	0.38948	0.65903	0.99773	446	4	0.071859
NTC_new_320	8	0.45169	0.7197	0.999995	488	4	-0.13968	0.89623	0.95134	0.99773	660	2	-0.13968
NTC_new_323	8	0.45169	0.7197	0.999995	489	4	-0.12476	0.64932	0.83784	0.99773	573	3	-0.12476
IRGM	8	0.45696	0.72395	0.999995	490	4	-0.10475	0.69522	0.86564	0.99773	587	3	-0.10475
IRF8	8	0.46218	0.72837	0.999995	491	3	0.20891	0.17465	0.4151	0.99773	281	5	0.20891
NTC_new_122	8	0.46224	0.72841	0.999995	492	4	-0.056709	0.4483	0.71279	0.99773	482	2	-0.056709
FOS	8	0.46273	0.72886	0.999995	493	4	0.031857	0.35254	0.62447	0.99773	420	4	0.031857
NTC_new_22	8	0.46539	0.73116	0.999995	494	2	0.21569	0.14956	0.3738	0.99773	242	4	0.21569
NTC_new_173	8	0.46539	0.73116	0.999995	495	4	0.12019	0.14275	0.36262	0.99773	231	4	0.12019
JDP2	8	0.46705	0.7325	0.999995	496	3	0.095159	0.17221	0.41121	0.99773	276	4	0.095159
CDH4	8	0.46921	0.73415	0.999995	497	4	-0.011195	0.38907	0.65867	0.99773	445	4	-0.011195
YY2	8	0.46964	0.73459	0.999995	498	3	-0.049469	0.25011	0.52031	0.99773	337	3	-0.049469
ZNF148	8	0.47216	0.73675	0.999995	499	4	0.089441	0.038748	0.14242	0.99773	89	4	0.089441
ATF2	8	0.47513	0.73926	0.999995	500	3	0.19711	0.15756	0.38689	0.99773	250	5	0.19711
NTC_new_144	8	0.47576	0.73975	0.999995	501	3	0.037185	0.12804	0.33626	0.99773	211	4	0.037185
ELF1	8	0.4762	0.74	0.999995	502	4	0.050768	0.24068	0.51052	0.99773	329	4	0.050768
NTC_new_120	8	0.48293	0.74565	0.999995	503	4	-0.026425	0.57771	0.79654	0.99773	549	2	-0.026425
ATF1	8	0.48381	0.7464	0.999995	504	2	0.075804	0.20501	0.46399	0.99773	298	5	0.075804
NTC_new_300	8	0.48449	0.74693	0.999995	505	3	0.14777	0.16173	0.39407	0.99773	257	4	0.14777
TRBC1	8	0.48459	0.74697	0.999995	506	3	0.21085	0.077768	0.24389	0.99773	160	5	0.21085
SMC3	8	0.4855	0.74772	0.999995	507	3	0.18846	0.01701	0.075175	0.99773	40	4	0.18846
GATA1	8	0.48782	0.74947	0.999995	508	4	0.011631	0.2099	0.47155	0.99773	302	4	0.011631
FOXN1	8	0.48942	0.7508	0.999995	509	2	0.055184	0.30734	0.57974	0.99773	386	4	0.055184
EBF3	8	0.49102	0.75235	0.999995	510	3	0.041646	0.66654	0.84866	0.99773	578	3	0.041646
NTC_new_199	8	0.49204	0.75313	0.999995	511	3	-0.01176	0.41092	0.67917	0.99773	462	4	-0.01176
NTC_new_290	8	0.49204	0.75313	0.999995	512	4	-0.078365	0.80001	0.91214	0.99773	629	2	-0.078365
NTC_new_125	8	0.49204	0.75313	0.999995	513	3	0.12066	0.27673	0.54809	0.99773	360	4	0.12066
FOXS1	8	0.49285	0.75367	0.999995	514	4	0.099781	0.11488	0.31301	0.99773	198	4	0.099781
NTC_new_17	8	0.5001	0.75967	0.999995	515	3	-0.0049629	0.40084	0.66972	0.99773	457	4	-0.0049629
NTC_new_350	8	0.5001	0.75967	0.999995	516	3	-0.034472	0.64566	0.83578	0.99773	570	2	-0.034472
NTC_new_109	8	0.50116	0.76054	0.999995	517	2	-0.033308	0.9758	0.98009	0.99773	687	1	-0.033308
NTC_new_71	8	0.50116	0.76054	0.999995	518	3	0.38386	0.058675	0.19866	0.99773	126	5	0.38386
NTC_new_183	8	0.50233	0.76137	0.999995	519	4	-0.030275	0.034682	0.13072	0.99773	84	3	-0.030275
NTC_new_257	8	0.51513	0.77182	0.999995	520	3	0.090589	0.16173	0.39407	0.99773	259	4	0.090589
NTC_new_294	8	0.51622	0.77271	0.999995	521	4	0.049877	0.27673	0.54809	0.99773	361	4	0.049877
NTC_new_240	8	0.51622	0.77271	0.999995	522	4	-0.068358	0.48381	0.74301	0.99773	508	1	-0.068358
NTC_new_65	8	0.51622	0.77271	0.999995	523	4	-0.027049	0.60369	0.81125	0.99773	558	3	-0.027049
NTC_new_299	8	0.51622	0.77271	0.999995	524	4	-0.053785	0.66304	0.84645	0.99773	576	2	-0.053785
NTC_new_119	8	0.52353	0.77843	0.999995	525	3	-0.0067513	0.23991	0.50981	0.99773	327	3	-0.0067513
NTC_new_258	8	0.52353	0.77843	0.999995	526	3	-0.026408	0.48182	0.74188	0.99773	506	3	-0.026408
NTC_new_281	8	0.5258	0.78006	0.999995	527	3	0.16259	0.034682	0.13072	0.99773	74	4	0.16259
NTC_new_50	8	0.5258	0.78006	0.999995	528	3	0.011885	0.63487	0.82893	0.99773	565	2	0.011885
FOXP1	8	0.53023	0.78347	0.999995	529	2	0.30432	0.066619	0.21904	0.99773	137	5	0.30432
SNAI3	8	0.53319	0.78593	0.999995	530	2	0.12588	0.047564	0.16772	0.99773	111	6	0.12588
TBX15	8	0.5332	0.78593	0.999995	531	4	-0.058763	0.28117	0.55291	0.99773	363	4	-0.058763
FOXN3	8	0.53488	0.78715	0.999995	532	4	0.069276	0.2148	0.4787	0.99773	308	4	0.069276
ELF5	8	0.53833	0.78991	0.999995	533	3	0.40419	0.023058	0.09484	0.99773	49	5	0.40419
FOXP2	8	0.53979	0.79111	0.999995	534	2	0.093336	0.37832	0.64875	0.99773	440	4	0.093336
NFKBIB	8	0.54342	0.79322	0.999995	535	1	1.1236	8.3393e-07	1.486e-05	0.002604	4	7	1.1236
BCL11B	8	0.54391	0.79336	0.999995	536	2	0.87919	0.0029943	0.016083	0.523201	21	6	0.87919
CCNK	8	0.54492	0.79393	0.999995	537	3	0.052242	0.28507	0.55698	0.99773	367	4	0.052242
NTC_new_18	8	0.54541	0.79418	0.999995	538	3	0.29285	0.026533	0.10592	0.99773	56	5	0.29285
NTC_new_205	8	0.54541	0.79418	0.999995	539	3	0.01411	0.43513	0.70109	0.99773	477	4	0.01411
NTC_new_20	8	0.55244	0.79736	0.999995	540	3	0.17037	0.14275	0.36262	0.99773	230	4	0.17037
NTC_new_336	8	0.55244	0.79736	0.999995	541	2	0.054495	0.034682	0.13072	0.99773	81	3	0.054495
NTC_new_80	8	0.55849	0.80055	0.999995	542	3	-0.0048624	0.73152	0.88651	0.99773	608	2	-0.0048624
NTC_new_263	8	0.55849	0.80055	0.999995	543	3	0.21596	0.034682	0.13072	0.99773	75	5	0.21596
PBX3	7	0.55861	0.77851	0.999995	544	3	0.1202	0.28962	0.54575	0.99773	369	4	0.1202
CENPP	8	0.56039	0.80152	0.999995	545	2	0.42107	0.027442	0.10903	0.99773	58	6	0.42107
NTC_new_142	8	0.56754	0.80507	0.999995	546	2	-0.020938	0.034682	0.13072	0.99773	86	3	-0.020938
ETV3	8	0.57165	0.80711	0.999995	547	3	0.048725	0.38519	0.65497	0.99773	444	4	0.048725
KLF17	8	0.57251	0.80763	0.999995	548	3	0.26655	0.16207	0.39452	0.99773	262	5	0.26655
ATF3	8	0.57364	0.80824	0.999995	549	3	0.32222	0.028356	0.11188	0.99773	61	5	0.32222
BIRC3	8	0.57636	0.8096	0.999995	550	1	0.21377	0.059501	0.20105	0.99773	128	6	0.21377
ELF4	8	0.58443	0.8137	0.999995	551	2	0.28385	0.047288	0.16692	0.99773	108	5	0.28385
FOXN4	8	0.58642	0.81465	0.999995	552	2	-0.067595	0.56174	0.78685	0.99773	541	3	-0.067595
SREBF2	8	0.5887	0.81586	0.999995	553	3	0.024582	0.47638	0.73797	0.99773	502	4	0.024582
NTC_new_133	8	0.59186	0.81758	0.999995	554	3	0.10597	0.14927	0.37324	0.99773	238	5	0.10597
NTC_new_286	8	0.59312	0.81825	0.999995	555	3	0.00059304	0.37588	0.64658	0.99773	437	3	0.00059304
SLIT1	8	0.59367	0.81852	0.999995	556	2	0.43733	0.022042	0.09163	0.99773	47	6	0.43733
NTC_new_111	8	0.60068	0.82169	0.999995	557	3	0.15644	0.17021	0.40798	0.99773	275	5	0.15644
NTC_new_145	8	0.60465	0.824	0.999995	558	3	-0.003208	0.40299	0.67177	0.99773	458	4	-0.003208
NTC_new_193	8	0.60793	0.82567	0.999995	559	3	0.0037945	0.58931	0.80316	0.99773	551	3	0.0037945
LEF1	8	0.61302	0.8282	0.999995	560	3	0.16269	0.11392	0.31126	0.99773	197	5	0.16269
TFAP2C	8	0.61579	0.82944	0.999995	561	2	0.29449	0.020655	0.087311	0.99773	46	5	0.29449
NTC_new_190	8	0.61817	0.83073	0.999995	562	2	0.15289	0.091704	0.27029	0.99773	175	4	0.15289
JARID2	8	0.61952	0.83134	0.999995	563	3	-0.0068315	0.35269	0.62464	0.99773	421	3	-0.0068315
NTC_new_161	8	0.62544	0.83426	0.999995	564	3	0.21596	0.034682	0.13072	0.99773	85	5	0.21596
NTC_new_68	8	0.62857	0.83584	0.999995	565	3	0.0082946	0.133	0.34539	0.99773	221	3	0.0082946
NTC_new_267	8	0.63101	0.83705	0.999995	566	3	-0.021662	0.48182	0.74188	0.99773	505	3	-0.021662
NTC_new_302	8	0.63314	0.83794	0.999995	567	3	0.037654	0.45913	0.72248	0.99773	491	3	0.037654
FOXE3	8	0.64097	0.84222	0.999995	568	3	0.1636	0.11151	0.30711	0.99773	190	5	0.1636
NTC_new_101	8	0.64486	0.84443	0.999995	569	1	0.070786	0.30664	0.57907	0.99773	382	4	0.070786
NTC_new_155	8	0.64486	0.84443	0.999995	570	3	0.18077	0.14956	0.3738	0.99773	243	4	0.18077
NTC_new_115	8	0.65371	0.84912	0.999995	571	2	0.18328	0.026533	0.10592	0.99773	55	4	0.18328
NTC_new_27	8	0.65632	0.85044	0.999995	572	1	0.32264	0.025497	0.10287	0.99773	54	6	0.32264
HIST1H4C	8	0.66148	0.85329	0.999995	573	3	0.045709	0.34382	0.61592	0.99773	415	4	0.045709
ZIC1	8	0.66696	0.8563	0.999995	574	3	0.18586	0.19657	0.45068	0.99773	294	5	0.18586
GCM1	8	0.67127	0.85836	0.999995	575	2	0.1046	0.25994	0.53077	0.99773	353	4	0.1046
TCFL5	8	0.67452	0.85995	0.999995	576	2	0.16421	0.15364	0.38035	0.99773	248	5	0.16421
NTC_new_30	8	0.67572	0.86065	0.999995	577	3	0.21956	0.066955	0.21997	0.99773	145	4	0.21956
NTC_new_91	8	0.67572	0.86065	0.999995	578	3	0.058115	0.25742	0.52822	0.99773	341	4	0.058115
NTC_new_268	8	0.67572	0.86065	0.999995	579	3	0.59696	0.010656	0.05133	0.99773	30	5	0.59696
NTC_new_105	8	0.67572	0.86065	0.999995	580	3	-0.001595	0.64977	0.83812	0.99773	574	3	-0.001595
FOXN2	8	0.68092	0.86336	0.999995	581	2	0.12063	0.11751	0.31781	0.99773	202	4	0.12063
E2F4	8	0.68251	0.86425	0.999995	582	2	0.098086	0.1727	0.41203	0.99773	277	5	0.098086
CEBPG	8	0.68442	0.86522	0.999995	583	3	0.19925	0.072033	0.2329	0.99773	157	4	0.19925
SLFN5	8	0.68774	0.86693	0.999995	584	2	0.26994	0.09995	0.28608	0.99773	180	5	0.26994
NTC_new_58	8	0.69355	0.8699	0.999995	585	3	0.051481	0.079833	0.2481	0.99773	161	4	0.051481
FOXD2	8	0.69493	0.87077	0.999995	586	2	0.47504	0.070366	0.22843	0.99773	154	5	0.47504
MAPK13	8	0.69669	0.87147	0.999995	587	3	0.073457	0.1752	0.41614	0.99773	283	5	0.073457
NTC_new_329	8	0.69998	0.87328	0.999995	588	2	0.019666	0.64932	0.83784	0.99773	572	3	0.019666
CHST11	8	0.7	0.87328	0.999995	589	3	0.095301	0.17409	0.41439	0.99773	280	5	0.095301
NTC_new_41	8	0.70292	0.87495	0.999995	590	3	0.16565	0.21068	0.47266	0.99773	305	5	0.16565
NTC_new_159	8	0.70964	0.87821	0.999995	591	3	0.24863	0.058675	0.19866	0.99773	127	4	0.24863
NTC_new_12	8	0.71588	0.88145	0.999995	592	3	-0.0042986	0.23471	0.5043	0.99773	321	3	-0.0042986
NTC_new_147	8	0.71588	0.88145	0.999995	593	3	0.066027	0.37089	0.642	0.99773	430	4	0.066027
NTC_new_78	8	0.71588	0.88145	0.999995	594	3	0.0086583	0.56409	0.78827	0.99773	544	3	0.0086583
NTC_new_98	8	0.71588	0.88145	0.999995	595	3	0.16378	0.14956	0.3738	0.99773	240	4	0.16378
FOXR2	8	0.71756	0.8822	0.999995	596	2	0.10841	0.043003	0.15448	0.99773	100	6	0.10841
HIST1H2BJ	8	0.72015	0.8835	0.999995	597	2	0.13171	0.060704	0.20415	0.99773	131	4	0.13171
CCDC141	8	0.72181	0.88437	0.999995	598	2	0.24869	0.023605	0.096544	0.99773	50	6	0.24869
TFDP1	8	0.72228	0.8846	0.999995	599	3	-0.037856	0.52003	0.76327	0.99773	524	3	-0.037856
JUND	8	0.72241	0.88467	0.999995	600	3	0.14085	0.16074	0.39228	0.99773	256	5	0.14085
NTC_new_180	8	0.72671	0.88687	0.999995	601	2	0.34248	0.084941	0.25749	0.99773	172	5	0.34248
NTC_new_307	8	0.72762	0.88728	0.999995	602	2	0.27314	0.062059	0.20762	0.99773	132	5	0.27314
FOXC1	8	0.73463	0.89082	0.999995	603	2	0.38228	0.011292	0.054184	0.99773	33	6	0.38228
CD69	8	0.73815	0.89252	0.999995	604	3	0.074512	0.054024	0.18608	0.99773	116	4	0.074512
NTC_new_215	8	0.73844	0.89267	0.999995	605	2	0.17137	0.05756	0.19549	0.99773	122	6	0.17137
SMC1A	8	0.75512	0.90097	0.999995	606	3	0.074457	0.43799	0.70366	0.99773	479	4	0.074457
NTC_new_13	8	0.76441	0.90623	0.999995	607	3	0.04355	0.31152	0.5837	0.99773	389	4	0.04355
NTC_new_324	8	0.76441	0.90623	0.999995	608	3	0.1327	0.29101	0.56324	0.99773	371	4	0.1327
ETS2	8	0.76934	0.90877	0.999995	609	3	0.16642	0.12735	0.33492	0.99773	208	5	0.16642
BRIP1	8	0.77092	0.90965	0.999995	610	3	0.045818	0.16439	0.39833	0.99773	264	4	0.045818
FOXD3	8	0.78786	0.91889	0.999995	611	3	0.34247	0.042334	0.15261	0.99773	97	5	0.34247
ETV1	8	0.78876	0.91937	0.999995	612	3	0.37996	0.017829	0.077999	0.99773	42	5	0.37996
MAPK9	8	0.78966	0.91984	0.999995	613	3	0.10364	0.13828	0.35503	0.99773	224	4	0.10364
KLF1	8	0.79026	0.92012	0.999995	614	3	0.23323	0.08822	0.26351	0.99773	173	5	0.23323
EGR2	8	0.79085	0.92047	0.999995	615	3	0.28581	0.072779	0.23435	0.99773	158	5	0.28581
NTC_new_174	8	0.79364	0.92179	0.999995	616	2	0.033002	0.56929	0.79111	0.99773	547	3	0.033002
NTC_new_344	8	0.79364	0.92179	0.999995	617	2	0.22564	0.062059	0.20762	0.99773	133	4	0.22564
ZBTB7A	8	0.80705	0.92535	0.999995	618	2	0.069768	0.39099	0.66024	0.99773	447	4	0.069768
NTC_new_203	8	0.80784	0.92558	0.999995	619	2	0.14357	0.10787	0.30059	0.99773	188	5	0.14357
HSF1	8	0.81573	0.92813	0.999995	620	2	0.28893	0.024117	0.098317	0.99773	52	6	0.28893
TBC1D8	8	0.81704	0.92862	0.999995	621	1	0.23121	0.0075431	0.037243	0.96695	27	7	0.23121
SP3	8	0.81854	0.92904	0.999995	622	2	0.25611	0.11694	0.31675	0.99773	200	5	0.25611
NTC_new_277	8	0.82517	0.93102	0.999995	623	2	0.08219	0.16741	0.40319	0.99773	272	5	0.08219
SP2	8	0.82894	0.93232	0.999995	624	2	0.37962	0.040918	0.1485	0.99773	94	5	0.37962
GABPA	8	0.83178	0.93319	0.999995	625	2	-0.010151	0.53245	0.76989	0.99773	528	2	-0.010151
NTC_new_100	8	0.83477	0.93422	0.999995	626	2	0.11648	0.20061	0.45705	0.99773	295	5	0.11648
NTC_new_239	8	0.83477	0.93422	0.999995	627	2	0.028487	0.24894	0.51928	0.99773	335	3	0.028487
CREB3L4	8	0.83831	0.93541	0.999995	628	2	-0.022455	0.37307	0.64403	0.99773	433	2	-0.022455
NTC_new_181	8	0.84135	0.93625	0.999995	629	2	0.22928	0.066955	0.21997	0.99773	139	4	0.22928
NTC_new_230	8	0.84135	0.93625	0.999995	630	2	0.26917	0.05756	0.19549	0.99773	124	6	0.26917
NTC_new_52	8	0.84135	0.93625	0.999995	631	1	0.30567	0.011091	0.053292	0.99773	31	7	0.30567
ZIC3	7	0.84242	0.9238	0.999995	632	2	0.37804	0.070852	0.21153	0.99773	155	5	0.37804
NTC_new_234	8	0.84284	0.93668	0.999995	633	2	0.089013	0.047886	0.16875	0.99773	112	4	0.089013
NTC_new_167	8	0.84284	0.93668	0.999995	634	2	0.11844	0.27673	0.54809	0.99773	359	4	0.11844
NTC_new_208	8	0.84284	0.93668	0.999995	635	2	0.28728	0.05756	0.19549	0.99773	123	6	0.28728
NTC_new_285	8	0.84806	0.93835	0.999995	636	2	0.34015	0.022511	0.093225	0.99773	48	5	0.34015
NTC_new_251	8	0.85339	0.94016	0.999995	637	2	0.14124	0.16173	0.39407	0.99773	258	5	0.14124
CELF2	8	0.858	0.94189	0.999995	638	2	0.10868	0.045137	0.16086	0.99773	104	6	0.10868
NTC_new_209	8	0.86228	0.94318	0.999995	639	1	0.17111	0.21068	0.47266	0.99773	303	5	0.17111
NTC_new_156	8	0.87333	0.94681	0.999995	640	2	0.28179	0.05756	0.19549	0.99773	125	6	0.28179
NTC_new_47	8	0.87528	0.94753	0.999995	641	1	0.40282	0.020249	0.085874	0.99773	45	6	0.40282
NTC_new_288	8	0.87528	0.94753	0.999995	642	2	0.13718	0.054586	0.18754	0.99773	119	6	0.13718
NTC_new_343	8	0.87528	0.94753	0.999995	643	2	0.02685	0.45484	0.71883	0.99773	484	3	0.02685
NTC_new_282	8	0.88209	0.94983	0.999995	644	1	0.23545	0.017062	0.075354	0.99773	41	6	0.23545
NTC_new_178	8	0.88481	0.95082	0.999995	645	2	0.32781	0.039382	0.14389	0.99773	91	6	0.32781
NTC_new_283	8	0.88889	0.9523	0.999995	646	2	0.314	0.026533	0.10592	0.99773	57	6	0.314
NTC_new_227	8	0.88889	0.9523	0.999995	647	2	0.32613	0.0086454	0.042256	0.99773	28	6	0.32613
NTC_new_93	8	0.88914	0.95237	0.999995	648	2	0.045738	0.45913	0.72248	0.99773	494	4	0.045738
ATF6	8	0.89126	0.95306	0.999995	649	2	0.19632	0.18003	0.42384	0.99773	284	5	0.19632
SPDEF	8	0.8954	0.95468	0.999995	650	2	0.19927	0.029043	0.11388	0.99773	63	6	0.19927
TTC28	8	0.89558	0.95472	0.999995	651	2	0.32887	0.033098	0.12628	0.99773	72	6	0.32887
CDK9	8	0.89614	0.95493	0.999995	652	2	0.37734	0.071874	0.23259	0.99773	156	6	0.37734
NEIL3	8	0.89702	0.95529	0.999995	653	1	0.23659	0.14597	0.36779	0.99773	235	5	0.23659
NTC_new_103	8	0.89806	0.95566	0.999995	654	2	0.11842	0.21068	0.47266	0.99773	304	5	0.11842
TMSB4X	3	0.90145	0.90039	0.999995	655	0	0.48183	0.15368	0.26949	0.99773	249	2	0.48183
NTC_new_73	8	0.90261	0.95728	0.999995	656	2	0.30234	0.047316	0.16703	0.99773	109	5	0.30234
CENPF	8	0.90445	0.95807	0.999995	657	1	0.30201	0.042506	0.15317	0.99773	98	6	0.30201
KLF11	8	0.90573	0.95864	0.999995	658	1	0.4631	0.01144	0.054976	0.99773	34	6	0.4631
NTC_new_162	8	0.91263	0.96117	0.999995	659	2	0.18442	0.12344	0.32822	0.99773	205	5	0.18442
NTC_new_185	8	0.9166	0.963	0.999995	660	2	0.085263	0.36804	0.63905	0.99773	429	4	0.085263
E2F3	8	0.91959	0.96439	0.999995	661	2	0.72087	0.00095588	0.0060578	0.265408	16	6	0.72087
TFAP2B	8	0.91998	0.96456	0.999995	662	1	0.54806	0.00083059	0.0052356	0.265408	13	7	0.54806
CCNT2	8	0.92354	0.96631	0.999995	663	1	0.59433	0.027728	0.10999	0.99773	60	6	0.59433
NTC_new_332	8	0.9304	0.96946	0.999995	664	2	0.30567	0.079833	0.2481	0.99773	162	5	0.30567
BATF2	8	0.93234	0.97054	0.999995	665	2	0.056885	0.35416	0.62606	0.99773	422	4	0.056885
CTCF	8	0.94614	0.97604	0.999995	666	1	1.2559	1.1383e-05	0.00011392	0.011409	7	6	1.2559
FOXI2	8	0.94736	0.97624	0.999995	667	1	0.51984	0.0097306	0.047269	0.99773	29	6	0.51984
THEMIS	8	0.95086	0.97694	0.999995	668	1	0.44993	0.081067	0.25046	0.99773	166	5	0.44993
SP9	8	0.95512	0.97788	0.999995	669	1	0.0060367	0.95717	0.97284	0.99773	680	1	0.0060367
NTC_new_45	8	0.96583	0.98043	0.999995	670	1	0.23545	0.064641	0.21413	0.99773	135	6	0.23545
ELF3	7	0.96624	0.9729	0.999995	671	1	0.26679	0.11983	0.31395	0.99773	203	4	0.26679
BATF3	8	0.96902	0.9813	0.999995	672	1	0.18767	0.1653	0.3997	0.99773	265	5	0.18767
FOSL2	8	0.96984	0.98147	0.999995	673	1	0.36116	0.030251	0.11754	0.99773	66	6	0.36116
FOSB	8	0.96997	0.98151	0.999995	674	1	0.10804	0.34889	0.62079	0.99773	419	4	0.10804
NTC_new_26	8	0.97125	0.98191	0.999995	675	1	0.17243	0.15984	0.39089	0.99773	251	4	0.17243
NTC_new_96	8	0.97607	0.98346	0.999995	676	1	0.17111	0.06534	0.21591	0.99773	136	6	0.17111
NTC_new_63	8	0.9771	0.98382	0.999995	677	1	0.61943	0.00041361	0.0027788	0.194792	10	6	0.61943
BRD4	8	0.97821	0.98413	0.999995	678	1	1.7455	3.8018e-05	0.00032196	0.025077	9	5	1.7455
C7ORF57	3	0.98125	0.98124	0.999995	679	0	0.66358	0.018753	0.049072	0.99773	44	3	0.66358
ATF7	7	0.98221	0.98242	0.999995	680	1	0.2605	0.12648	0.32731	0.99773	207	5	0.2605
ZIC5	8	0.98346	0.98647	0.999995	681	1	0.38013	0.080518	0.24948	0.99773	163	5	0.38013
NTC_new_116	8	0.9893	0.98976	0.999995	682	1	0.27532	0.012873	0.060999	0.99773	35	7	0.27532
NTC_new_36	8	0.9893	0.98976	0.999995	683	1	0.44412	0.00092476	0.0059191	0.265408	15	7	0.44412
GPC5	8	0.9899	0.99023	0.999995	684	1	0.23144	0.051905	0.18046	0.99773	114	6	0.23144
NTC_new_207	8	0.99126	0.99123	0.999995	685	1	0.28179	0.1047	0.29485	0.99773	182	5	0.28179
NFKBIA	8	0.99172	0.9916	0.999995	686	1	3.0538	1.2138e-13	4.9532e-06	0.001157	2	7	3.0538
RAPGEF5	8	0.99174	0.99162	0.999995	687	1	0.098056	0.047135	0.16638	0.99773	106	6	0.098056
ZIC4	8	0.99178	0.99164	0.999995	688	1	0.29121	0.0017074	0.0098025	0.361659	19	7	0.29121
E2F1	8	0.99237	0.99204	0.999995	689	1	0.39121	0.0059758	0.030725	0.897425	24	7	0.39121
FLI1	7	0.99246	0.9925	0.999995	690	0	0.46618	0.0031359	0.01642	0.523201	22	6	0.46618
NTC_new_72	8	0.9959	0.99566	0.999995	691	0	0.68358	0.00057564	0.0038289	0.223669	12	7	0.68358
NTC_new_87	8	0.9959	0.99566	0.999995	692	0	0.47933	0.030043	0.11698	0.99773	65	6	0.47933
NTC_new_229	8	0.9968	0.99661	0.999995	693	0	0.26021	0.060019	0.20231	0.99773	130	5	0.26021
YY1	8	0.99738	0.99716	0.999995	694	0	0.21338	0.052938	0.18327	0.99773	115	6	0.21338
BIRC2	8	0.99742	0.99721	0.999995	695	0	0.22274	0.013656	0.063714	0.99773	36	7	0.22274
HDAC8	8	0.99793	0.9978	0.999995	696	0	0.2887	0.0010411	0.0065432	0.269812	17	7	0.2887
KDM1A	8	0.9995	0.99964	0.999995	697	0	0.53607	0.00050098	0.0033434	0.213068	11	8	0.53607
CDK6	8	0.9999	0.99991	0.999995	698	0	0.95676	3.2334e-05	0.00028233	0.02474	8	8	0.95676
NFKB2	8	0.99991	0.99992	0.999995	699	0	0.92521	6.8248e-06	9.4112e-05	0.010995	6	8	0.92521
ETS1	8	1	1	0.999995	700	0	1.6383	1.399e-06	2.4766e-05	0.003472	5	8	1.6383
TNFAIP3	8	1	1	0.999995	701	0	2.2365	3.6888e-14	4.9532e-06	0.001157	1	8	2.2365

## Sheet: Jlat106_Prostratin
id	num	neg|score	neg|p-value	neg|fdr	neg|rank	neg|goodsgrna	neg|lfc	pos|score	pos|p-value	pos|fdr	pos|rank	pos|goodsgrna	pos|lfc
RELA	8	2.1959e-08	4.9532e-06	0.001736	1	7	-0.9879	0.99766	0.99744	0.999886	695	0	-0.9879
CCNT1	8	8.4051e-08	4.9532e-06	0.001736	2	6	-1.5625	0.90221	0.9551	0.999886	660	1	-1.5625
IKBKB	8	2.2582e-05	0.00017336	0.040509	3	6	-0.44265	0.49747	0.75665	0.999886	506	2	-0.44265
NFKB1	8	6.4925e-05	0.00047056	0.078472	4	6	-0.51063	0.6485	0.84061	0.999886	578	2	-0.51063
FOXD4	8	8.1042e-05	0.00055972	0.078472	5	4	-0.12815	0.096681	0.28362	0.999886	185	3	-0.12815
USF2	8	0.00016083	0.0009956	0.116319	6	8	-0.4211	0.99984	0.99989	0.999886	701	0	-0.4211
HDAC3	8	0.00025722	0.0016395	0.164187	7	7	-0.42683	0.93858	0.9705	0.999886	677	1	-0.42683
NTC_new_81	8	0.00042132	0.0028184	0.246962	8	8	-0.46311	0.99822	0.99803	0.999886	697	0	-0.46311
ERF	7	0.00062876	0.0037001	0.288194	9	7	-0.47228	0.99876	0.99862	0.999886	699	0	-0.47228
NCOR1	8	0.00067679	0.0043836	0.307292	10	6	-0.47702	0.95689	0.97487	0.999886	678	1	-0.47702
NTC_new_6	8	0.00093465	0.0059389	0.359292	11	8	-0.37283	0.99907	0.99908	0.999886	700	0	-0.37283
NTC_new_231	8	0.0009815	0.0061668	0.359292	12	7	-0.51518	0.96748	0.97805	0.999886	679	1	-0.51518
NTC_new_37	8	0.0011117	0.0069494	0.359292	13	7	-0.51891	0.99669	0.99647	0.999886	693	0	-0.51891
PRKCB	8	0.0012935	0.0080094	0.359292	14	4	-0.15652	0.83266	0.92803	0.999886	638	2	-0.15652
NTC_new_51	8	0.0014186	0.0087326	0.359292	15	7	-0.469	0.98157	0.98388	0.999886	684	1	-0.469
NTC_new_196	8	0.0014529	0.0089604	0.359292	16	7	-0.46291	0.09828	0.28638	0.999886	190	1	-0.46291
NTC_new_311	8	0.0015037	0.009109	0.359292	17	8	-0.4275	0.9985	0.99839	0.999886	698	0	-0.4275
NTC_new_223	8	0.0016185	0.0098124	0.359292	18	7	-0.39708	0.99611	0.99586	0.999886	692	0	-0.39708
NTC_new_337	8	0.0017014	0.010258	0.359292	19	5	-0.55498	0.98699	0.98726	0.999886	688	1	-0.55498
IKBKG	8	0.0017486	0.010526	0.359292	20	5	-0.29051	0.37277	0.64654	0.999886	420	2	-0.29051
REL	8	0.0018115	0.010763	0.359292	21	5	-0.2228	0.58318	0.80467	0.999886	545	3	-0.2228
NTC_new_213	8	0.0019459	0.011477	0.364583	22	7	-0.62737	0.75742	0.90173	0.999886	617	1	-0.62737
TBL1XR1	8	0.0020529	0.011962	0.364583	23	8	-0.70964	0.99795	0.99781	0.999886	696	0	-0.70964
NTC_new_254	8	0.002538	0.014439	0.42173	24	3	-0.030252	0.5886	0.80769	0.999886	547	2	-0.030252
ELMO1	8	0.0035882	0.019392	0.492932	25	5	-0.27746	0.2005	0.45761	0.999886	296	2	-0.27746
NTC_new_188	8	0.0036338	0.019689	0.492932	26	5	-0.23289	0.74154	0.89263	0.999886	609	3	-0.23289
NTC_new_248	8	0.0036338	0.019689	0.492932	27	6	-0.46174	0.98157	0.98388	0.999886	685	1	-0.46174
NTC_new_306	8	0.0036338	0.019689	0.492932	28	6	-0.4747	0.79605	0.91528	0.999886	631	1	-0.4747
NTC_new_346	8	0.00409	0.022027	0.532447	29	6	-0.51043	0.75417	0.89947	0.999886	612	2	-0.51043
KLF16	8	0.0048612	0.025683	0.587999	30	4	-0.4818	0.45349	0.71835	0.999886	476	2	-0.4818
FOXJ2	8	0.0050204	0.026435	0.587999	31	4	-0.1603	0.40846	0.67858	0.999886	452	3	-0.1603
NTC_new_179	8	0.0050892	0.026842	0.587999	32	6	-0.303	0.72949	0.88603	0.999886	602	2	-0.303
NTC_new_202	8	0.005484	0.028863	0.61311	33	5	-0.38225	0.17852	0.42281	0.999886	270	3	-0.38225
THAP11	8	0.0061437	0.031943	0.635691	34	7	-0.50955	0.51289	0.76648	0.999886	516	1	-0.50955
NTC_new_242	8	0.0061688	0.032023	0.635691	35	6	-0.63155	0.90548	0.95674	0.999886	662	2	-0.63155
NTC_new_220	8	0.0066766	0.033925	0.635691	36	6	-0.303	0.15384	0.3827	0.999886	250	2	-0.303
NTC_new_260	8	0.0066766	0.033925	0.635691	37	6	-0.51086	0.3956	0.66674	0.999886	440	2	-0.51086
NTC_new_34	8	0.0067859	0.03446	0.635691	38	5	-0.28647	0.72277	0.88245	0.999886	599	3	-0.28647
NTC_new_273	8	0.0081865	0.040493	0.727831	39	4	-0.16187	0.72949	0.88603	0.999886	600	2	-0.16187
CALY	8	0.0087506	0.043177	0.73256	40	5	-0.37407	0.30088	0.5785	0.999886	384	3	-0.37407
SMC1B	8	0.0090463	0.044445	0.73256	41	7	-0.47722	0.91446	0.96076	0.999886	665	1	-0.47722
BRD2	8	0.009306	0.045515	0.73256	42	3	0.75795	0.00042436	0.0028382	0.197285	10	5	0.75795
PTMA	8	0.0093836	0.045981	0.73256	43	6	-0.24952	0.90928	0.95822	0.999886	663	2	-0.24952
NTC_new_245	8	0.0098411	0.048121	0.739792	44	6	-0.3743	0.26504	0.54246	0.999886	351	2	-0.3743
CD28	7	0.0098982	0.044614	0.73256	45	5	-0.39262	0.40312	0.66508	0.999886	442	2	-0.39262
FOXO6	8	0.010129	0.049369	0.739792	46	4	-0.17486	0.45612	0.72051	0.999886	478	4	-0.17486
BACH2	8	0.010731	0.051935	0.739792	47	6	-0.29693	0.62033	0.82481	0.999886	567	2	-0.29693
NTC_new_303	8	0.010803	0.052341	0.739792	48	6	-0.302	0.75742	0.90173	0.999886	616	1	-0.302
NTC_new_265	8	0.010803	0.052341	0.739792	49	6	-0.40897	0.18199	0.42844	0.999886	282	2	-0.40897
FOXO4	8	0.010893	0.052767	0.739792	50	7	-0.48864	0.59171	0.80956	0.999886	549	1	-0.48864
NTC_new_46	8	0.011947	0.057363	0.773304	51	7	-0.25589	0.27796	0.55509	0.999886	366	1	-0.25589
FOXJ1	7	0.013152	0.05667	0.773304	52	5	-0.20292	0.9238	0.95538	0.999886	674	1	-0.20292
FOXD1	8	0.013154	0.062148	0.790351	53	7	-0.40001	0.39285	0.66443	0.999886	435	1	-0.40001
KLF4	8	0.013392	0.06305	0.790351	54	5	-0.45921	0.25976	0.53697	0.999886	346	3	-0.45921
NTC_new_111	8	0.013602	0.063644	0.790351	55	7	-0.25903	0.99249	0.99215	0.999886	691	0	-0.25903
NTC_new_157	8	0.013602	0.063644	0.790351	56	7	-0.33852	0.84207	0.93137	0.999886	640	1	-0.33852
SNAI2	8	0.014288	0.066458	0.790351	57	7	-0.19887	0.37972	0.65252	0.999886	423	1	-0.19887
NTC_new_60	8	0.014412	0.067082	0.790351	58	6	-0.34422	0.71035	0.87564	0.999886	595	1	-0.34422
NTC_new_70	8	0.014412	0.067082	0.790351	59	6	-0.38036	0.051968	0.18126	0.999442	123	2	-0.38036
NTC_new_210	8	0.015798	0.0726	0.790351	60	6	-0.29006	0.60653	0.81765	0.999886	558	2	-0.29006
NTC_new_187	8	0.015964	0.073273	0.790351	61	5	-0.25217	0.27796	0.55509	0.999886	364	3	-0.25217
NTC_new_323	8	0.015964	0.073273	0.790351	62	5	-0.2849	0.41574	0.68536	0.999886	456	2	-0.2849
NTC_new_14	8	0.015964	0.073273	0.790351	63	5	-0.4013	0.17865	0.423	0.999886	273	2	-0.4013
NTC_new_95	8	0.015964	0.073273	0.790351	64	6	-0.35565	0.67906	0.85787	0.999886	584	2	-0.35565
NTC_new_158	8	0.016079	0.073749	0.790351	65	6	-0.30078	0.45954	0.72353	0.999886	479	2	-0.30078
GLIS1	8	0.016252	0.074413	0.790351	66	6	-0.36833	0.43254	0.70009	0.999886	463	1	-0.36833
MAZ	8	0.01701	0.077414	0.798866	67	4	-0.12254	0.329	0.60502	0.999886	400	4	-0.12254
NTC_new_184	8	0.017036	0.077493	0.798866	68	5	-0.33286	0.88159	0.9465	0.999886	652	2	-0.33286
NTC_new_338	8	0.017572	0.079703	0.809732	69	6	-0.3703	0.051968	0.18126	0.999442	115	1	-0.3703
SP1	8	0.018781	0.084626	0.835534	70	5	-0.33052	0.28401	0.56133	0.999886	378	3	-0.33052
NTC_new_269	8	0.019188	0.086033	0.837625	71	4	0.05892	0.18199	0.42844	0.999886	284	4	0.05892
NTC_new_137	8	0.019877	0.088866	0.837653	72	7	-0.10828	0.98865	0.98867	0.999886	689	1	-0.10828
NTC_new_127	8	0.019877	0.088866	0.837653	73	7	-0.30104	0.99249	0.99215	0.999886	690	0	-0.30104
NTC_new_43	8	0.020484	0.091333	0.837653	74	6	-0.35034	0.75742	0.90173	0.999886	614	1	-0.35034
TRAC	8	0.020655	0.092046	0.837653	75	4	-0.14811	0.059199	0.20069	0.999442	138	2	-0.14811
ANTXR2	8	0.020709	0.092165	0.837653	76	7	-0.26698	0.85448	0.93611	0.999886	645	1	-0.26698
CHD4	7	0.021097	0.084408	0.835534	77	6	-0.32405	0.98221	0.98206	0.999886	686	1	-0.32405
NTC_new_319	8	0.021167	0.093968	0.837653	78	7	-0.36492	0.75742	0.90173	0.999886	618	1	-0.36492
PRDM1	8	0.022047	0.097237	0.837653	79	5	-0.18912	0.63882	0.83504	0.999886	572	2	-0.18912
ERG	8	0.022066	0.097316	0.837653	80	4	-0.015048	0.27221	0.54972	0.999886	357	4	-0.015048
NTC_new_345	8	0.022767	0.099565	0.837653	81	5	-0.2002	0.56821	0.7963	0.999886	535	3	-0.2002
FOSL1	8	0.022986	0.10009	0.837653	82	4	0.046305	0.15427	0.38331	0.999886	251	4	0.046305
HES1	8	0.023732	0.10242	0.837653	83	6	-0.26204	0.82325	0.92443	0.999886	633	2	-0.26204
KLF12	8	0.023755	0.10246	0.837653	84	5	-0.13762	0.5802	0.80324	0.999886	541	3	-0.13762
NTC_new_55	8	0.023859	0.10276	0.837653	85	6	-0.46606	0.58209	0.80411	0.999886	544	2	-0.46606
GPS2	8	0.024535	0.10512	0.846315	86	6	-0.23725	0.99698	0.99682	0.999886	694	0	-0.23725
OVOL2	7	0.024617	0.095444	0.837653	87	5	-0.24756	0.63124	0.82332	0.999886	570	2	-0.24756
RARA	8	0.024882	0.10624	0.846315	88	3	0.19888	0.06449	0.21398	0.999886	147	5	0.19888
NTC_new_165	8	0.025667	0.10855	0.84639	89	5	-0.28732	0.45954	0.72353	0.999886	480	3	-0.28732
NTC_new_252	8	0.02689	0.11234	0.84639	90	5	-0.24699	0.27796	0.55509	0.999886	370	2	-0.24699
NTC_new_168	8	0.027407	0.11402	0.84639	91	6	-0.23714	0.91597	0.9614	0.999886	666	2	-0.23714
ZNF740	8	0.027691	0.11489	0.84639	92	1	0.35099	0.0012709	0.0078212	0.372613	14	6	0.35099
NTC_new_149	8	0.027772	0.1152	0.84639	93	4	-0.16926	0.2958	0.57328	0.999886	380	3	-0.16926
NTC_new_123	8	0.02803	0.11589	0.84639	94	6	-0.26545	0.9205	0.96375	0.999886	669	2	-0.26545
NTC_new_243	8	0.02804	0.11591	0.84639	95	4	-0.097146	0.55119	0.78696	0.999886	529	2	-0.097146
NTC_new_334	8	0.02804	0.11591	0.84639	96	4	-0.15942	0.38038	0.65314	0.999886	426	4	-0.15942
NTC_new_48	8	0.030224	0.12231	0.871808	97	5	-0.27901	0.24641	0.52349	0.999886	335	3	-0.27901
NTC_new_342	8	0.030224	0.12231	0.871808	98	6	-0.40473	0.61005	0.8196	0.999886	563	1	-0.40473
LHX1	8	0.030493	0.12312	0.871808	99	5	-0.44225	0.79263	0.91414	0.999886	630	2	-0.44225
NTC_new_244	8	0.033134	0.13101	0.905406	100	6	-0.24439	0.72949	0.88603	0.999886	601	2	-0.24439
NTC_new_290	8	0.033134	0.13101	0.905406	101	6	-0.21373	0.90548	0.95674	0.999886	661	2	-0.21373
NTC_new_150	8	0.033662	0.13249	0.905406	102	4	-0.17762	0.17865	0.423	0.999886	272	2	-0.17762
NTC_new_280	8	0.034619	0.13503	0.905406	103	6	-0.36492	0.45954	0.72353	0.999886	486	1	-0.36492
VEPH1	8	0.037466	0.14308	0.905406	104	3	0.010422	0.075281	0.2411	0.999886	165	4	0.010422
NTC_new_296	8	0.03883	0.14664	0.905406	105	5	-0.45489	0.7089	0.87484	0.999886	592	3	-0.45489
NTC_new_186	8	0.039544	0.14832	0.905406	106	4	-0.084324	0.015588	0.071817	0.951585	52	3	-0.084324
NTC_new_143	8	0.039544	0.14832	0.905406	107	3	-0.027472	0.75417	0.89947	0.999886	613	2	-0.027472
NTC_new_17	8	0.039544	0.14832	0.905406	108	5	-0.23836	0.44046	0.707	0.999886	471	3	-0.23836
NTC_new_225	8	0.039544	0.14832	0.905406	109	3	0.15877	0.13531	0.35188	0.999886	225	5	0.15877
NTC_new_219	8	0.039755	0.14897	0.905406	110	6	-0.29437	0.18199	0.42844	0.999886	275	2	-0.29437
NTC_new_162	8	0.039979	0.14967	0.905406	111	5	-0.39266	0.3956	0.66674	0.999886	438	2	-0.39266
MTA2	8	0.040243	0.15047	0.905406	112	3	-0.032199	0.88505	0.94796	0.999886	654	2	-0.032199
NTC_new_138	8	0.04054	0.15129	0.905406	113	4	-0.3133	0.59271	0.81012	0.999886	553	3	-0.3133
NTC_new_61	8	0.04054	0.15129	0.905406	114	4	-0.14615	0.48927	0.74942	0.999886	503	3	-0.14615
PLAG1	8	0.041327	0.15346	0.905406	115	6	-0.55406	0.43691	0.70387	0.999886	467	2	-0.55406
ETV5	8	0.041428	0.15385	0.905406	116	6	-0.49196	0.79241	0.9141	0.999886	629	2	-0.49196
MAPK8	8	0.041629	0.1545	0.905406	117	1	0.38459	0.0088961	0.043494	0.86672	32	6	0.38459
NTC_new_340	8	0.042506	0.15685	0.905406	118	6	-0.20654	0.48927	0.74942	0.999886	501	2	-0.20654
NTC_new_183	8	0.042506	0.15685	0.905406	119	6	-0.32309	0.48927	0.74942	0.999886	502	2	-0.32309
NTC_new_116	8	0.042506	0.15685	0.905406	120	6	-0.17091	0.78168	0.91075	0.999886	626	2	-0.17091
FEV	8	0.043014	0.15817	0.905406	121	5	-0.37651	0.3206	0.59702	0.999886	397	2	-0.37651
NTC_new_257	8	0.045805	0.16601	0.905406	122	2	0.26758	0.05756	0.19588	0.999442	134	6	0.26758
NTC_new_264	8	0.045805	0.16601	0.905406	123	2	0.31476	0.046405	0.16515	0.999442	104	5	0.31476
NTC_new_49	8	0.045805	0.16601	0.905406	124	6	-0.34607	0.18199	0.42844	0.999886	278	1	-0.34607
ING2	8	0.046113	0.16681	0.905406	125	5	-0.31847	0.40482	0.67552	0.999886	443	2	-0.31847
SIN3A	8	0.046409	0.16768	0.905406	126	5	-0.29911	0.10066	0.29084	0.999886	200	3	-0.29911
KLF13	8	0.047029	0.16924	0.905406	127	6	-0.24202	0.07168	0.23219	0.999886	159	2	-0.24202
ZNF460	8	0.047996	0.17232	0.905406	128	6	-0.36274	0.79081	0.91365	0.999886	628	2	-0.36274
NTC_new_84	8	0.048106	0.17262	0.905406	129	5	-0.36626	0.60653	0.81765	0.999886	560	2	-0.36626
FOXL2	8	0.048533	0.17382	0.905406	130	2	0.034509	0.25573	0.53293	0.999886	341	3	0.034509
STT3B	8	0.048868	0.17498	0.905406	131	6	-0.18349	0.76708	0.90652	0.999886	623	2	-0.18349
MAPK12	8	0.050535	0.17946	0.905406	132	6	-0.20734	0.15801	0.38956	0.999886	254	2	-0.20734
ATAD2	8	0.051235	0.1814	0.905406	133	5	-0.2314	0.29772	0.57538	0.999886	383	3	-0.2314
BRD3	8	0.051282	0.18153	0.905406	134	3	0.034052	0.6934	0.86612	0.999886	590	3	0.034052
NFATC2	8	0.051534	0.18224	0.905406	135	3	0.10694	0.17531	0.41777	0.999886	267	5	0.10694
CRPPA	8	0.052016	0.18357	0.905406	136	5	-0.24197	0.34083	0.61654	0.999886	402	2	-0.24197
HSP90AA1	8	0.052654	0.18506	0.905406	137	4	-0.022341	0.27437	0.55159	0.999886	359	4	-0.022341
NTC_new_278	8	0.052763	0.18546	0.905406	138	6	-0.16094	0.09828	0.28638	0.999886	193	2	-0.16094
NTC_new_151	8	0.052763	0.18546	0.905406	139	6	-0.24539	0.8284	0.92648	0.999886	635	2	-0.24539
NTC_new_325	8	0.052763	0.18546	0.905406	140	6	-0.27478	0.7367	0.89001	0.999886	604	2	-0.27478
NTC_new_124	8	0.052763	0.18546	0.905406	141	6	-0.24775	0.15384	0.3827	0.999886	243	2	-0.24775
NTC_new_192	8	0.05295	0.18599	0.905406	142	6	-0.2845	0.051968	0.18126	0.999442	119	2	-0.2845
NTC_new_126	8	0.05295	0.18599	0.905406	143	6	-0.22627	0.7367	0.89001	0.999886	605	1	-0.22627
NTC_new_336	8	0.05295	0.18599	0.905406	144	5	-0.31608	0.42902	0.69704	0.999886	461	3	-0.31608
NTC_new_256	8	0.056047	0.19403	0.931626	145	6	-0.16913	0.84207	0.93137	0.999886	641	2	-0.16913
NTC_new_163	8	0.056047	0.19403	0.931626	146	5	-0.15002	0.87128	0.94247	0.999886	649	2	-0.15002
NTC_new_327	8	0.057341	0.19717	0.934214	147	6	-0.4468	0.97138	0.97952	0.999886	681	1	-0.4468
NTC_new_250	8	0.057861	0.19857	0.934214	148	4	-0.084553	0.32521	0.60136	0.999886	399	4	-0.084553
NTC_new_297	8	0.057861	0.19857	0.934214	149	5	-0.23385	0.59271	0.81012	0.999886	550	3	-0.23385
FOXG1	8	0.059488	0.20311	0.939798	150	3	0.094288	0.20521	0.46501	0.999886	302	4	0.094288
NTC_new_177	8	0.063373	0.21272	0.939798	151	4	0.07631	0.1886	0.43906	0.999886	291	4	0.07631
NTC_new_287	8	0.064718	0.21601	0.939798	152	5	-0.21292	0.85017	0.93426	0.999886	643	2	-0.21292
NTC_new_330	8	0.064718	0.21601	0.939798	153	6	-0.3437	0.18199	0.42844	0.999886	276	2	-0.3437
NTC_new_335	8	0.064718	0.21601	0.939798	154	5	-0.26408	0.46273	0.72644	0.999886	489	3	-0.26408
TFAP2E	8	0.065396	0.21764	0.939798	155	4	-0.066498	0.077054	0.2457	0.999886	167	4	-0.066498
FOXP2	8	0.066278	0.21977	0.939798	156	2	0.024756	0.28013	0.55749	0.999886	374	4	0.024756
NTC_new_193	8	0.066462	0.22023	0.939798	157	5	-0.27604	0.24641	0.52349	0.999886	334	3	-0.27604
KLF14	8	0.067352	0.22245	0.939798	158	5	-0.29237	0.28308	0.56058	0.999886	376	3	-0.29237
NTC_new_29	8	0.068446	0.22504	0.939798	159	6	-0.15002	0.8284	0.92648	0.999886	636	2	-0.15002
TRAF2	8	0.068983	0.22636	0.939798	160	1	1.4577	2.8021e-07	4.9532e-06	0.000868	4	7	1.4577
SAMSN1	8	0.069758	0.22836	0.939798	161	4	-0.14384	0.6437	0.83793	0.999886	576	2	-0.14384
TLE3	8	0.0709	0.23113	0.939798	162	4	-0.15662	0.30716	0.58428	0.999886	388	4	-0.15662
NTC_new_333	8	0.071222	0.2319	0.939798	163	6	-0.13265	0.69008	0.86408	0.999886	589	2	-0.13265
NTC_new_266	8	0.071222	0.2319	0.939798	164	6	-0.14951	0.62696	0.82856	0.999886	569	2	-0.14951
NTC_new_205	8	0.071222	0.2319	0.939798	165	6	-0.18712	0.9771	0.9819	0.999886	682	1	-0.18712
NTC_new_298	8	0.071222	0.2319	0.939798	166	6	-0.27581	0.76407	0.90546	0.999886	622	2	-0.27581
NTC_new_94	8	0.071325	0.23229	0.939798	167	5	-0.21196	0.89315	0.95128	0.999886	658	2	-0.21196
NTC_new_262	8	0.07143	0.23253	0.939798	168	6	-0.24267	0.88159	0.9465	0.999886	653	2	-0.24267
NTC_new_253	8	0.07143	0.23253	0.939798	169	4	0.071561	0.14219	0.36387	0.999886	233	4	0.071561
NTC_new_75	8	0.07143	0.23253	0.939798	170	3	0.025243	0.067923	0.22261	0.999886	154	4	0.025243
NTC_new_216	8	0.07143	0.23253	0.939798	171	5	-0.087546	0.47808	0.73989	0.999886	495	3	-0.087546
NTC_new_35	8	0.075537	0.24259	0.939798	172	5	-0.24461	0.71035	0.87564	0.999886	596	2	-0.24461
NTC_new_153	8	0.075663	0.2428	0.939798	173	5	-0.20689	0.067923	0.22261	0.999886	153	3	-0.20689
FOXA3	8	0.080192	0.25369	0.939798	174	6	-0.40667	0.91644	0.96166	0.999886	667	1	-0.40667
KLF10	8	0.080665	0.25477	0.939798	175	6	-0.19642	0.78208	0.91084	0.999886	627	2	-0.19642
NTC_new_241	8	0.08086	0.25515	0.939798	176	5	-0.2325	0.57291	0.79897	0.999886	539	3	-0.2325
NTC_new_119	8	0.08086	0.25515	0.939798	177	5	-0.27172	0.9205	0.96375	0.999886	670	2	-0.27172
NTC_new_24	8	0.08086	0.25515	0.939798	178	4	-0.19071	0.7089	0.87484	0.999886	593	3	-0.19071
NTC_new_166	8	0.082736	0.25947	0.939798	179	6	-0.20926	0.96748	0.97805	0.999886	680	1	-0.20926
NTC_new_178	8	0.082736	0.25947	0.939798	180	6	-0.18565	0.51422	0.76716	0.999886	518	2	-0.18565
NTC_new_74	8	0.082736	0.25947	0.939798	181	6	-0.24693	0.76763	0.90666	0.999886	624	1	-0.24693
GCM1	8	0.083196	0.26051	0.939798	182	4	-0.13985	0.16008	0.3931	0.999886	255	3	-0.13985
NTC_new_105	8	0.084399	0.26308	0.939798	183	5	-0.10792	0.59271	0.81012	0.999886	551	3	-0.10792
NTC_new_109	8	0.084399	0.26308	0.939798	184	2	0.029636	0.63314	0.83167	0.999886	571	3	0.029636
NTC_new_38	8	0.084399	0.26308	0.939798	185	2	0.20873	0.025219	0.10334	0.999442	67	4	0.20873
NTC_new_324	8	0.084399	0.26308	0.939798	186	2	0.16793	0.14447	0.36761	0.999886	236	5	0.16793
NTC_new_286	8	0.084399	0.26308	0.939798	187	5	-0.11711	0.84207	0.93137	0.999886	642	2	-0.11711
NTC_new_25	8	0.084399	0.26308	0.939798	188	6	-0.19462	0.45954	0.72353	0.999886	483	2	-0.19462
NTC_new_174	8	0.084399	0.26308	0.939798	189	4	-0.036667	0.60631	0.81746	0.999886	556	3	-0.036667
NTC_new_145	8	0.084399	0.26308	0.939798	190	4	0.062505	0.23551	0.50913	0.999886	324	4	0.062505
NTC_new_267	8	0.084399	0.26308	0.939798	191	4	-0.11779	0.61005	0.8196	0.999886	562	2	-0.11779
NTC_new_12	8	0.084399	0.26308	0.939798	192	3	0.11739	0.22116	0.48847	0.999886	314	5	0.11739
NTC_new_113	8	0.086013	0.26681	0.939798	193	3	0.048564	0.36998	0.64393	0.999886	419	4	0.048564
NTC_new_79	8	0.086013	0.26681	0.939798	194	5	-0.17478	0.88159	0.9465	0.999886	651	2	-0.17478
NTC_new_66	8	0.086013	0.26681	0.939798	195	5	-0.3133	0.45954	0.72353	0.999886	484	3	-0.3133
NTC_new_295	8	0.086013	0.26681	0.939798	196	3	0.03817	0.35152	0.62672	0.999886	409	4	0.03817
NTC_new_7	8	0.086907	0.26869	0.939798	197	6	-0.13943	0.45954	0.72353	0.999886	485	2	-0.13943
NTC_new_4	8	0.086907	0.26869	0.939798	198	6	-0.11495	0.61005	0.8196	0.999886	564	2	-0.11495
NTC_new_284	8	0.086907	0.26869	0.939798	199	6	-0.23829	0.57291	0.79897	0.999886	536	2	-0.23829
PMEPA1	8	0.087036	0.26893	0.939798	200	4	-0.102	0.74624	0.895	0.999886	611	3	-0.102
PDE3B	8	0.087301	0.26947	0.939798	201	5	-0.31256	0.92953	0.96862	0.999886	675	1	-0.31256
XBP1	8	0.089005	0.27355	0.949309	202	6	-0.1028	0.68317	0.86037	0.999886	587	2	-0.1028
NTC_new_50	8	0.089853	0.27551	0.951406	203	6	-0.17761	0.84207	0.93137	0.999886	639	1	-0.17761
NTC_new_169	8	0.091483	0.27937	0.959984	204	6	-0.20691	0.98568	0.98649	0.999886	687	1	-0.20691
TBL1X	8	0.094635	0.28661	0.971304	205	5	-0.11779	0.14378	0.36638	0.999886	235	3	-0.11779
NTC_new_129	8	0.094803	0.28704	0.971304	206	6	-0.26478	0.91199	0.95945	0.999886	664	2	-0.26478
NTC_new_191	8	0.094803	0.28704	0.971304	207	6	-0.17832	0.86089	0.93864	0.999886	647	2	-0.17832
ELK1	8	0.095346	0.2882	0.971304	208	3	0.11759	0.25381	0.53099	0.999886	339	4	0.11759
E2F5	8	0.096681	0.29154	0.977854	209	5	-0.23014	0.090025	0.27103	0.999886	180	3	-0.23014
ARID4B	8	0.0989	0.29652	0.989798	210	3	-0.023221	0.51518	0.76784	0.999886	519	2	-0.023221
NTC_new_135	8	0.10095	0.30088	0.993893	211	6	-0.096171	0.34296	0.61874	0.999886	405	2	-0.096171
ATF5	8	0.10111	0.30121	0.993893	212	4	-0.0312	0.36722	0.64123	0.999886	417	4	-0.0312
NTC_new_204	8	0.10185	0.30289	0.993893	213	5	-0.1222	0.7367	0.89001	0.999886	606	1	-0.1222
NTC_new_2	8	0.10286	0.305	0.993893	214	5	-0.16425	0.55119	0.78696	0.999886	527	2	-0.16425
FOXI1	8	0.10352	0.30617	0.993893	215	2	-0.030616	0.024882	0.10225	0.999442	64	3	-0.030616
NTC_new_132	8	0.10523	0.30927	0.993893	216	5	-0.37349	0.5886	0.80769	0.999886	546	2	-0.37349
NTC_new_211	8	0.10523	0.30927	0.993893	217	4	-0.1839	0.27796	0.55509	0.999886	369	3	-0.1839
NTC_new_69	8	0.10826	0.31457	0.993893	218	3	0.0092824	0.27796	0.55509	0.999886	367	3	0.0092824
NTC_new_315	8	0.10897	0.31556	0.993893	219	5	-0.26426	0.31391	0.59073	0.999886	391	2	-0.26426
NTC_new_322	8	0.11006	0.31741	0.993893	220	5	-0.17091	0.50328	0.76145	0.999886	511	3	-0.17091
NTC_new_304	8	0.11006	0.31741	0.993893	221	4	-0.10389	0.16129	0.39504	0.999886	256	3	-0.10389
NTC_new_54	8	0.11198	0.32045	0.993893	222	3	0.10476	0.203	0.46171	0.999886	298	4	0.10476
NTC_new_31	8	0.11198	0.32045	0.993893	223	4	0.093256	0.09828	0.28638	0.999886	195	4	0.093256
NTC_new_341	8	0.11198	0.32045	0.993893	224	4	-0.026944	0.32521	0.60136	0.999886	398	4	-0.026944
NTC_new_67	8	0.11248	0.32151	0.993893	225	5	-0.17399	0.15384	0.3827	0.999886	245	3	-0.17399
NTC_new_62	8	0.11248	0.32151	0.993893	226	5	-0.18488	0.051968	0.18126	0.999442	125	1	-0.18488
NTC_new_221	8	0.11357	0.32326	0.993893	227	4	-0.17506	0.60653	0.81765	0.999886	559	3	-0.17506
NTC_new_130	8	0.11357	0.32326	0.993893	228	5	-0.13901	0.55876	0.79118	0.999886	532	1	-0.13901
FOXO1	8	0.11519	0.32595	0.997771	229	5	-0.38641	0.85395	0.93589	0.999886	644	1	-0.38641
NTC_new_194	8	0.11942	0.33293	0.999995	230	5	-0.18777	0.57291	0.79897	0.999886	537	2	-0.18777
NTC_new_115	8	0.12083	0.33508	0.999995	231	4	-0.018941	0.13502	0.3513	0.999886	224	4	-0.018941
MAP3K14	8	0.12293	0.33877	0.999995	232	3	0.35904	0.026476	0.10699	0.999442	70	5	0.35904
PTK2B	8	0.12549	0.34285	0.999995	233	3	0.15152	0.10013	0.28994	0.999886	199	5	0.15152
NTC_new_237	8	0.12616	0.34407	0.999995	234	4	-0.18482	0.40487	0.67554	0.999886	445	4	-0.18482
MYOD1	8	0.12796	0.34694	0.999995	235	2	0.14313	0.090506	0.27202	0.999886	181	4	0.14313
NTC_new_312	8	0.12968	0.35006	0.999995	236	5	-0.24198	0.93719	0.97022	0.999886	676	1	-0.24198
NTC_new_274	8	0.12968	0.35006	0.999995	237	5	-0.12818	0.68119	0.85916	0.999886	585	2	-0.12818
NTC_new_320	8	0.13233	0.35453	0.999995	238	5	-0.15046	0.79605	0.91528	0.999886	632	2	-0.15046
NTC_new_3	8	0.13233	0.35453	0.999995	239	3	0.28113	0.027984	0.11203	0.999442	71	5	0.28113
NTC_new_309	8	0.13233	0.35453	0.999995	240	3	0.030943	0.3956	0.66674	0.999886	439	4	0.030943
NTC_new_15	8	0.13256	0.35492	0.999995	241	4	-0.047059	0.40487	0.67554	0.999886	448	4	-0.047059
NTC_new_140	8	0.13256	0.35492	0.999995	242	5	-0.30537	0.86164	0.93888	0.999886	648	2	-0.30537
TCF4	8	0.13466	0.35858	0.999995	243	5	-0.1876	0.40574	0.67617	0.999886	449	3	-0.1876
FOXJ3	8	0.135	0.35903	0.999995	244	5	-0.4417	0.34283	0.61859	0.999886	404	2	-0.4417
NTC_new_199	8	0.13605	0.36093	0.999995	245	4	0.054919	0.43357	0.70097	0.999886	464	4	0.054919
NTC_new_246	8	0.13605	0.36093	0.999995	246	4	-0.16469	0.36625	0.64035	0.999886	416	4	-0.16469
ST8SIA4	8	0.13609	0.36102	0.999995	247	4	-0.031761	0.28203	0.55943	0.999886	375	4	-0.031761
NTC_new_195	8	0.13744	0.36347	0.999995	248	5	-0.17399	0.48256	0.74374	0.999886	497	3	-0.17399
NTC_new_114	8	0.13744	0.36347	0.999995	249	5	-0.18967	0.051968	0.18126	0.999442	120	2	-0.18967
NTC_new_288	8	0.14023	0.3681	0.999995	250	4	-0.058585	0.09995	0.28974	0.999886	198	4	-0.058585
NTC_new_272	8	0.14642	0.37763	0.999995	251	4	-0.16187	0.31391	0.59073	0.999886	390	2	-0.16187
NFATC1	7	0.14648	0.36532	0.999995	252	2	0.02775	0.35824	0.62636	0.999886	410	3	0.02775
NTC_new_263	8	0.14699	0.37865	0.999995	253	2	0.24791	0.038591	0.14282	0.999442	94	6	0.24791
NTC_new_314	8	0.14699	0.37865	0.999995	254	3	0.15877	0.16301	0.39774	0.999886	261	5	0.15877
NTC_new_291	8	0.14699	0.37865	0.999995	255	4	-0.14674	0.64177	0.83679	0.999886	575	3	-0.14674
NTC_new_1	8	0.14699	0.37865	0.999995	256	4	-0.027414	0.31553	0.59224	0.999886	395	4	-0.027414
NTC_new_90	8	0.14699	0.37865	0.999995	257	3	0.19802	0.11055	0.30865	0.999886	206	5	0.19802
NTC_new_154	8	0.14699	0.37865	0.999995	258	3	-0.030252	0.037958	0.14115	0.999442	93	3	-0.030252
NTC_new_33	8	0.14699	0.37865	0.999995	259	4	-0.078552	0.27796	0.55509	0.999886	371	3	-0.078552
NTC_new_42	8	0.15085	0.38437	0.999995	260	3	-0.018711	0.19757	0.45306	0.999886	295	3	-0.018711
NTC_new_131	8	0.15085	0.38437	0.999995	261	5	-0.090693	0.54088	0.78167	0.999886	523	2	-0.090693
ETV3	8	0.15132	0.38501	0.999995	262	5	-0.18904	0.42815	0.6963	0.999886	460	3	-0.18904
TTC28	8	0.15183	0.38576	0.999995	263	5	-0.1247	0.54256	0.78256	0.999886	525	3	-0.1247
NTC_new_56	8	0.15338	0.38809	0.999995	264	4	-0.10559	0.051968	0.18126	0.999442	118	2	-0.10559
NTC_new_28	8	0.15338	0.38809	0.999995	265	3	-0.039598	0.44046	0.707	0.999886	470	3	-0.039598
NTC_new_92	8	0.15494	0.39068	0.999995	266	5	-0.15987	0.98056	0.98346	0.999886	683	1	-0.15987
E2F6	8	0.15684	0.39377	0.999995	267	5	-0.13403	0.26103	0.53819	0.999886	348	3	-0.13403
FOXP3	7	0.1574	0.38585	0.999995	268	3	0.13106	0.061312	0.19177	0.999442	143	4	0.13106
EHF	8	0.15835	0.39628	0.999995	269	5	-0.17388	0.89797	0.95342	0.999886	659	2	-0.17388
NTC_new_118	8	0.16147	0.40124	0.999995	270	3	-0.055986	0.2958	0.57328	0.999886	381	3	-0.055986
NTC_new_27	8	0.16147	0.40124	0.999995	271	3	0.34653	0.009036	0.044138	0.86672	34	5	0.34653
NTC_new_305	8	0.16147	0.40124	0.999995	272	4	0.061974	0.26382	0.54123	0.999886	350	4	0.061974
LAMB3	8	0.16188	0.40185	0.999995	273	3	0.11433	0.15235	0.38013	0.999886	239	5	0.11433
FRMPD4	8	0.16434	0.40553	0.999995	274	3	0.14632	0.05587	0.19158	0.999442	132	4	0.14632
BATF2	8	0.16747	0.4104	0.999995	275	5	-0.1737	0.22462	0.49358	0.999886	317	3	-0.1737
FOXH1	8	0.16925	0.41306	0.999995	276	3	0.06179	0.46583	0.72931	0.999886	492	4	0.06179
HEXIM2	8	0.16939	0.41329	0.999995	277	5	-0.26331	0.65063	0.84163	0.999886	579	2	-0.26331
FOXA1	8	0.16991	0.41419	0.999995	278	4	0.027255	0.12796	0.33879	0.999886	219	4	0.027255
ETS2	8	0.17177	0.41727	0.999995	279	3	0.0076976	0.41838	0.68795	0.999886	457	4	0.0076976
NFYB	8	0.17375	0.42032	0.999995	280	4	-0.053	0.10711	0.30275	0.999886	203	4	-0.053
SCN3A	8	0.17499	0.42219	0.999995	281	4	-0.11545	0.7147	0.87807	0.999886	598	3	-0.11545
NTC_new_339	8	0.17627	0.42419	0.999995	282	5	-0.10861	0.9205	0.96375	0.999886	668	2	-0.10861
NTC_new_326	8	0.17627	0.42419	0.999995	283	3	0.054945	0.31391	0.59073	0.999886	392	4	0.054945
NTC_new_313	8	0.17627	0.42419	0.999995	284	3	0.20931	0.16129	0.39504	0.999886	258	4	0.20931
TBC1D5	8	0.17632	0.42424	0.999995	285	5	-0.25191	0.75974	0.90296	0.999886	620	3	-0.25191
NTC_new_233	8	0.18099	0.43117	0.999995	286	5	-0.14167	0.41574	0.68536	0.999886	455	3	-0.14167
NTC_new_259	8	0.18099	0.43117	0.999995	287	5	-0.16328	0.60631	0.81746	0.999886	555	3	-0.16328
NTC_new_283	8	0.18221	0.43341	0.999995	288	4	-0.14311	0.14739	0.3723	0.999886	237	3	-0.14311
PRKCA	8	0.1826	0.43397	0.999995	289	3	0.30779	0.060491	0.20388	0.999442	142	5	0.30779
NTC_new_59	8	0.18288	0.43451	0.999995	290	4	-0.021688	0.09828	0.28638	0.999886	188	4	-0.021688
MTA1	8	0.185	0.43795	0.999995	291	4	0.066542	0.092696	0.27605	0.999886	183	4	0.066542
OSBPL3	8	0.1862	0.43971	0.999995	292	2	0.14999	0.13708	0.3553	0.999886	227	5	0.14999
ACAP2	8	0.1869	0.44082	0.999995	293	3	-0.012135	0.50326	0.76143	0.999886	509	2	-0.012135
MAPK14	8	0.18827	0.44281	0.999995	294	5	-0.20722	0.85843	0.93769	0.999886	646	2	-0.20722
ELF5	8	0.1886	0.44334	0.999995	295	3	0.045593	0.34977	0.62505	0.999886	407	4	0.045593
GATA3	7	0.19015	0.43401	0.999995	296	4	-0.083551	0.76765	0.88703	0.999886	625	2	-0.083551
NTC_new_317	8	0.19264	0.44938	0.999995	297	5	-0.18489	0.75742	0.90173	0.999886	619	2	-0.18489
NTC_new_198	8	0.19264	0.44938	0.999995	298	4	-0.16179	0.55119	0.78696	0.999886	528	3	-0.16179
NTC_new_294	8	0.19331	0.45035	0.999995	299	5	-0.14247	0.45954	0.72353	0.999886	487	3	-0.14247
NTC_new_76	8	0.19414	0.45157	0.999995	300	3	-0.023872	0.60653	0.81765	0.999886	557	3	-0.023872
NTC_new_86	8	0.19414	0.45157	0.999995	301	2	0.11237	0.22033	0.48713	0.999886	313	4	0.11237
NTC_new_212	8	0.19414	0.45157	0.999995	302	4	0.0045816	0.36027	0.63456	0.999886	413	4	0.0045816
HINFP	8	0.19717	0.45636	0.999995	303	5	-0.16614	0.25216	0.52912	0.999886	338	2	-0.16614
NTC_new_197	8	0.19757	0.45688	0.999995	304	4	-0.077469	0.15384	0.3827	0.999886	248	3	-0.077469
NTC_new_232	8	0.19757	0.45688	0.999995	305	4	-0.13412	0.65773	0.846	0.999886	581	1	-0.13412
NTC_new_349	8	0.19757	0.45688	0.999995	306	3	0.055844	0.16552	0.40178	0.999886	262	4	0.055844
SP9	8	0.19956	0.45987	0.999995	307	5	-0.21604	0.60963	0.81945	0.999886	561	3	-0.21604
NTC_new_121	8	0.20109	0.46229	0.999995	308	5	-0.11495	0.45954	0.72353	0.999886	482	3	-0.11495
NTC_new_270	8	0.202	0.46358	0.999995	309	4	-0.137	0.30708	0.58423	0.999886	387	3	-0.137
MAPK9	8	0.20249	0.46435	0.999995	310	3	0.28811	0.009706	0.047259	0.86672	37	5	0.28811
E2F7	7	0.20275	0.44956	0.999995	311	3	0.15617	0.1378	0.34881	0.999886	228	4	0.15617
NTC_new_21	8	0.20685	0.47085	0.999995	312	4	-0.043889	0.26504	0.54246	0.999886	353	3	-0.043889
NTC_new_189	8	0.20685	0.47085	0.999995	313	4	0.0087119	0.45	0.71517	0.999886	474	4	0.0087119
RBL1	8	0.20701	0.47108	0.999995	314	5	-0.17015	0.41028	0.6803	0.999886	453	2	-0.17015
SP8	8	0.2087	0.47359	0.999995	315	4	-0.14952	0.43079	0.69871	0.999886	462	1	-0.14952
NTC_new_68	8	0.20883	0.4737	0.999995	316	5	-0.097653	0.18199	0.42844	0.999886	280	3	-0.097653
ETV6	8	0.21107	0.47683	0.999995	317	5	-0.26327	0.083196	0.25876	0.999886	176	2	-0.26327
FOXA2	8	0.21176	0.47782	0.999995	318	5	-0.11012	0.13977	0.35996	0.999886	231	3	-0.11012
YY2	8	0.21269	0.47921	0.999995	319	5	-0.077981	0.28833	0.56548	0.999886	379	3	-0.077981
NTC_new_88	8	0.21344	0.48018	0.999995	320	4	0.095137	0.054002	0.18651	0.999442	129	4	0.095137
NTC_new_176	8	0.21344	0.48018	0.999995	321	5	-0.15965	0.44046	0.707	0.999886	472	3	-0.15965
GLI3	8	0.2169	0.48487	0.999995	322	2	0.12171	0.12072	0.32613	0.999886	211	5	0.12171
RAPGEF5	8	0.21806	0.48656	0.999995	323	2	0.11483	0.17717	0.42064	0.999886	269	5	0.11483
UBE2E2	8	0.21851	0.48719	0.999995	324	3	0.049401	0.50044	0.75913	0.999886	507	4	0.049401
NTC_new_247	8	0.22033	0.48969	0.999995	325	3	0.12907	0.11055	0.30865	0.999886	205	4	0.12907
NTC_new_5	8	0.22033	0.48969	0.999995	326	2	0.59639	0.00077762	0.0049384	0.288484	12	6	0.59639
NTC_new_117	8	0.22033	0.48969	0.999995	327	3	0.044718	0.13531	0.35188	0.999886	226	4	0.044718
NTC_new_316	8	0.22278	0.49332	0.999995	328	4	-0.059491	0.48256	0.74374	0.999886	499	3	-0.059491
NTC_new_310	8	0.22386	0.49483	0.999995	329	5	-0.09772	0.31391	0.59073	0.999886	393	3	-0.09772
NTC_new_301	8	0.22386	0.49483	0.999995	330	5	-0.15176	0.18199	0.42844	0.999886	277	3	-0.15176
NTC_new_292	8	0.2241	0.49523	0.999995	331	5	-0.18446	0.75742	0.90173	0.999886	615	2	-0.18446
NTC_new_148	8	0.2241	0.49523	0.999995	332	4	-0.08733	0.54088	0.78167	0.999886	524	2	-0.08733
CCDC141	8	0.22843	0.50113	0.999995	333	2	0.027012	0.42118	0.69043	0.999886	459	4	0.027012
KLF7	8	0.23369	0.50822	0.999995	334	5	-0.10975	0.92123	0.96408	0.999886	672	1	-0.10975
BATF	8	0.23402	0.50872	0.999995	335	5	-0.13711	0.0089893	0.043851	0.86672	33	3	-0.13711
GLIS2	8	0.2378	0.51363	0.999995	336	4	-0.24332	0.375	0.64855	0.999886	421	4	-0.24332
NTC_new_279	8	0.24009	0.51675	0.999995	337	5	-0.071393	0.73862	0.89105	0.999886	607	2	-0.071393
NTC_new_164	8	0.24009	0.51675	0.999995	338	5	-0.068863	0.82796	0.92636	0.999886	634	2	-0.068863
NTC_new_23	8	0.24009	0.51675	0.999995	339	5	-0.071393	0.3956	0.66674	0.999886	441	3	-0.071393
NTC_new_141	8	0.24094	0.51798	0.999995	340	3	-0.068123	0.55876	0.79118	0.999886	530	3	-0.068123
NTC_new_19	8	0.24094	0.51798	0.999995	341	5	-0.091143	0.88611	0.94832	0.999886	655	2	-0.091143
NTC_new_328	8	0.24094	0.51798	0.999995	342	4	-0.20729	0.26504	0.54246	0.999886	352	3	-0.20729
JUNB	8	0.24117	0.51829	0.999995	343	3	0.23436	0.013884	0.064754	0.945674	48	4	0.23436
RAD21	8	0.24326	0.52101	0.999995	344	4	-0.048186	0.92316	0.96525	0.999886	673	2	-0.048186
NTC_new_77	8	0.24427	0.52236	0.999995	345	5	-0.16944	0.9205	0.96375	0.999886	671	2	-0.16944
NTC_new_293	8	0.24427	0.52236	0.999995	346	4	-0.1288	0.58209	0.80411	0.999886	543	2	-0.1288
NTC_new_321	8	0.24427	0.52236	0.999995	347	4	-0.072709	0.051968	0.18126	0.999442	121	4	-0.072709
NTC_new_57	8	0.24507	0.52344	0.999995	348	2	0.019485	0.39535	0.66645	0.999886	437	3	0.019485
NTC_new_108	8	0.24858	0.52808	0.999995	349	5	-0.10134	0.09828	0.28638	0.999886	196	2	-0.10134
NTC_new_85	8	0.24858	0.52808	0.999995	350	5	-0.17757	0.68119	0.85916	0.999886	586	2	-0.17757
TLE2	8	0.25005	0.52984	0.999995	351	4	-0.14134	0.58907	0.80803	0.999886	548	2	-0.14134
NTC_new_44	8	0.25721	0.53999	0.999995	352	5	-0.12478	0.57291	0.79897	0.999886	538	2	-0.12478
NTC_new_209	8	0.25721	0.53999	0.999995	353	5	-0.10433	0.89315	0.95128	0.999886	657	2	-0.10433
NTC_new_277	8	0.25721	0.53999	0.999995	354	5	-0.10686	0.15384	0.3827	0.999886	249	2	-0.10686
ELF1	8	0.26031	0.5442	0.999995	355	4	-0.054859	0.39471	0.66603	0.999886	436	4	-0.054859
GXYLT2	8	0.26184	0.54633	0.999995	356	5	-0.19467	0.6513	0.84207	0.999886	580	3	-0.19467
NTC_new_268	8	0.26269	0.54758	0.999995	357	3	0.070942	0.18199	0.42844	0.999886	285	4	0.070942
NTC_new_39	8	0.26269	0.54758	0.999995	358	4	0.021434	0.051968	0.18126	0.999442	116	4	0.021434
NTC_new_214	8	0.26269	0.54758	0.999995	359	3	0.23742	0.15384	0.3827	0.999886	247	5	0.23742
NTC_new_159	8	0.26269	0.54758	0.999995	360	1	0.18502	0.05756	0.19588	0.999442	135	6	0.18502
FOXE1	8	0.2629	0.54787	0.999995	361	4	-0.047436	0.24283	0.51928	0.999886	329	3	-0.047436
FOXK2	8	0.26645	0.55276	0.999995	362	2	0.1043	0.2129	0.47661	0.999886	309	4	0.1043
NTC_new_152	8	0.26651	0.55281	0.999995	363	5	-0.15046	0.55876	0.79118	0.999886	533	2	-0.15046
NTC_new_299	8	0.26651	0.55281	0.999995	364	5	-0.085248	0.74154	0.89263	0.999886	608	3	-0.085248
NTC_new_235	8	0.26651	0.55281	0.999995	365	5	-0.085248	0.58209	0.80411	0.999886	542	3	-0.085248
NTC_new_171	8	0.26847	0.55545	0.999995	366	4	-0.13389	0.11385	0.3143	0.999886	208	3	-0.13389
NTC_new_136	8	0.26847	0.55545	0.999995	367	4	-0.10397	0.52603	0.77333	0.999886	521	3	-0.10397
CREB3L4	8	0.27093	0.55865	0.999995	368	3	0.11095	0.17886	0.42327	0.999886	274	5	0.11095
E2F2	8	0.27109	0.55892	0.999995	369	4	-0.094026	0.089201	0.26953	0.999886	179	3	-0.094026
TBX5	8	0.27267	0.56096	0.999995	370	2	0.10043	0.078942	0.25022	0.999886	173	6	0.10043
ITGA1	8	0.27525	0.56411	0.999995	371	3	0.085109	0.41951	0.68887	0.999886	458	4	0.085109
TFDP1	8	0.27754	0.56676	0.999995	372	5	-0.090557	0.5785	0.8024	0.999886	540	3	-0.090557
NTC_new_142	8	0.27805	0.56751	0.999995	373	4	0.001111	0.43357	0.70097	0.999886	465	4	0.001111
NTC_new_64	8	0.27805	0.56751	0.999995	374	3	0.31319	0.034936	0.13251	0.999442	86	5	0.31319
PCAT18	8	0.28108	0.57139	0.999995	375	5	-0.084804	0.24563	0.52256	0.999886	331	3	-0.084804
GATA6	8	0.28288	0.57386	0.999995	376	3	0.026357	0.51156	0.76583	0.999886	513	3	0.026357
NTC_new_350	8	0.28335	0.57447	0.999995	377	2	0.039181	0.40487	0.67554	0.999886	446	4	0.039181
NTC_new_217	8	0.28335	0.57447	0.999995	378	4	-0.056025	0.09828	0.28638	0.999886	194	3	-0.056025
NTC_new_41	8	0.28518	0.57675	0.999995	379	5	-0.10978	0.87997	0.9458	0.999886	650	2	-0.10978
NTC_new_255	8	0.28518	0.57675	0.999995	380	5	-0.074314	0.66979	0.85289	0.999886	583	3	-0.074314
NTC_new_175	8	0.29225	0.58475	0.999995	381	3	0.097149	0.26382	0.54123	0.999886	349	4	0.097149
ZNF16	8	0.29235	0.58483	0.999995	382	4	-0.11349	0.50221	0.76063	0.999886	508	2	-0.11349
NTC_new_71	8	0.29891	0.59087	0.999995	383	4	-0.094066	0.51422	0.76716	0.999886	517	2	-0.094066
NTC_new_32	8	0.3035	0.59486	0.999995	384	3	0.09282	0.25388	0.53104	0.999886	340	4	0.09282
NTC_new_271	8	0.30478	0.59597	0.999995	385	4	-0.080959	0.55876	0.79118	0.999886	531	3	-0.080959
NTC_new_276	8	0.30532	0.59647	0.999995	386	4	-0.022113	0.38969	0.66158	0.999886	432	4	-0.022113
NTC_new_99	8	0.30574	0.59687	0.999995	387	3	0.051939	0.43357	0.70097	0.999886	466	4	0.051939
NTC_new_80	8	0.31464	0.60469	0.999995	388	4	0.0027836	0.15289	0.38092	0.999886	240	4	0.0027836
NTC_new_230	8	0.31464	0.60469	0.999995	389	3	0.12094	0.14985	0.37634	0.999886	238	4	0.12094
ANXA1	8	0.31752	0.60712	0.999995	390	3	0.059726	0.25847	0.53571	0.999886	344	4	0.059726
ITPR2	8	0.31844	0.60786	0.999995	391	4	-0.070183	0.025592	0.10444	0.999442	68	4	-0.070183
NTC_new_222	8	0.32006	0.60929	0.999995	392	4	-0.093481	0.61005	0.8196	0.999886	565	3	-0.093481
FOXP4	8	0.32163	0.61067	0.999995	393	1	0.35797	0.0037896	0.020115	0.613074	23	7	0.35797
ATF7	7	0.32188	0.58984	0.999995	394	4	-0.16438	0.43784	0.68927	0.999886	469	3	-0.16438
ZBTB14	8	0.32273	0.61171	0.999995	395	2	0.17528	0.12665	0.33665	0.999886	217	5	0.17528
DYNC1I1	8	0.32387	0.61272	0.999995	396	3	0.15703	0.12408	0.33216	0.999886	213	5	0.15703
TCF7	8	0.32402	0.61285	0.999995	397	4	-0.083056	0.38914	0.66112	0.999886	430	3	-0.083056
NTC_new_110	8	0.32538	0.614	0.999995	398	4	-0.035241	0.8284	0.92648	0.999886	637	2	-0.035241
NTC_new_22	8	0.33331	0.62114	0.999995	399	3	0.060437	0.40487	0.67554	0.999886	447	4	0.060437
NTC_new_89	8	0.33331	0.62114	0.999995	400	4	-0.11666	0.46273	0.72644	0.999886	490	3	-0.11666
NTC_new_173	8	0.33331	0.62114	0.999995	401	4	0.01958	0.36027	0.63456	0.999886	411	4	0.01958
NTC_new_331	8	0.33392	0.62155	0.999995	402	4	-0.0045692	0.46055	0.72448	0.999886	488	4	-0.0045692
NTC_new_347	8	0.33392	0.62155	0.999995	403	4	-0.14791	0.49407	0.75345	0.999886	505	3	-0.14791
NTC_new_329	8	0.33559	0.62304	0.999995	404	4	0.0068363	0.35152	0.62672	0.999886	408	4	0.0068363
CBLB	8	0.34121	0.62817	0.999995	405	4	0.063291	0.053322	0.1849	0.999442	127	4	0.063291
CHST11	8	0.34211	0.629	0.999995	406	3	0.0076803	0.069234	0.22578	0.999886	155	3	0.0076803
NTC_new_348	8	0.34317	0.63004	0.999995	407	4	-0.19345	0.48256	0.74374	0.999886	498	3	-0.19345
FOXI3	8	0.34552	0.63185	0.999995	408	3	0.10176	0.025166	0.10311	0.999442	66	4	0.10176
NTC_new_128	8	0.34868	0.63461	0.999995	409	4	-0.030395	0.049245	0.17363	0.999442	109	4	-0.030395
TCFL5	8	0.35121	0.63696	0.999995	410	4	0.0010812	0.24207	0.51833	0.999886	328	4	0.0010812
NTC_new_249	8	0.35272	0.63838	0.999995	411	4	-0.11536	0.09828	0.28638	0.999886	192	3	-0.11536
NTC_new_160	8	0.35272	0.63838	0.999995	412	4	0.12468	0.11798	0.32171	0.999886	209	4	0.12468
NTC_new_9	8	0.35272	0.63838	0.999995	413	3	0.14202	0.18199	0.42844	0.999886	279	5	0.14202
NTC_new_300	8	0.35272	0.63838	0.999995	414	3	0.16743	0.14219	0.36387	0.999886	234	5	0.16743
NTC_new_112	8	0.35272	0.63838	0.999995	415	4	-0.017984	0.27796	0.55509	0.999886	365	3	-0.017984
NTC_new_238	8	0.35405	0.63957	0.999995	416	3	0.15017	0.10595	0.3006	0.999886	202	5	0.15017
NTC_new_289	8	0.35405	0.63957	0.999995	417	3	0.15877	0.16301	0.39774	0.999886	259	5	0.15877
ZIC1	8	0.35416	0.63969	0.999995	418	4	-0.041693	0.45076	0.71595	0.999886	475	3	-0.041693
MAPK1	7	0.3545	0.62439	0.999995	419	4	-0.15498	0.19631	0.42931	0.999886	294	3	-0.15498
KLF15	8	0.35619	0.64127	0.999995	420	4	-0.093211	0.64015	0.83574	0.999886	573	2	-0.093211
NTC_new_63	8	0.35831	0.64289	0.999995	421	3	0.2563	0.0433	0.1562	0.999442	99	5	0.2563
FOXN4	8	0.35986	0.64409	0.999995	422	4	-0.062771	0.89159	0.95058	0.999886	656	2	-0.062771
SPIB	8	0.36178	0.64577	0.999995	423	4	-0.12093	0.036075	0.13558	0.999442	89	4	-0.12093
NTC_new_239	8	0.36538	0.64906	0.999995	424	4	-0.12703	0.26512	0.54256	0.999886	354	3	-0.12703
NTC_new_107	8	0.36538	0.64906	0.999995	425	4	0.018922	0.078782	0.24983	0.999886	170	4	0.018922
NTC_new_40	8	0.36679	0.65027	0.999995	426	3	0.091895	0.16552	0.40178	0.999886	263	5	0.091895
NTC_new_104	8	0.36679	0.65027	0.999995	427	3	-0.001772	0.45954	0.72353	0.999886	481	2	-0.001772
FOXO3	7	0.37011	0.64144	0.999995	428	3	-0.057515	0.55064	0.76752	0.999886	526	3	-0.057515
CENPI	8	0.37226	0.65515	0.999995	429	3	-0.017299	0.029158	0.11547	0.999442	73	3	-0.017299
NTC_new_146	8	0.37259	0.65538	0.999995	430	3	0.035806	0.40487	0.67554	0.999886	444	4	0.035806
NTC_new_82	8	0.37259	0.65538	0.999995	431	4	0.11395	0.1886	0.43906	0.999886	289	4	0.11395
NTC_new_251	8	0.37259	0.65538	0.999995	432	3	0.23911	0.12367	0.33144	0.999886	212	5	0.23911
KLF9	8	0.37447	0.65697	0.999995	433	4	-0.061796	0.31978	0.59621	0.999886	396	3	-0.061796
NTC_new_261	8	0.3804	0.66174	0.999995	434	4	-0.051154	0.52603	0.77333	0.999886	520	3	-0.051154
NTC_new_203	8	0.3804	0.66174	0.999995	435	3	0.4051	0.015494	0.071391	0.951585	50	5	0.4051
ZNF682	8	0.38451	0.66522	0.999995	436	4	-0.04741	0.37783	0.65092	0.999886	422	3	-0.04741
C7orf57	4	0.38532	0.56527	0.999995	437	1	0.615	0.033311	0.10013	0.999442	82	3	0.615
TOX	6	0.38536	0.62746	0.999995	438	3	-0.13555	0.23888	0.48097	0.999886	325	2	-0.13555
FOXN3	8	0.38688	0.66702	0.999995	439	4	0.017391	0.46418	0.72768	0.999886	491	4	0.017391
IRGM	8	0.38725	0.66737	0.999995	440	3	0.12524	0.12944	0.34151	0.999886	220	5	0.12524
SAP30	7	0.38817	0.6607	0.999995	441	2	0.1078	0.17462	0.40109	0.999886	266	4	0.1078
OVOL1	8	0.38819	0.66833	0.999995	442	3	0.070581	0.15356	0.38216	0.999886	242	4	0.070581
NTC_new_215	8	0.38865	0.6687	0.999995	443	4	0.004563	0.36027	0.63456	0.999886	414	4	0.004563
EBF3	8	0.38871	0.66872	0.999995	444	3	0.046746	0.45443	0.71914	0.999886	477	4	0.046746
FOSL2	8	0.38912	0.66909	0.999995	445	3	0.11103	0.15499	0.38445	0.999886	252	5	0.11103
NTC_new_275	8	0.39111	0.67057	0.999995	446	4	-0.087962	0.15384	0.3827	0.999886	244	3	-0.087962
SLAMF6	8	0.39192	0.67144	0.999995	447	4	-0.049893	0.25661	0.53386	0.999886	342	3	-0.049893
UTRN	8	0.39378	0.67292	0.999995	448	4	-0.072024	0.61302	0.82111	0.999886	566	3	-0.072024
DIAPH2	7	0.39418	0.66656	0.999995	449	2	0.18831	0.067765	0.20585	0.999886	152	5	0.18831
STAM	8	0.39571	0.67449	0.999995	450	4	-0.042584	0.51212	0.76611	0.999886	514	2	-0.042584
FOXD3	8	0.39701	0.67577	0.999995	451	3	0.15409	0.020655	0.088777	0.999442	60	5	0.15409
SAP18	8	0.3982	0.677	0.999995	452	4	0.13498	0.13186	0.34596	0.999886	222	4	0.13498
NFATC4	8	0.39832	0.67712	0.999995	453	3	0.080267	0.27607	0.55325	0.999886	362	4	0.080267
FOXR1	8	0.40291	0.68086	0.999995	454	3	0.080963	0.07325	0.23606	0.999886	162	4	0.080963
NTC_new_227	8	0.40737	0.68457	0.999995	455	3	0.22427	0.078782	0.24983	0.999886	172	5	0.22427
NTC_new_20	8	0.40737	0.68457	0.999995	456	4	0.017044	0.38038	0.65314	0.999886	425	4	0.017044
NTC_new_147	8	0.40737	0.68457	0.999995	457	4	0.017044	0.38038	0.65314	0.999886	424	4	0.017044
NTC_new_18	8	0.40737	0.68457	0.999995	458	3	0.17376	0.22116	0.48847	0.999886	315	5	0.17376
FOXK1	8	0.40795	0.68496	0.999995	459	3	0.019495	0.20685	0.46747	0.999886	303	4	0.019495
NTC_new_83	8	0.41344	0.68991	0.999995	460	3	0.35813	0.011385	0.054649	0.932686	41	5	0.35813
NTC_new_93	8	0.41344	0.68991	0.999995	461	4	0.025031	0.09828	0.28638	0.999886	187	4	0.025031
ABAT	8	0.41602	0.69209	0.999995	462	2	0.40312	0.020892	0.08949	0.999442	61	5	0.40312
NTC_new_78	8	0.41678	0.69284	0.999995	463	4	0.028672	0.38038	0.65314	0.999886	427	4	0.028672
CCNT2	8	0.42244	0.69756	0.999995	464	4	0.095651	0.0099158	0.04822	0.86672	39	4	0.095651
ZNF263	8	0.42261	0.69769	0.999995	465	3	0.17928	0.12642	0.33626	0.999886	216	5	0.17928
TTC39B	8	0.42454	0.69899	0.999995	466	4	-0.05408	0.1885	0.43893	0.999886	288	2	-0.05408
NTC_new_307	8	0.42518	0.69945	0.999995	467	2	0.00059617	0.24641	0.52349	0.999886	333	3	0.00059617
NTC_new_343	8	0.42518	0.69945	0.999995	468	4	0.044821	0.38969	0.66158	0.999886	431	4	0.044821
BRIP1	8	0.42874	0.70245	0.999995	469	4	-0.058513	0.23001	0.50155	0.999886	320	3	-0.058513
HDAC2	8	0.42991	0.70345	0.999995	470	4	-0.058737	0.53097	0.77599	0.999886	522	3	-0.058737
NFATC3	8	0.43167	0.70483	0.999995	471	3	0.062346	0.24715	0.52431	0.999886	336	4	0.062346
NTC_new_120	8	0.43463	0.70707	0.999995	472	4	-0.064339	0.59271	0.81012	0.999886	552	3	-0.064339
CMSS1	8	0.43516	0.70742	0.999995	473	1	0.31219	0.015623	0.071946	0.951585	53	7	0.31219
HDAC1	8	0.44529	0.71566	0.999995	474	3	0.4585	0.034545	0.1314	0.999442	85	5	0.4585
NTC_new_11	8	0.44831	0.71817	0.999995	475	4	-0.059387	0.73147	0.88725	0.999886	603	3	-0.059387
NTC_new_172	8	0.44939	0.71913	0.999995	476	2	0.36621	0.031182	0.12148	0.999442	76	6	0.36621
NTC_new_125	8	0.44939	0.71913	0.999995	477	3	0.053572	0.36027	0.63456	0.999886	412	4	0.053572
NTC_new_332	8	0.44939	0.71913	0.999995	478	1	0.40693	0.0040114	0.021205	0.619358	24	6	0.40693
THEMIS	8	0.45142	0.7208	0.999995	479	3	0.34461	0.06009	0.20278	0.999442	141	5	0.34461
NTC_new_224	8	0.45633	0.72475	0.999995	480	4	0.05043	0.21276	0.47633	0.999886	308	4	0.05043
NTC_new_170	8	0.45633	0.72475	0.999995	481	4	-0.043928	0.74154	0.89263	0.999886	610	3	-0.043928
FOXF1	7	0.45688	0.71677	0.999995	482	3	0.044243	0.26638	0.51858	0.999886	356	3	0.044243
TSPOAP1	8	0.46247	0.72979	0.999995	483	3	0.11417	0.046185	0.16446	0.999442	103	4	0.11417
GALNT18	8	0.46456	0.73165	0.999995	484	4	-0.020746	0.59758	0.81257	0.999886	554	3	-0.020746
NTC_new_185	8	0.46836	0.73467	0.999995	485	4	-0.0731	0.17865	0.423	0.999886	271	3	-0.0731
HHIP	8	0.46873	0.73493	0.999995	486	3	0.18319	0.058451	0.19824	0.999442	137	5	0.18319
NTC_new_161	8	0.46894	0.73502	0.999995	487	2	0.18181	0.20424	0.46345	0.999886	301	5	0.18181
NTC_new_102	8	0.47463	0.73977	0.999995	488	4	0.10547	0.16129	0.39504	0.999886	257	4	0.10547
NTC_new_47	8	0.4766	0.74125	0.999995	489	4	0.10202	0.1886	0.43906	0.999886	290	4	0.10202
NFKBIB	8	0.47814	0.74268	0.999995	490	1	1.1062	7.233e-07	1.486e-05	0.001302	5	7	1.1062
GZMA	8	0.48048	0.74452	0.999995	491	3	-0.071877	0.27777	0.55484	0.999886	363	3	-0.071877
RFC3	8	0.48057	0.74459	0.999995	492	2	0.29717	0.10854	0.30523	0.999886	204	5	0.29717
SLIT1	8	0.48233	0.74604	0.999995	493	3	0.0068173	0.030008	0.11803	0.999442	75	4	0.0068173
IKZF1	8	0.48324	0.7468	0.999995	494	3	-0.012241	0.25772	0.53487	0.999886	343	2	-0.012241
ESRRG	8	0.48422	0.74758	0.999995	495	3	0.1918	0.0055149	0.028625	0.741739	26	5	0.1918
BATF3	8	0.4861	0.74901	0.999995	496	4	-0.065853	0.08661	0.26472	0.999886	178	3	-0.065853
NCOR2	8	0.48652	0.74936	0.999995	497	4	-0.058152	0.4496	0.71485	0.999886	473	3	-0.058152
BIRC3	8	0.48821	0.75071	0.999995	498	4	-0.027707	0.51246	0.76634	0.999886	515	3	-0.027707
E2F4	8	0.48863	0.75111	0.999995	499	4	-0.051324	0.20756	0.46851	0.999886	304	4	-0.051324
NTC_new_53	8	0.48866	0.75114	0.999995	500	3	0.10362	0.15384	0.3827	0.999886	246	5	0.10362
EGR3	8	0.49032	0.75251	0.999995	501	4	0.060839	0.069631	0.22695	0.999886	156	4	0.060839
NTC_new_206	8	0.49696	0.75762	0.999995	502	2	0.15017	0.17298	0.41386	0.999886	265	5	0.15017
NTC_new_30	8	0.49696	0.75762	0.999995	503	3	0.11769	0.051968	0.18126	0.999442	113	4	0.11769
NTC_new_133	8	0.4977	0.75829	0.999995	504	4	0.014731	0.049929	0.17548	0.999442	111	4	0.014731
FOXQ1	7	0.4999	0.74354	0.999995	505	2	0.25319	0.057644	0.18324	0.999442	136	5	0.25319
ZFP57	8	0.50086	0.76078	0.999995	506	4	-0.048417	0.40795	0.67802	0.999886	451	3	-0.048417
ARHGAP15	8	0.50843	0.76677	0.999995	507	3	0.18512	0.27824	0.55544	0.999886	372	4	0.18512
SLFN5	8	0.50904	0.76723	0.999995	508	2	0.12675	0.23889	0.51388	0.999886	326	4	0.12675
ZBTB33	8	0.50978	0.76781	0.999995	509	3	0.11588	0.15312	0.38131	0.999886	241	5	0.11588
FOXD2	8	0.5111	0.76889	0.999995	510	2	0.31457	0.032839	0.12652	0.999442	79	6	0.31457
IRF4	8	0.51349	0.77072	0.999995	511	4	-0.01498	0.13819	0.35722	0.999886	229	3	-0.01498
NTC_new_218	8	0.51424	0.77132	0.999995	512	3	0.093477	0.31237	0.58914	0.999886	389	4	0.093477
NTC_new_182	8	0.51424	0.77132	0.999995	513	3	0.03301	0.24641	0.52349	0.999886	332	3	0.03301
FOXS1	8	0.51825	0.77492	0.999995	514	3	0.23243	0.049606	0.17455	0.999442	110	5	0.23243
NTC_new_96	8	0.51916	0.77554	0.999995	515	4	-0.0069572	0.051968	0.18126	0.999442	124	4	-0.0069572
NTC_new_282	8	0.51916	0.77554	0.999995	516	4	-0.0067692	0.037958	0.14115	0.999442	92	4	-0.0067692
NTC_new_87	8	0.52224	0.77779	0.999995	517	3	0.24026	0.066156	0.21807	0.999886	151	5	0.24026
NTC_new_106	8	0.53048	0.78386	0.999995	518	4	-0.070669	0.70144	0.87086	0.999886	591	2	-0.070669
FOXN1	8	0.53067	0.78402	0.999995	519	3	0.08201	0.24535	0.52229	0.999886	330	4	0.08201
ELK4	8	0.53122	0.7845	0.999995	520	2	0.049813	0.47807	0.73988	0.999886	494	4	0.049813
ELK3	8	0.53553	0.78786	0.999995	521	3	0.060726	0.34382	0.61943	0.999886	406	4	0.060726
NTC_new_58	8	0.53843	0.79006	0.999995	522	4	0.073413	0.078782	0.24983	0.999886	171	4	0.073413
NTC_new_122	8	0.53843	0.79006	0.999995	523	4	-0.055631	0.36998	0.64393	0.999886	418	3	-0.055631
NTC_new_258	8	0.53843	0.79006	0.999995	524	4	-0.061772	0.18199	0.42844	0.999886	283	3	-0.061772
SAMD12	8	0.54037	0.79168	0.999995	525	3	0.05894	0.0059359	0.030685	0.741739	29	4	0.05894
CEBPG	8	0.54323	0.79402	0.999995	526	4	0.011646	0.070828	0.22993	0.999886	158	4	0.011646
ICA1	8	0.54559	0.79568	0.999995	527	3	0.17359	0.11983	0.32476	0.999886	210	5	0.17359
ETV4	8	0.54573	0.79586	0.999995	528	4	-0.03255	0.62462	0.82714	0.999886	568	2	-0.03255
ATF1	8	0.54775	0.79732	0.999995	529	3	0.1128	0.17624	0.41926	0.999886	268	4	0.1128
HEXIM1	8	0.54957	0.79883	0.999995	530	3	0.042826	0.68704	0.86256	0.999886	588	3	0.042826
NTC_new_65	8	0.55144	0.8	0.999995	531	2	0.2325	0.084387	0.26078	0.999886	177	5	0.2325
NTC_new_228	8	0.55144	0.8	0.999995	532	3	0.080348	0.18199	0.42844	0.999886	281	4	0.080348
NTC_new_134	8	0.55259	0.80095	0.999995	533	4	-0.061476	0.50328	0.76145	0.999886	510	3	-0.061476
HIST1H2BJ	8	0.55642	0.80403	0.999995	534	2	0.13438	0.073245	0.23605	0.999886	161	4	0.13438
NRF1	8	0.57122	0.81121	0.999995	535	3	0.19877	0.12669	0.33666	0.999886	218	5	0.19877
TRBC1	8	0.57753	0.81447	0.999995	536	2	0.1109	0.077092	0.24581	0.999886	168	6	0.1109
FOXF2	8	0.57995	0.81566	0.999995	537	2	0.096415	0.20898	0.47074	0.999886	305	5	0.096415
ARID4A	8	0.58709	0.81886	0.999995	538	2	0.17783	0.19574	0.44997	0.999886	293	5	0.17783
NTC_new_190	8	0.59098	0.82089	0.999995	539	3	0.3774	0.013226	0.062287	0.940677	45	5	0.3774
GABPA	8	0.59376	0.82227	0.999995	540	3	-0.023214	0.66059	0.84766	0.999886	582	3	-0.023214
NTC_new_72	8	0.59498	0.82274	0.999995	541	2	0.36643	0.01345	0.06307	0.940677	47	6	0.36643
NTC_new_281	8	0.59498	0.82274	0.999995	542	2	0.09279	0.015588	0.071817	0.951585	51	5	0.09279
NTC_new_308	8	0.60256	0.82631	0.999995	543	2	0.44461	0.013226	0.062287	0.940677	46	6	0.44461
NTC_new_16	8	0.60256	0.82631	0.999995	544	2	0.1072	0.21276	0.47633	0.999886	307	4	0.1072
SP4	8	0.60979	0.8301	0.999995	545	2	0.3372	0.012162	0.057958	0.932686	42	6	0.3372
NTC_new_285	8	0.61005	0.8302	0.999995	546	1	0.28106	0.061825	0.20731	0.999886	144	5	0.28106
NTC_new_139	8	0.61005	0.8302	0.999995	547	2	0.27651	0.035384	0.13354	0.999442	87	5	0.27651
JARID2	8	0.61046	0.8304	0.999995	548	3	0.092495	0.30163	0.57924	0.999886	385	4	0.092495
TCF12	8	0.616	0.83288	0.999995	549	3	0.010336	0.3897	0.66159	0.999886	434	4	0.010336
NTC_new_8	8	0.61706	0.83349	0.999995	550	3	0.025837	0.43733	0.70416	0.999886	468	4	0.025837
MTHFD1L	8	0.6191	0.8344	0.999995	551	3	0.076666	0.24191	0.51805	0.999886	327	5	0.076666
TFAP2C	8	0.62095	0.83515	0.999995	552	1	0.46885	0.0015243	0.0091486	0.377247	17	6	0.46885
ELF4	8	0.62156	0.83552	0.999995	553	3	0.066865	0.25993	0.53708	0.999886	347	4	0.066865
CENPF	8	0.62219	0.83586	0.999995	554	2	0.39342	0.092909	0.27646	0.999886	184	5	0.39342
SMYD3	8	0.6232	0.83634	0.999995	555	3	0.24169	0.091994	0.27475	0.999886	182	5	0.24169
NTC_new_208	8	0.62605	0.83775	0.999995	556	2	0.23325	0.039912	0.14642	0.999442	96	6	0.23325
FOXC2	8	0.63008	0.83972	0.999995	557	2	0.084014	0.23109	0.50312	0.999886	321	4	0.084014
NTC_new_91	8	0.63032	0.83988	0.999995	558	3	0.30573	0.037259	0.13917	0.999442	90	5	0.30573
CELF2	8	0.63034	0.8399	0.999995	559	2	0.11749	0.23435	0.50752	0.999886	323	5	0.11749
KLF6	8	0.63214	0.84058	0.999995	560	2	0.12763	0.054824	0.18868	0.999442	130	6	0.12763
FOXB2	8	0.63697	0.84302	0.999995	561	3	-0.028687	0.38734	0.6593	0.999886	428	3	-0.028687
NTC_new_240	8	0.63724	0.84311	0.999995	562	3	0.059092	0.34142	0.61707	0.999886	403	4	0.059092
ATP5F1E	8	0.64257	0.846	0.999995	563	3	0.054313	0.29582	0.57331	0.999886	382	4	0.054313
EGR4	8	0.6437	0.84661	0.999995	564	3	-0.0019732	0.3878	0.65986	0.999886	429	3	-0.0019732
SMC1A	8	0.6466	0.8481	0.999995	565	3	0.34625	0.098543	0.28701	0.999886	197	5	0.34625
EGR2	8	0.65235	0.85101	0.999995	566	2	0.291	0.051669	0.18039	0.999442	112	6	0.291
NTC_new_155	8	0.65415	0.85195	0.999995	567	2	0.093402	0.09828	0.28638	0.999886	189	4	0.093402
GATA2	7	0.65783	0.84418	0.999995	568	1	0.076349	0.31537	0.57806	0.999886	394	3	0.076349
NTC_new_13	8	0.65797	0.85402	0.999995	569	3	0.28436	0.054002	0.18651	0.999442	128	5	0.28436
TMSB4X	3	0.66016	0.70639	0.999995	570	1	-0.048649	0.71024	0.72954	0.999886	594	1	-0.048649
KLF8	8	0.66025	0.85519	0.999995	571	3	0.0087132	0.48821	0.74859	0.999886	500	4	0.0087132
RELB	8	0.66059	0.85541	0.999995	572	2	-0.014082	0.33381	0.60961	0.999886	401	3	-0.014082
JDP2	8	0.66248	0.85633	0.999995	573	3	0.54058	0.028242	0.11269	0.999442	72	5	0.54058
TCF3	8	0.66304	0.85664	0.999995	574	2	0.25517	0.076634	0.24474	0.999886	166	6	0.25517
TBX15	8	0.6678	0.85915	0.999995	575	2	0.35427	0.035814	0.13493	0.999442	88	6	0.35427
NTC_new_302	8	0.66883	0.85959	0.999995	576	3	0.0092824	0.09828	0.28638	0.999886	191	3	0.0092824
NTC_new_101	8	0.66883	0.85959	0.999995	577	3	0.090027	0.26512	0.54256	0.999886	355	4	0.090027
NTC_new_144	8	0.66883	0.85959	0.999995	578	3	0.0667	0.38969	0.66158	0.999886	433	4	0.0667
MECOM	8	0.6772	0.86359	0.999995	579	2	0.39148	0.019691	0.085597	0.999442	56	6	0.39148
PHF12	8	0.68254	0.86636	0.999995	580	3	0.21557	0.063148	0.21066	0.999886	145	5	0.21557
NTC_new_97	8	0.68521	0.86759	0.999995	581	3	0.06387	0.27796	0.55509	0.999886	368	4	0.06387
TOX2	7	0.68682	0.86179	0.999995	582	2	0.10902	0.28373	0.54012	0.999886	377	4	0.10902
FER	8	0.68927	0.86954	0.999995	583	2	0.13042	0.2241	0.49292	0.999886	316	5	0.13042
NTC_new_100	8	0.69429	0.87224	0.999995	584	3	-0.027472	0.49407	0.75345	0.999886	504	3	-0.027472
ABCB10	8	0.6989	0.87452	0.999995	585	3	0.089635	0.047785	0.16902	0.999442	105	4	0.089635
ELF2	8	0.69963	0.87492	0.999995	586	3	0.074883	0.18613	0.43524	0.999886	287	4	0.074883
SNAI3	8	0.70545	0.87785	0.999995	587	2	0.010968	0.40653	0.67682	0.999886	450	4	0.010968
SNAI1	8	0.70791	0.87909	0.999995	588	3	0.095787	0.2756	0.55276	0.999886	360	4	0.095787
SIN3B	8	0.7084	0.87932	0.999995	589	3	0.13593	0.042958	0.15519	0.999442	98	5	0.13593
MBD3	8	0.71035	0.88029	0.999995	590	2	0.13763	0.097163	0.28434	0.999886	186	5	0.13763
FOXP1	8	0.7133	0.88172	0.999995	591	3	0.029407	0.15699	0.38781	0.999886	253	4	0.029407
KLF17	8	0.71368	0.88193	0.999995	592	2	0.059593	0.19065	0.44238	0.999886	292	4	0.059593
KLF3	8	0.7141	0.88219	0.999995	593	3	0.27385	0.034252	0.13058	0.999442	83	5	0.27385
FOXR2	8	0.71422	0.88224	0.999995	594	2	0.012088	0.41532	0.685	0.999886	454	4	0.012088
ETV1	8	0.71481	0.88248	0.999995	595	3	0.10233	0.037466	0.13986	0.999442	91	4	0.10233
RRM2	8	0.71483	0.8825	0.999995	596	2	0.33304	0.13313	0.34823	0.999886	223	5	0.33304
HIST1H4C	8	0.71661	0.8834	0.999995	597	1	0.46357	0.0055292	0.028734	0.741739	27	7	0.46357
TLE1	8	0.72505	0.8874	0.999995	598	3	-0.086849	0.64136	0.83657	0.999886	574	1	-0.086849
TLE4	8	0.7254	0.88757	0.999995	599	3	-0.00022578	0.24843	0.52542	0.999886	337	3	-0.00022578
KLF5	8	0.72764	0.88861	0.999995	600	2	0.074396	0.043621	0.15717	0.999442	100	4	0.074396
SREBF2	8	0.73268	0.89109	0.999995	601	3	0.15701	0.13015	0.3429	0.999886	221	5	0.15701
RCOR1	8	0.73336	0.89136	0.999995	602	3	0.18621	0.11173	0.31064	0.999886	207	5	0.18621
NTC_new_36	8	0.7444	0.89644	0.999995	603	3	0.23251	0.051968	0.18126	0.999442	114	5	0.23251
NTC_new_229	8	0.7444	0.89644	0.999995	604	3	0.15421	0.051968	0.18126	0.999442	122	5	0.15421
NTC_new_45	8	0.74789	0.89822	0.999995	605	2	0.28882	0.031182	0.12148	0.999442	77	6	0.28882
MAPK3	8	0.74929	0.89892	0.999995	606	3	0.061627	0.27598	0.55318	0.999886	361	4	0.061627
NTC_new_201	8	0.75313	0.90075	0.999995	607	2	-0.01773	0.30708	0.58423	0.999886	386	3	-0.01773
CENPP	8	0.75419	0.90125	0.999995	608	3	0.20752	0.2155	0.48004	0.999886	311	5	0.20752
NTC_new_234	8	0.75659	0.90272	0.999995	609	1	0.27538	0.012277	0.058414	0.932686	43	7	0.27538
NTC_new_207	8	0.75659	0.90272	0.999995	610	1	0.22438	0.038591	0.14282	0.999442	95	6	0.22438
NTC_new_226	8	0.76474	0.90703	0.999995	611	2	0.12473	0.070002	0.22777	0.999886	157	6	0.12473
NTC_new_318	8	0.76474	0.90703	0.999995	612	2	0.10856	0.20424	0.46345	0.999886	299	5	0.10856
SELL	8	0.77073	0.9101	0.999995	613	2	0.29612	0.033288	0.12791	0.999442	81	6	0.29612
NTC_new_103	8	0.77701	0.91338	0.999995	614	3	0.096585	0.21192	0.47499	0.999886	306	5	0.096585
FOSB	8	0.77984	0.91483	0.999995	615	2	0.19978	0.064867	0.2149	0.999886	148	6	0.19978
NTC_new_236	8	0.78529	0.91766	0.999995	616	3	-0.036224	0.051968	0.18126	0.999442	117	2	-0.036224
EGR1	8	0.79559	0.92311	0.999995	617	3	0.013182	0.10208	0.29343	0.999886	201	3	0.013182
RBBP7	8	0.79669	0.9237	0.999995	618	2	0.034455	0.50981	0.7649	0.999886	512	2	0.034455
CDH4	8	0.79677	0.92372	0.999995	619	3	0.14952	0.1672	0.40453	0.999886	264	5	0.14952
JUND	8	0.79706	0.92383	0.999995	620	3	0.034592	0.56217	0.79307	0.999886	534	3	0.034592
ETV2	8	0.7973	0.92393	0.999995	621	2	0.1023	0.20076	0.45806	0.999886	297	5	0.1023
CNBD1	8	0.7982	0.9244	0.999995	622	2	-0.041139	0.76071	0.90345	0.999886	621	3	-0.041139
NFAT5	7	0.79887	0.90795	0.999995	623	2	0.19805	0.14156	0.35611	0.999886	232	5	0.19805
C7ORF57	3	0.79999	0.80412	0.999995	624	1	0.27027	0.1261	0.24047	0.999886	214	2	0.27027
HDAC9	8	0.80031	0.92551	0.999995	625	2	0.13177	0.22916	0.50025	0.999886	319	5	0.13177
ZIC5	8	0.81009	0.92905	0.999995	626	2	0.33036	0.048934	0.17289	0.999442	108	6	0.33036
CD69	8	0.81714	0.93117	0.999995	627	2	0.14108	0.014995	0.06936	0.951585	49	6	0.14108
HSP90AB1	7	0.81749	0.91499	0.999995	628	2	0.12905	0.36345	0.63224	0.999886	415	4	0.12905
FOXN2	8	0.82407	0.93313	0.999995	629	2	0.083712	0.22883	0.49977	0.999886	318	5	0.083712
GATA5	8	0.8247	0.93326	0.999995	630	1	0.4105	0.025061	0.10279	0.999442	65	6	0.4105
FOXB1	6	0.82537	0.90997	0.999995	631	2	0.018476	0.71224	0.84148	0.999886	597	2	0.018476
NTC_new_167	8	0.82665	0.9339	0.999995	632	2	0.18102	0.065885	0.21746	0.999886	150	6	0.18102
BRD4	8	0.83056	0.93515	0.999995	633	2	1.8189	8.0748e-07	1.486e-05	0.001302	6	6	1.8189
PBX3	7	0.83722	0.92309	0.999995	634	2	0.090116	0.64563	0.83371	0.999886	577	3	0.090116
KDM1A	8	0.84121	0.93832	0.999995	635	1	0.48631	0.0048844	0.025445	0.713472	25	6	0.48631
NTC_new_52	8	0.84644	0.93976	0.999995	636	2	0.33495	0.055624	0.19084	0.999442	131	5	0.33495
RBBP4	8	0.85072	0.9411	0.999995	637	2	0.34607	0.021402	0.091125	0.999442	62	6	0.34607
KLF1	8	0.85153	0.94139	0.999995	638	1	0.078062	0.18383	0.43156	0.999886	286	5	0.078062
TBC1D8	8	0.85448	0.94248	0.999995	639	1	0.33481	0.0029151	0.015935	0.507734	22	7	0.33481
SP3	8	0.85494	0.94263	0.999995	640	2	0.15014	0.029723	0.11718	0.999442	74	4	0.15014
NTC_new_200	8	0.86177	0.94485	0.999995	641	2	0.12473	0.13915	0.35877	0.999886	230	5	0.12473
NTC_new_73	8	0.86499	0.94596	0.999995	642	2	0.30591	0.020149	0.087073	0.999442	58	6	0.30591
E2F3	8	0.87632	0.94941	0.999995	643	1	0.38495	0.01231	0.058542	0.932686	44	7	0.38495
ZIC4	8	0.87724	0.94977	0.999995	644	1	0.12433	0.27259	0.55005	0.999886	358	4	0.12433
ZIC3	7	0.88004	0.94357	0.999995	645	2	0.17841	0.020655	0.082239	0.999442	59	4	0.17841
TLE5	8	0.88352	0.95178	0.999995	646	1	0.21984	0.078013	0.2477	0.999886	169	6	0.21984
GATA4	8	0.88778	0.95329	0.999995	647	2	0.10733	0.065305	0.21605	0.999886	149	4	0.10733
SPDEF	8	0.88797	0.95334	0.999995	648	2	0.40383	0.026171	0.10601	0.999442	69	6	0.40383
FOS	8	0.89614	0.95609	0.999995	649	2	0.19375	0.052938	0.1838	0.999442	126	6	0.19375
NTC_new_156	8	0.89692	0.9564	0.999995	650	1	0.19318	0.045605	0.16296	0.999442	102	6	0.19318
MAPK13	8	0.90244	0.95826	0.999995	651	2	0.16312	0.060035	0.2027	0.999442	140	4	0.16312
NTC_new_180	8	0.90591	0.95964	0.999995	652	2	0.13481	0.20424	0.46345	0.999886	300	5	0.13481
NTC_new_98	8	0.90878	0.96054	0.999995	653	1	0.15486	0.16301	0.39774	0.999886	260	5	0.15486
ELF3	7	0.90947	0.95882	0.999995	654	1	0.15007	0.25865	0.50912	0.999886	345	4	0.15007
KLF2	8	0.91462	0.96291	0.999995	655	2	0.054525	0.279	0.5563	0.999886	373	4	0.054525
TGFBR2	8	0.91529	0.96317	0.999995	656	1	0.26329	0.075081	0.24056	0.999886	163	5	0.26329
FOXL1	8	0.91558	0.96327	0.999995	657	2	0.026307	0.063567	0.2117	0.999886	146	3	0.026307
STXBP6	8	0.91574	0.96331	0.999995	658	2	0.18072	0.02001	0.086617	0.999442	57	6	0.18072
SP2	8	0.9173	0.96407	0.999995	659	2	0.22511	0.059375	0.20114	0.999442	139	6	0.22511
ATF6	8	0.91776	0.96427	0.999995	660	2	0.19201	0.2311	0.50313	0.999886	322	5	0.19201
NTC_new_344	8	0.92108	0.96557	0.999995	661	1	0.26266	0.05756	0.19588	0.999442	133	6	0.26266
NTC_new_26	8	0.92176	0.9659	0.999995	662	2	0.049907	0.47301	0.73553	0.999886	493	4	0.049907
NEIL3	8	0.92354	0.96681	0.999995	663	1	0.33967	0.0013215	0.0081976	0.372613	15	7	0.33967
IRF8	8	0.92773	0.96855	0.999995	664	2	0.065352	0.48018	0.74175	0.999886	496	4	0.065352
NTC_new_10	8	0.9289	0.96918	0.999995	665	2	0.25814	0.034484	0.13126	0.999442	84	6	0.25814
CCNK	8	0.92925	0.96934	0.999995	666	1	0.14102	0.21644	0.4815	0.999886	312	5	0.14102
ZNF148	8	0.93034	0.96982	0.999995	667	2	0.24389	0.041644	0.15161	0.999442	97	5	0.24389
GATA1	8	0.93352	0.97135	0.999995	668	2	0.2047	0.048032	0.16995	0.999442	106	4	0.2047
LEF1	8	0.94043	0.97476	0.999995	669	1	0.51672	0.033193	0.12763	0.999442	80	5	0.51672
BCL11B	8	0.95096	0.97819	0.999995	670	1	1.0568	3.6062e-05	0.00031205	0.024306	9	7	1.0568
NFKBIA	8	0.95117	0.9782	0.999995	671	1	2.0555	1.2737e-11	4.9532e-06	0.000868	2	7	2.0555
E2F1	8	0.95137	0.97826	0.999995	672	1	0.36379	0.0072461	0.035985	0.840856	30	6	0.36379
ATF2	8	0.96094	0.98025	0.999995	673	1	0.25424	0.0095983	0.046674	0.86672	36	7	0.25424
STAG1	8	0.96153	0.98035	0.999995	674	1	0.20242	0.04854	0.17141	0.999442	107	6	0.20242
SH3RF3	8	0.96161	0.98037	0.999995	675	1	0.1339	0.079409	0.25131	0.999886	174	6	0.1339
TFAP2B	8	0.97346	0.98321	0.999995	676	1	0.34175	0.044809	0.16062	0.999442	101	6	0.34175
CTCFL	8	0.97417	0.98355	0.999995	677	1	0.35668	0.0058841	0.030428	0.741739	28	7	0.35668
RXRA	7	0.98217	0.98267	0.999995	678	1	0.10658	0.031561	0.11836	0.999442	78	6	0.10658
RXRG	8	0.98322	0.98689	0.999995	679	1	0.21411	0.024798	0.10204	0.999442	63	5	0.21411
GPC5	8	0.98615	0.98819	0.999995	680	1	0.438	0.0018004	0.010496	0.408758	18	7	0.438
BIRC2	8	0.98779	0.98906	0.999995	681	1	0.35039	0.0022088	0.012477	0.427745	20	5	0.35039
CTCF	8	0.98782	0.98908	0.999995	682	1	1.32	9.4426e-07	1.486e-05	0.001302	8	7	1.32
NTC_new_181	8	0.98833	0.9894	0.999995	683	1	0.28568	0.010286	0.049884	0.874219	40	7	0.28568
ATF4	8	0.98923	0.99002	0.999995	684	1	0.068423	0.21345	0.47724	0.999886	310	4	0.068423
CDK9	8	0.98931	0.99007	0.999995	685	1	0.349	0.07275	0.23497	0.999886	160	6	0.349
YY1	8	0.98984	0.99042	0.999995	686	1	0.44048	0.015993	0.073313	0.95171	54	7	0.44048
MAPK11	8	0.99267	0.9924	0.999995	687	1	0.20115	0.080553	0.25397	0.999886	175	5	0.20115
KLF11	8	0.99288	0.99265	0.999995	688	1	0.2924	0.075123	0.24073	0.999886	164	6	0.2924
FOXC1	8	0.99364	0.99354	0.999995	689	0	0.15214	0.12619	0.33588	0.999886	215	5	0.15214
SMC3	8	0.99374	0.99361	0.999995	690	0	0.52959	0.0094897	0.046219	0.86672	35	7	0.52959
ZBTB7A	8	0.99404	0.99392	0.999995	691	0	0.36406	0.002012	0.011516	0.42489	19	5	0.36406
FLI1	7	0.99443	0.9945	0.999995	692	0	0.648	0.0014486	0.0085047	0.372613	16	6	0.648
ATF3	8	0.99623	0.99603	0.999995	693	0	0.40869	0.016895	0.076433	0.974179	55	6	0.40869
HSF1	8	0.99705	0.9969	0.999995	694	0	0.53763	0.0097632	0.047516	0.86672	38	7	0.53763
FOXI2	8	0.99734	0.99713	0.999995	695	0	0.56234	0.0087185	0.042732	0.86672	31	6	0.56234
FOXE3	8	0.99823	0.99805	0.999995	696	0	0.4177	0.0022894	0.012814	0.427745	21	7	0.4177
CDK6	8	0.9985	0.9984	0.999995	697	0	0.68218	0.00095588	0.0060578	0.326656	13	7	0.68218
HDAC8	8	0.99954	0.99965	0.999995	698	0	0.44422	0.00046319	0.0030958	0.197285	11	8	0.44422
ETS1	8	1	1	0.999995	699	0	1.1863	9.1362e-07	1.486e-05	0.001302	7	8	1.1863
NFKB2	8	1	1	0.999995	700	0	0.75712	2.7859e-07	4.9532e-06	0.000868	3	8	0.75712
TNFAIP3	8	1	1	0.999995	701	0	2.5355	4.5984e-17	4.9532e-06	0.000868	1	8	2.5355

## Sheet: Jlat106_Vorinostat
id	num	neg|score	neg|p-value	neg|fdr	neg|rank	neg|goodsgrna	neg|lfc	pos|score	pos|p-value	pos|fdr	pos|rank	pos|goodsgrna	pos|lfc
CCNT1	8	1.1349e-07	4.9532e-06	0.003472	1	6	-1.193	0.59426	0.8081	0.997654	549	2	-1.193
IKBKB	8	1.0734e-06	2.4766e-05	0.008102	2	6	-0.48591	0.39017	0.66074	0.997654	436	2	-0.48591
HDAC3	8	1.6347e-06	3.4673e-05	0.008102	3	6	-0.73379	0.99186	0.99167	0.997654	694	0	-0.73379
NCOR1	8	7.4825e-06	9.4112e-05	0.016493	4	7	-0.59796	0.43685	0.70321	0.997654	470	1	-0.59796
RELA	8	3.3652e-05	0.00029224	0.040972	5	8	-0.73792	0.99871	0.9986	0.999896	699	0	-0.73792
USF2	8	0.00013447	0.00087672	0.08724	6	8	-0.59611	0.99987	0.9999	0.999896	701	0	-0.59611
STT3B	8	0.00014897	0.00091635	0.08724	7	5	-0.84212	0.56677	0.79235	0.997654	536	3	-0.84212
NTC_new_81	8	0.00016233	0.0009956	0.08724	8	8	-0.44022	0.99984	0.99989	0.999896	700	0	-0.44022
FOXD4	8	0.00027333	0.001699	0.13233	9	3	-0.051355	0.15939	0.39094	0.997654	267	3	-0.051355
PDE3B	8	0.00055261	0.0036902	0.235164	10	6	-1.0318	0.74672	0.89499	0.997654	617	2	-1.0318
ERF	7	0.00055374	0.0032444	0.227431	11	6	-0.58455	0.97561	0.97652	0.997654	683	1	-0.58455
NTC_new_43	8	0.0008859	0.0056021	0.327257	12	5	-0.4861	0.79347	0.91216	0.997654	633	1	-0.4861
PRKCB	8	0.0010938	0.0068801	0.370994	13	5	-0.48482	0.6344	0.83009	0.997654	565	3	-0.48482
NFKB1	8	0.0015833	0.0095053	0.475942	14	6	-0.59703	0.35756	0.63049	0.997654	413	2	-0.59703
NTC_new_248	8	0.0027583	0.015231	0.702668	15	6	-0.47182	0.71101	0.87528	0.997654	603	1	-0.47182
TBL1XR1	8	0.003234	0.017411	0.702668	16	6	-0.89405	0.74261	0.89279	0.997654	613	1	-0.89405
NTC_new_165	8	0.0034507	0.01851	0.702668	17	5	-0.55993	0.24584	0.51913	0.997654	341	3	-0.55993
NTC_new_243	8	0.0034507	0.01851	0.702668	18	5	-0.39548	0.60245	0.81252	0.997654	552	2	-0.39548
ELMO1	8	0.0035876	0.019045	0.702668	19	1	0.17075	0.18977	0.44051	0.997654	303	5	0.17075
CRPPA	8	0.00381	0.020264	0.710243	20	4	-0.13232	0.37777	0.64943	0.997654	427	3	-0.13232
REL	8	0.0047544	0.02489	0.762297	21	5	-0.35459	0.85366	0.93434	0.997654	650	2	-0.35459
E2F5	8	0.0050059	0.026039	0.762297	22	5	-0.21345	0.3568	0.62972	0.997654	412	2	-0.21345
NTC_new_242	8	0.0050107	0.026059	0.762297	23	6	-0.5627	0.76497	0.90311	0.997654	622	2	-0.5627
FOXJ2	8	0.0050195	0.026099	0.762297	24	4	0.18954	0.046959	0.16625	0.978067	109	4	0.18954
CALY	8	0.0057999	0.030121	0.804514	25	4	-0.11423	0.2856	0.56008	0.997654	366	4	-0.11423
GLIS1	8	0.0062125	0.031874	0.804514	26	6	-0.22792	0.4599	0.72348	0.997654	481	2	-0.22792
SMC1B	8	0.0066646	0.033578	0.804514	27	4	-0.25332	0.66388	0.84798	0.997654	583	2	-0.25332
FOXA3	8	0.0067037	0.033786	0.804514	28	7	-0.41631	0.99195	0.99173	0.997654	695	0	-0.41631
FOXO6	8	0.0068307	0.03438	0.804514	29	6	-0.51898	0.52194	0.7674	0.997654	511	1	-0.51898
NTC_new_35	8	0.006847	0.03443	0.804514	30	5	-0.36331	0.39041	0.66092	0.997654	438	3	-0.36331
SAMSN1	8	0.0074863	0.037045	0.836595	31	6	-0.37611	0.65619	0.84328	0.997654	582	2	-0.37611
BRD2	8	0.0078779	0.038918	0.836595	32	2	0.15912	0.017851	0.078742	0.978067	44	5	0.15912
NTC_new_196	8	0.0079868	0.039383	0.836595	33	6	-0.37593	0.17044	0.40914	0.997654	280	2	-0.37593
NTC_new_119	8	0.0093712	0.045644	0.901812	34	7	-0.25819	0.92181	0.9642	0.997654	673	1	-0.25819
CD28	7	0.0093942	0.042038	0.866728	35	4	-0.43347	0.56485	0.77605	0.997654	532	2	-0.43347
NTC_new_306	8	0.010117	0.049082	0.901812	36	7	-0.39293	0.88639	0.94765	0.997654	661	1	-0.39293
NTC_new_311	8	0.010117	0.049082	0.901812	37	7	-0.21348	0.99809	0.99791	0.999896	698	0	-0.21348
NTC_new_111	8	0.010338	0.050112	0.901812	38	6	-0.41637	0.99226	0.99196	0.997654	697	0	-0.41637
RBBP7	8	0.011248	0.053956	0.901812	39	7	-0.28524	0.71702	0.87871	0.997654	607	1	-0.28524
HES1	8	0.011462	0.055144	0.901812	40	6	-0.18713	0.52043	0.76674	0.997654	510	2	-0.18713
KLF16	8	0.011973	0.057324	0.901812	41	5	-0.40777	0.39728	0.66729	0.997654	444	3	-0.40777
KLF14	8	0.013308	0.062703	0.901812	42	5	-0.46582	0.082322	0.2549	0.978067	178	3	-0.46582
TBC1D5	8	0.013403	0.062911	0.901812	43	5	-0.42972	0.69801	0.86777	0.997654	599	3	-0.42972
NTC_new_297	8	0.013588	0.063446	0.901812	44	5	-0.32244	0.49595	0.75305	0.997654	499	3	-0.32244
SNAI2	8	0.013806	0.064447	0.901812	45	6	-0.38449	0.43423	0.70087	0.997654	467	2	-0.38449
ETV3	8	0.014031	0.065299	0.901812	46	4	-0.14973	0.5583	0.78765	0.997654	528	3	-0.14973
BACH2	8	0.01539	0.070925	0.901812	47	6	-0.31596	0.82777	0.9245	0.997654	643	2	-0.31596
RARA	8	0.01641	0.075007	0.901812	48	3	0.13549	0.1712	0.41054	0.997654	285	5	0.13549
NTC_new_238	8	0.016782	0.076404	0.901812	49	4	0.0074151	0.24877	0.52217	0.997654	346	4	0.0074151
NTC_new_70	8	0.016782	0.076404	0.901812	50	4	0.0027139	0.070994	0.23022	0.978067	159	4	0.0027139
NTC_new_321	8	0.016941	0.076939	0.901812	51	5	-0.19315	0.070994	0.23022	0.978067	152	3	-0.19315
OVOL2	7	0.01722	0.070787	0.901812	52	5	-0.31159	0.99025	0.99011	0.997654	693	0	-0.31159
NTC_new_46	8	0.01753	0.078841	0.901812	53	6	-0.32537	0.58336	0.80191	0.997654	542	1	-0.32537
NTC_new_303	8	0.018446	0.081932	0.901812	54	4	-0.19148	0.77112	0.90492	0.997654	625	2	-0.19148
FOXL2	8	0.01924	0.084329	0.901812	55	2	0.36157	0.015787	0.071738	0.978067	40	5	0.36157
FOXO4	8	0.0193	0.084497	0.901812	56	6	-0.24964	0.91425	0.96029	0.997654	669	2	-0.24964
NTC_new_345	8	0.019442	0.085092	0.901812	57	6	-0.24796	0.53053	0.77182	0.997654	519	2	-0.24796
IKBKG	8	0.020652	0.089084	0.901812	58	5	-0.24031	0.12193	0.32689	0.989024	222	3	-0.24031
NTC_new_67	8	0.021227	0.090837	0.901812	59	5	-0.26771	0.12993	0.34116	0.989024	238	3	-0.26771
NTC_new_168	8	0.021718	0.092363	0.901812	60	4	-0.22845	0.91762	0.96209	0.997654	672	2	-0.22845
NTC_new_244	8	0.021718	0.092363	0.901812	61	5	-0.26259	0.32311	0.59726	0.997654	385	2	-0.26259
NTC_new_245	8	0.021745	0.092442	0.901812	62	5	-0.25544	0.37748	0.6492	0.997654	424	3	-0.25544
NTC_new_7	8	0.021767	0.092482	0.901812	63	6	-0.2534	0.50316	0.75707	0.997654	503	2	-0.2534
NTC_new_74	8	0.022228	0.094057	0.901812	64	6	-0.37293	0.89805	0.95279	0.997654	664	1	-0.37293
NTC_new_337	8	0.022228	0.094057	0.901812	65	6	-0.38689	0.99226	0.99196	0.997654	696	0	-0.38689
PMEPA1	8	0.022765	0.095662	0.901812	66	6	-0.29166	0.98008	0.98277	0.997654	686	1	-0.29166
FOXJ1	7	0.02303	0.090025	0.901812	67	4	-0.33358	0.79479	0.89757	0.997654	636	2	-0.33358
SIN3A	8	0.023471	0.097752	0.901812	68	4	-0.11853	0.1139	0.31278	0.989024	213	2	-0.11853
NTC_new_260	8	0.024803	0.10235	0.901812	69	6	-0.46042	0.50316	0.75707	0.997654	504	2	-0.46042
FOXI3	8	0.025318	0.10388	0.901812	70	3	0.15807	0.019267	0.08321	0.978067	48	4	0.15807
LAMB3	8	0.026283	0.10667	0.901812	71	4	-0.030519	0.35441	0.62781	0.997654	410	4	-0.030519
FOSL1	8	0.026731	0.1082	0.901812	72	3	0.24673	0.061635	0.20661	0.978067	132	5	0.24673
NTC_new_94	8	0.027067	0.1093	0.901812	73	4	-0.095002	0.74577	0.89451	0.997654	616	3	-0.095002
NTC_new_48	8	0.027067	0.1093	0.901812	74	4	-0.067111	0.18657	0.43546	0.997654	300	4	-0.067111
NTC_new_278	8	0.027464	0.11057	0.901812	75	5	-0.31161	0.17044	0.40914	0.997654	284	3	-0.31161
NTC_new_92	8	0.027464	0.11057	0.901812	76	5	-0.325	0.49552	0.75283	0.997654	497	3	-0.325
NTC_new_169	8	0.028647	0.11418	0.901812	77	6	-0.33889	0.77112	0.90492	0.997654	626	2	-0.33889
ERG	8	0.029088	0.1155	0.901812	78	3	0.089001	0.20701	0.46739	0.997654	317	5	0.089001
NTC_new_6	8	0.029122	0.11561	0.901812	79	5	-0.27326	0.81762	0.9206	0.997654	640	1	-0.27326
NTC_new_202	8	0.029122	0.11561	0.901812	80	5	-0.2622	0.085702	0.26104	0.978067	181	3	-0.2622
NTC_new_153	8	0.029125	0.11562	0.901812	81	4	-0.22782	0.69461	0.86591	0.997654	596	2	-0.22782
NTC_new_253	8	0.029125	0.11562	0.901812	82	3	0.12582	0.19467	0.4479	0.997654	307	5	0.12582
NTC_new_262	8	0.029125	0.11562	0.901812	83	4	-0.21747	0.39638	0.66633	0.997654	442	4	-0.21747
NTC_new_193	8	0.029125	0.11562	0.901812	84	5	-0.3093	0.33922	0.61277	0.997654	402	3	-0.3093
NTC_new_171	8	0.029125	0.11562	0.901812	85	4	0.074303	0.12993	0.34116	0.989024	235	4	0.074303
NTC_new_298	8	0.030033	0.11836	0.901812	86	6	-0.34226	0.76497	0.90311	0.997654	624	2	-0.34226
ST8SIA4	8	0.030043	0.11841	0.901812	87	5	-0.25287	0.42809	0.69553	0.997654	462	2	-0.25287
ANTXR2	8	0.031075	0.12141	0.901812	88	6	-0.39941	0.85246	0.93379	0.997654	648	2	-0.39941
FEV	8	0.031089	0.12146	0.901812	89	5	-0.35491	0.67337	0.85324	0.997654	589	2	-0.35491
PTMA	8	0.032105	0.12456	0.901812	90	6	-0.27812	0.9884	0.98836	0.997654	690	1	-0.27812
NTC_new_250	8	0.032643	0.12601	0.901812	91	4	-0.16379	0.41842	0.68708	0.997654	459	3	-0.16379
SCN3A	8	0.032996	0.1273	0.901812	92	6	-0.22857	0.67713	0.85551	0.997654	593	2	-0.22857
NTC_new_231	8	0.033019	0.12739	0.901812	93	6	-0.38689	0.91524	0.96081	0.997654	670	1	-0.38689
NTC_new_194	8	0.033019	0.12739	0.901812	94	5	-0.20674	0.48492	0.74571	0.997654	493	2	-0.20674
NTC_new_223	8	0.033019	0.12739	0.901812	95	6	-0.2908	0.94716	0.97111	0.997654	677	1	-0.2908
SMYD3	8	0.033282	0.12811	0.901812	96	4	-0.061982	0.15314	0.38034	0.997654	261	3	-0.061982
GATA3	7	0.034438	0.12712	0.901812	97	3	-0.0049986	0.62216	0.81606	0.997654	560	2	-0.0049986
NTC_new_124	8	0.034553	0.13164	0.901812	98	4	-0.060846	0.12993	0.34116	0.989024	234	2	-0.060846
NTC_new_15	8	0.034553	0.13164	0.901812	99	4	-0.069589	0.24877	0.52217	0.997654	350	4	-0.069589
NTC_new_293	8	0.034553	0.13164	0.901812	100	4	-0.105	0.53053	0.77182	0.997654	520	2	-0.105
MAP3K14	8	0.034676	0.13198	0.901812	101	2	0.22636	0.022397	0.093364	0.978067	54	4	0.22636
NTC_new_219	8	0.034962	0.13277	0.901812	102	6	-0.24618	0.28866	0.56308	0.997654	373	2	-0.24618
ZBTB14	8	0.035797	0.1351	0.901812	103	3	0.074598	0.047325	0.1674	0.978067	111	4	0.074598
KLF4	8	0.036069	0.13576	0.901812	104	5	-0.293	0.11218	0.30989	0.989024	211	3	-0.293
ING2	8	0.036514	0.13721	0.901812	105	6	-0.33954	0.73306	0.88765	0.997654	611	2	-0.33954
NTC_new_346	8	0.036971	0.1386	0.901812	106	6	-0.21183	0.040236	0.14697	0.978067	97	1	-0.21183
NTC_new_33	8	0.038325	0.14227	0.901812	107	5	-0.26036	0.41842	0.68708	0.997654	457	3	-0.26036
GLIS2	8	0.038832	0.14371	0.901812	108	6	-0.28773	0.52291	0.76795	0.997654	512	2	-0.28773
PTK2B	8	0.039053	0.14427	0.901812	109	3	0.066875	0.34804	0.62148	0.997654	407	4	0.066875
NTC_new_79	8	0.04062	0.14866	0.901812	110	6	-0.25136	0.88926	0.9489	0.997654	663	2	-0.25136
NTC_new_25	8	0.040891	0.14941	0.901812	111	6	-0.28015	0.50316	0.75707	0.997654	506	1	-0.28015
NTC_new_174	8	0.040891	0.14941	0.901812	112	4	-0.14816	0.67021	0.85167	0.997654	588	2	-0.14816
E2F6	8	0.04098	0.14963	0.901812	113	4	-0.16382	0.51008	0.76083	0.997654	508	3	-0.16382
NTC_new_51	8	0.041797	0.15218	0.901812	114	5	-0.27447	0.71101	0.87528	0.997654	604	1	-0.27447
NTC_new_312	8	0.042815	0.15494	0.901812	115	6	-0.21808	0.93241	0.96802	0.997654	675	1	-0.21808
TRAC	8	0.043006	0.15543	0.901812	116	4	-0.13031	0.18136	0.42661	0.997654	294	3	-0.13031
EHF	8	0.043607	0.15726	0.901812	117	5	-0.19367	0.51967	0.76635	0.997654	509	2	-0.19367
BRD3	8	0.044013	0.15839	0.901812	118	4	0.018709	0.33464	0.60846	0.997654	398	4	0.018709
ELK1	8	0.044359	0.15934	0.901812	119	4	-0.15451	0.29414	0.56866	0.997654	375	4	-0.15451
FOXH1	8	0.044388	0.15946	0.901812	120	3	0.056102	0.7034	0.87097	0.997654	600	3	0.056102
NTC_new_150	8	0.045356	0.16232	0.901812	121	6	-0.23965	0.34117	0.61489	0.997654	404	2	-0.23965
NTC_new_60	8	0.045356	0.16232	0.901812	122	6	-0.23502	0.69718	0.86726	0.997654	598	2	-0.23502
NTC_new_157	8	0.045356	0.16232	0.901812	123	6	-0.27944	0.87442	0.9427	0.997654	657	2	-0.27944
NTC_new_213	8	0.045356	0.16232	0.901812	124	6	-0.40205	0.040236	0.14697	0.978067	87	2	-0.40205
NTC_new_130	8	0.045356	0.16232	0.901812	125	6	-0.20674	0.72617	0.88373	0.997654	608	2	-0.20674
ATAD2	8	0.04565	0.16324	0.901812	126	5	-0.47543	0.40385	0.67355	0.997654	448	3	-0.47543
CHST11	8	0.045769	0.16348	0.901812	127	3	-0.12351	0.56184	0.78956	0.997654	531	3	-0.12351
ETV6	8	0.046377	0.16515	0.901812	128	4	-0.22823	0.25878	0.53265	0.997654	356	4	-0.22823
FOXP2	8	0.046774	0.16625	0.901812	129	6	-0.25912	0.22149	0.48874	0.997654	326	2	-0.25912
ZNF740	8	0.047147	0.16725	0.901812	130	1	0.36996	0.0072864	0.036134	0.938143	27	5	0.36996
NTC_new_14	8	0.048377	0.1711	0.901812	131	5	-0.32608	0.33828	0.61191	0.997654	400	2	-0.32608
NTC_new_34	8	0.048377	0.1711	0.901812	132	5	-0.16529	0.78022	0.90772	0.997654	627	2	-0.16529
NTC_new_2	8	0.048377	0.1711	0.901812	133	5	-0.21348	0.39041	0.66092	0.997654	439	3	-0.21348
NTC_new_188	8	0.05001	0.17583	0.911484	134	5	-0.23847	0.64759	0.83823	0.997654	576	3	-0.23847
THAP11	8	0.050265	0.17659	0.911484	135	6	-0.47408	0.46074	0.72423	0.997654	483	2	-0.47408
CCDC141	8	0.050377	0.17684	0.911484	136	6	-0.20511	0.98734	0.98733	0.997654	688	1	-0.20511
TRAF2	8	0.051273	0.17936	0.917756	137	1	1.9242	7.4564e-08	4.9532e-06	0.000868	3	7	1.9242
FOXD1	8	0.051966	0.18134	0.920555	138	6	-0.36954	0.34576	0.61925	0.997654	406	1	-0.36954
NTC_new_123	8	0.053592	0.18565	0.920555	139	6	-0.20411	0.040236	0.14697	0.978067	96	1	-0.20411
NTC_new_137	8	0.053592	0.18565	0.920555	140	6	-0.19478	0.97583	0.98072	0.997654	684	1	-0.19478
ARHGAP15	8	0.053807	0.18603	0.920555	141	5	-0.18532	0.54066	0.77792	0.997654	524	3	-0.18532
ELF5	8	0.053969	0.18647	0.920555	142	5	-0.45	0.16984	0.40795	0.997654	272	3	-0.45
GPS2	8	0.056331	0.19277	0.924957	143	6	-0.18449	0.87821	0.94424	0.997654	659	2	-0.18449
NTC_new_254	8	0.05642	0.19297	0.924957	144	4	-0.054535	0.12719	0.33592	0.989024	227	2	-0.054535
ZNF460	8	0.056749	0.1937	0.924957	145	4	-0.0073244	0.3831	0.65417	0.997654	432	4	-0.0073244
NTC_new_140	8	0.056832	0.19396	0.924957	146	6	-0.27393	0.82542	0.92342	0.997654	642	1	-0.27393
NTC_new_132	8	0.056832	0.19396	0.924957	147	6	-0.29635	0.24877	0.52217	0.997654	345	2	-0.29635
NTC_new_256	8	0.059689	0.202	0.927083	148	5	-0.15698	0.7035	0.87102	0.997654	601	3	-0.15698
NFATC1	8	0.060839	0.20496	0.927083	149	3	-0.006734	0.26395	0.5381	0.997654	359	3	-0.006734
SP1	8	0.061242	0.2059	0.927083	150	6	-0.2169	0.30607	0.58074	0.997654	378	1	-0.2169
HINFP	8	0.06266	0.20952	0.927083	151	5	-0.25391	0.25454	0.52835	0.997654	353	2	-0.25391
NTC_new_187	8	0.062901	0.21012	0.927083	152	6	-0.21938	0.58336	0.80191	0.997654	545	1	-0.21938
NTC_new_160	8	0.063476	0.21147	0.927083	153	5	-0.27903	0.057875	0.19647	0.978067	126	2	-0.27903
NTC_new_131	8	0.063476	0.21147	0.927083	154	5	-0.22831	0.4718	0.73409	0.997654	489	2	-0.22831
MAZ	8	0.063556	0.21175	0.927083	155	3	0.054173	0.56591	0.79187	0.997654	535	3	0.054173
NTC_new_341	8	0.063737	0.21221	0.927083	156	4	-0.15296	0.57669	0.79828	0.997654	540	3	-0.15296
NTC_new_197	8	0.064219	0.21339	0.927083	157	5	-0.22654	0.12993	0.34116	0.989024	232	3	-0.22654
NTC_new_24	8	0.064219	0.21339	0.927083	158	5	-0.2435	0.25818	0.53199	0.997654	355	3	-0.2435
NTC_new_49	8	0.064219	0.21339	0.927083	159	5	-0.25861	0.28866	0.56308	0.997654	368	1	-0.25861
E2F4	8	0.065671	0.21698	0.927083	160	5	-0.33568	0.18257	0.42879	0.997654	297	3	-0.33568
NTC_new_246	8	0.0661	0.218	0.927083	161	6	-0.23847	0.32311	0.59726	0.997654	390	2	-0.23847
NTC_new_4	8	0.0661	0.218	0.927083	162	6	-0.22768	0.93241	0.96802	0.997654	676	1	-0.22768
NTC_new_342	8	0.0661	0.218	0.927083	163	6	-0.23965	0.83156	0.9259	0.997654	644	2	-0.23965
GATA2	7	0.066326	0.20331	0.927083	164	4	-0.21935	0.48969	0.72238	0.997654	495	3	-0.21935
NFYB	8	0.067966	0.22275	0.927083	165	6	-0.16493	0.36048	0.63307	0.997654	416	1	-0.16493
NTC_new_339	8	0.068501	0.22399	0.927083	166	5	-0.19574	0.99021	0.99021	0.997654	692	0	-0.19574
NTC_new_280	8	0.068501	0.22399	0.927083	167	4	-0.085858	0.50316	0.75707	0.997654	501	3	-0.085858
NTC_new_322	8	0.068514	0.22404	0.927083	168	4	-0.12019	0.44392	0.70945	0.997654	475	4	-0.12019
NTC_new_95	8	0.068514	0.22404	0.927083	169	5	-0.20498	0.32311	0.59726	0.997654	388	3	-0.20498
KLF12	8	0.068971	0.22522	0.927083	170	3	0.028377	0.25414	0.52785	0.997654	352	4	0.028377
ETV5	8	0.069366	0.22615	0.927083	171	5	-0.52922	0.74317	0.893	0.997654	615	2	-0.52922
FOXA2	8	0.073013	0.23551	0.93361	172	2	-0.024997	0.081902	0.25428	0.978067	177	3	-0.024997
NTC_new_151	8	0.073274	0.23615	0.93361	173	6	-0.23199	0.8348	0.92713	0.997654	646	2	-0.23199
NTC_new_184	8	0.073274	0.23615	0.93361	174	6	-0.18031	0.040236	0.14697	0.978067	91	2	-0.18031
NTC_new_89	8	0.073424	0.23654	0.93361	175	6	-0.2256	0.61964	0.82218	0.997654	556	2	-0.2256
KLF5	8	0.074358	0.23875	0.93361	176	3	0.1007	0.086153	0.26181	0.978067	185	4	0.1007
SP8	8	0.075251	0.24106	0.93361	177	5	-0.19631	0.9048	0.9559	0.997654	666	2	-0.19631
NTC_new_127	8	0.075526	0.24183	0.93361	178	5	-0.34984	0.94716	0.97111	0.997654	678	1	-0.34984
NTC_new_135	8	0.075789	0.24242	0.93361	179	4	-0.14059	0.37748	0.6492	0.997654	426	3	-0.14059
IRF8	8	0.076264	0.24369	0.93361	180	6	-0.177	0.98872	0.98865	0.997654	691	1	-0.177
JUNB	8	0.076279	0.24372	0.93361	181	4	0.052449	0.045375	0.16185	0.978067	108	4	0.052449
NTC_new_129	8	0.077715	0.24711	0.936996	182	6	-0.31396	0.96191	0.97532	0.997654	681	1	-0.31396
ZNF263	8	0.078054	0.2478	0.936996	183	5	-0.15692	0.18151	0.42686	0.997654	295	3	-0.15692
FOXP3	7	0.07831	0.22897	0.9332	184	3	0.16523	0.032869	0.12067	0.978067	71	4	0.16523
TBL1X	8	0.07838	0.24862	0.936996	185	4	-0.047095	0.39927	0.66923	0.997654	446	3	-0.047095
NTC_new_176	8	0.080723	0.25435	0.941868	186	5	-0.23037	0.64759	0.83823	0.997654	575	3	-0.23037
NTC_new_338	8	0.080723	0.25435	0.941868	187	5	-0.21183	0.070994	0.23022	0.978067	153	1	-0.21183
NTC_new_158	8	0.080723	0.25435	0.941868	188	5	-0.23037	0.32294	0.59709	0.997654	383	2	-0.23037
NTC_new_88	8	0.081121	0.25529	0.941868	189	3	0.084063	0.15869	0.38977	0.997654	266	5	0.084063
FOXI1	8	0.082387	0.25815	0.947444	190	3	0.0273	0.023471	0.096672	0.978067	56	3	0.0273
E2F7	7	0.083032	0.23925	0.93361	191	4	-0.19596	0.3589	0.62711	0.997654	414	2	-0.19596
HSP90AA1	8	0.083719	0.26059	0.949464	192	3	0.050131	0.10843	0.3033	0.989024	205	4	0.050131
GCM1	8	0.084206	0.26141	0.949464	193	3	0.061118	0.14979	0.37519	0.997654	257	4	0.061118
SH3RF3	8	0.087975	0.268	0.963408	194	5	-0.20548	0.19454	0.44769	0.997654	306	2	-0.20548
NFATC4	8	0.089607	0.27109	0.965599	195	3	0.11597	0.44902	0.71387	0.997654	477	4	0.11597
ANXA1	8	0.090355	0.27254	0.965599	196	4	-0.039118	0.70489	0.87172	0.997654	602	3	-0.039118
NTC_new_105	8	0.09067	0.27316	0.965599	197	5	-0.26355	0.6649	0.84867	0.997654	584	3	-0.26355
LHX1	8	0.093226	0.27788	0.965599	198	5	-0.24676	0.98361	0.98489	0.997654	687	1	-0.24676
RBL1	8	0.093536	0.27843	0.965599	199	4	-0.02749	0.038971	0.14339	0.978067	82	4	-0.02749
NTC_new_38	8	0.095088	0.28136	0.965599	200	4	-0.037632	0.19787	0.45308	0.997654	308	3	-0.037632
NTC_new_75	8	0.095088	0.28136	0.965599	201	5	-0.12493	0.17044	0.40914	0.997654	276	2	-0.12493
NTC_new_179	8	0.095088	0.28136	0.965599	202	5	-0.10025	0.71587	0.87811	0.997654	606	2	-0.10025
CHD4	7	0.095527	0.26536	0.958852	203	4	-0.26393	0.74939	0.87732	0.997654	619	2	-0.26393
NTC_new_249	8	0.096572	0.2842	0.965599	204	5	-0.2819	0.13998	0.35915	0.995128	253	3	-0.2819
NTC_new_319	8	0.096572	0.2842	0.965599	205	4	-0.093094	0.43337	0.70017	0.997654	465	3	-0.093094
NTC_new_320	8	0.098178	0.28697	0.965599	206	5	-0.14973	0.49595	0.75305	0.997654	500	3	-0.14973
ETV4	8	0.098888	0.28854	0.965599	207	4	-0.023523	0.46143	0.72483	0.997654	484	4	-0.023523
KLF13	8	0.10003	0.29062	0.965599	208	5	-0.093381	0.4472	0.71236	0.997654	476	2	-0.093381
KLF15	8	0.10089	0.29209	0.965599	209	3	0.16166	0.18618	0.43476	0.997654	299	5	0.16166
DYNC1I1	8	0.1021	0.29427	0.965599	210	3	0.27149	0.053043	0.18387	0.978067	119	5	0.27149
JUND	8	0.10625	0.30198	0.965599	211	4	-0.094055	0.40762	0.67677	0.997654	450	4	-0.094055
NTC_new_204	8	0.10645	0.30229	0.965599	212	5	-0.082648	0.65035	0.83967	0.997654	579	2	-0.082648
SP9	8	0.10697	0.30328	0.965599	213	4	-0.23831	0.3794	0.65079	0.997654	431	4	-0.23831
NTC_new_55	8	0.10753	0.30415	0.965599	214	5	-0.29549	0.53053	0.77182	0.997654	518	2	-0.29549
NTC_new_44	8	0.10753	0.30415	0.965599	215	5	-0.24436	0.52753	0.77018	0.997654	514	2	-0.24436
PHF12	8	0.1089	0.30649	0.965599	216	5	-0.22327	0.55334	0.7849	0.997654	527	3	-0.22327
ATF7	7	0.10982	0.2944	0.965599	217	4	-0.70328	0.46694	0.7065	0.997654	486	2	-0.70328
NTC_new_252	8	0.11155	0.31115	0.965599	218	5	-0.16483	0.37748	0.6492	0.997654	425	3	-0.16483
NTC_new_42	8	0.11155	0.31115	0.965599	219	5	-0.15738	0.22884	0.49966	0.997654	330	3	-0.15738
VEPH1	8	0.1126	0.31303	0.965599	220	4	0.1122	0.16726	0.40381	0.997654	270	4	0.1122
NTC_new_211	8	0.11312	0.31393	0.965599	221	5	-0.19601	0.58336	0.80191	0.997654	543	3	-0.19601
NTC_new_115	8	0.11312	0.31393	0.965599	222	3	0.20426	0.06407	0.21291	0.978067	136	5	0.20426
NTC_new_301	8	0.11312	0.31393	0.965599	223	5	-0.12238	0.28866	0.56308	0.997654	367	2	-0.12238
NTC_new_17	8	0.11588	0.31858	0.965599	224	4	-0.22246	0.37898	0.65043	0.997654	429	3	-0.22246
NTC_new_37	8	0.11588	0.31858	0.965599	225	5	-0.41391	0.040236	0.14697	0.978067	99	2	-0.41391
NTC_new_276	8	0.11588	0.31858	0.965599	226	3	-0.01575	0.32294	0.59709	0.997654	382	3	-0.01575
NTC_new_104	8	0.11588	0.31858	0.965599	227	3	-0.017749	0.50316	0.75707	0.997654	505	2	-0.017749
ETV2	8	0.11906	0.32414	0.965599	228	4	-0.043455	0.12945	0.34017	0.989024	231	4	-0.043455
NTC_new_61	8	0.11923	0.32438	0.965599	229	4	-0.18568	0.90962	0.95794	0.997654	668	2	-0.18568
NTC_new_330	8	0.12031	0.32612	0.965599	230	5	-0.26091	0.22884	0.49966	0.997654	331	2	-0.26091
NTC_new_266	8	0.12031	0.32612	0.965599	231	5	-0.21634	0.86856	0.94054	0.997654	655	2	-0.21634
NCOR2	8	0.12358	0.33192	0.965599	232	5	-0.20184	0.86591	0.93956	0.997654	653	2	-0.20184
NTC_new_145	8	0.12381	0.33235	0.965599	233	2	0.1836	0.0526	0.18247	0.978067	116	6	0.1836
NTC_new_177	8	0.12381	0.33235	0.965599	234	4	-0.030762	0.4124	0.68134	0.997654	455	4	-0.030762
NTC_new_12	8	0.12381	0.33235	0.965599	235	3	0.15519	0.16737	0.40392	0.997654	271	5	0.15519
NTC_new_324	8	0.12381	0.33235	0.965599	236	3	-0.03572	0.90962	0.95794	0.997654	667	2	-0.03572
HEXIM1	8	0.12404	0.33273	0.965599	237	5	-0.29613	0.58944	0.80551	0.997654	548	2	-0.29613
NTC_new_77	8	0.12439	0.33332	0.965599	238	5	-0.20182	0.95088	0.97205	0.997654	679	1	-0.20182
NTC_new_162	8	0.12439	0.33332	0.965599	239	5	-0.56921	0.48332	0.74427	0.997654	491	3	-0.56921
NTC_new_265	8	0.12439	0.33332	0.965599	240	5	-0.16833	0.28866	0.56308	0.997654	370	2	-0.16833
MAPK14	8	0.12518	0.33469	0.965599	241	5	-0.2822	0.86044	0.93719	0.997654	652	1	-0.2822
JARID2	8	0.12821	0.33976	0.965599	242	4	0.11962	0.12821	0.33783	0.989024	229	4	0.11962
NTC_new_136	8	0.1293	0.34179	0.965599	243	3	0.39954	0.090014	0.26891	0.978067	192	5	0.39954
NTC_new_218	8	0.1293	0.34179	0.965599	244	5	-0.14362	0.49595	0.75305	0.997654	498	3	-0.14362
NTC_new_195	8	0.1293	0.34179	0.965599	245	3	0.30886	0.029998	0.11731	0.978067	67	5	0.30886
NTC_new_128	8	0.1293	0.34179	0.965599	246	2	0.23726	0.1335	0.34759	0.994544	244	5	0.23726
NTC_new_289	8	0.1293	0.34179	0.965599	247	3	0.29414	0.073954	0.2377	0.978067	165	5	0.29414
NTC_new_340	8	0.1293	0.34179	0.965599	248	3	0.15388	0.19989	0.45626	0.997654	311	5	0.15388
SIN3B	8	0.12987	0.34299	0.965599	249	4	0.071495	0.07444	0.2389	0.978067	167	4	0.071495
GATA6	8	0.13276	0.34804	0.968624	250	5	-0.18372	0.38454	0.65556	0.997654	433	3	-0.18372
NTC_new_121	8	0.13403	0.35033	0.968624	251	4	-0.094951	0.24584	0.51913	0.997654	342	3	-0.094951
NTC_new_334	8	0.13403	0.35033	0.968624	252	5	-0.30726	0.79347	0.91216	0.997654	632	2	-0.30726
NTC_new_269	8	0.13403	0.35033	0.968624	253	2	0.14144	0.10921	0.30452	0.989024	206	5	0.14144
NTC_new_191	8	0.13445	0.35101	0.968624	254	5	-0.25423	0.63806	0.83243	0.997654	567	2	-0.25423
NTC_new_66	8	0.13616	0.35405	0.968624	255	4	-0.12695	0.46501	0.72826	0.997654	485	4	-0.12695
NTC_new_82	8	0.13616	0.35405	0.968624	256	4	-0.068816	0.28285	0.55747	0.997654	362	4	-0.068816
CENPI	8	0.13723	0.35609	0.968624	257	5	-0.20765	0.089032	0.2671	0.978067	189	3	-0.20765
NTC_new_69	8	0.14003	0.36099	0.968624	258	5	-0.15133	0.52753	0.77018	0.997654	515	2	-0.15133
NTC_new_106	8	0.14003	0.36099	0.968624	259	5	-0.18128	0.4718	0.73409	0.997654	488	2	-0.18128
NTC_new_323	8	0.14074	0.36213	0.968624	260	5	-0.36751	0.9661	0.97673	0.997654	682	1	-0.36751
NTC_new_216	8	0.14348	0.36643	0.968624	261	5	-0.2203	0.82329	0.92253	0.997654	641	2	-0.2203
NTC_new_273	8	0.14348	0.36643	0.968624	262	4	-0.030181	0.22001	0.48651	0.997654	324	4	-0.030181
NTC_new_274	8	0.14507	0.369	0.968624	263	4	-0.17606	0.63716	0.83187	0.997654	566	2	-0.17606
NTC_new_192	8	0.14507	0.369	0.968624	264	5	-0.14265	0.070994	0.23022	0.978067	158	3	-0.14265
KLF7	8	0.14714	0.37254	0.968624	265	5	-0.17099	0.85255	0.93382	0.997654	649	1	-0.17099
TTC39B	8	0.14805	0.37396	0.968624	266	4	-0.084135	0.57493	0.79722	0.997654	539	3	-0.084135
NTC_new_56	8	0.14994	0.37695	0.968624	267	5	-0.23711	0.070994	0.23022	0.978067	151	2	-0.23711
NTC_new_286	8	0.1519	0.37988	0.968624	268	4	-0.15787	0.87442	0.9427	0.997654	658	2	-0.15787
NTC_new_215	8	0.15195	0.37999	0.968624	269	3	-0.027035	0.32311	0.59726	0.997654	389	3	-0.027035
NTC_new_183	8	0.15195	0.37999	0.968624	270	2	0.22022	0.040236	0.14697	0.978067	93	6	0.22022
NTC_new_205	8	0.15195	0.37999	0.968624	271	4	-0.069719	0.58728	0.80409	0.997654	546	3	-0.069719
NTC_new_241	8	0.15195	0.37999	0.968624	272	4	-0.11165	0.60245	0.81252	0.997654	553	2	-0.11165
NTC_new_349	8	0.15195	0.37999	0.968624	273	2	0.12717	0.085702	0.26104	0.978067	184	4	0.12717
NTC_new_76	8	0.15195	0.37999	0.968624	274	4	-0.089198	0.32311	0.59726	0.997654	386	2	-0.089198
NTC_new_147	8	0.15195	0.37999	0.968624	275	3	-0.054722	0.52753	0.77018	0.997654	513	3	-0.054722
NTC_new_166	8	0.15426	0.38371	0.970219	276	5	-0.24241	0.91524	0.96081	0.997654	671	1	-0.24241
NTC_new_138	8	0.15575	0.38615	0.970219	277	5	-0.22208	0.78022	0.90772	0.997654	629	2	-0.22208
NTC_new_143	8	0.15575	0.38615	0.970219	278	5	-0.14966	0.88639	0.94765	0.997654	662	1	-0.14966
NTC_new_277	8	0.15575	0.38615	0.970219	279	5	-0.22325	0.12993	0.34116	0.989024	239	3	-0.22325
SP3	8	0.15743	0.38894	0.973748	280	3	-0.030007	0.20165	0.459	0.997654	313	2	-0.030007
NTC_new_31	8	0.15848	0.39078	0.974854	281	4	-0.12965	0.17044	0.40914	0.997654	273	2	-0.12965
MAPK12	8	0.16068	0.39434	0.978079	282	3	-0.033611	0.64537	0.83698	0.997654	573	1	-0.033611
NTC_new_329	8	0.16135	0.39552	0.978079	283	4	-0.13714	0.56497	0.79142	0.997654	534	2	-0.13714
IRF4	8	0.16177	0.39625	0.978079	284	3	0.16868	0.11975	0.32308	0.989024	220	5	0.16868
CBLB	8	0.16432	0.40023	0.982324	285	3	0.25529	0.0969	0.28198	0.978909	201	5	0.25529
GXYLT2	8	0.1651	0.40147	0.982324	286	4	-0.25449	0.62698	0.82631	0.997654	562	3	-0.25449
CENPF	8	0.16554	0.40218	0.982324	287	4	0.00083703	0.16505	0.40018	0.997654	269	4	0.00083703
TFAP2E	8	0.16677	0.40425	0.983953	288	3	0.15549	0.068025	0.22272	0.978067	142	4	0.15549
FOXK1	8	0.16875	0.40726	0.987304	289	4	-0.12369	0.60157	0.8121	0.997654	550	3	-0.12369
NTC_new_225	8	0.17122	0.41163	0.987304	290	3	0.12287	0.13629	0.35261	0.994597	248	4	0.12287
NTC_new_295	8	0.17259	0.41366	0.987304	291	5	-0.20066	0.65035	0.83967	0.997654	580	2	-0.20066
NTC_new_317	8	0.17259	0.41366	0.987304	292	5	-0.20066	0.79347	0.91216	0.997654	634	1	-0.20066
NTC_new_296	8	0.17259	0.41366	0.987304	293	5	-0.22499	0.040236	0.14697	0.978067	98	2	-0.22499
FOXG1	8	0.17288	0.41408	0.987304	294	1	0.15077	0.14387	0.36544	0.997654	254	5	0.15077
PCAT18	8	0.17397	0.41595	0.988406	295	4	-0.11199	0.54242	0.77889	0.997654	525	3	-0.11199
TLE1	8	0.18204	0.42878	0.999995	296	3	0.16575	0.18359	0.43047	0.997654	298	5	0.16575
NTC_new_113	8	0.18357	0.43124	0.999995	297	3	0.03593	0.44392	0.70945	0.997654	474	4	0.03593
UBE2E2	8	0.18434	0.43269	0.999995	298	4	-0.15993	0.72838	0.88495	0.997654	610	3	-0.15993
MYOD1	8	0.18631	0.43579	0.999995	299	2	0.31129	0.044715	0.16	0.978067	106	6	0.31129
NTC_new_126	8	0.18857	0.43924	0.999995	300	4	-0.10023	0.69377	0.86534	0.997654	594	3	-0.10023
NTC_new_57	8	0.18857	0.43924	0.999995	301	3	-0.017749	0.6649	0.84867	0.997654	587	2	-0.017749
NTC_new_20	8	0.18857	0.43924	0.999995	302	3	-0.054722	0.67595	0.85487	0.997654	592	3	-0.054722
NTC_new_189	8	0.18857	0.43924	0.999995	303	4	0.017105	0.25818	0.53199	0.997654	354	4	0.017105
NTC_new_240	8	0.18857	0.43924	0.999995	304	3	-0.040019	0.7835	0.90879	0.997654	630	1	-0.040019
ACAP2	8	0.18947	0.44068	0.999995	305	5	-0.16989	0.64162	0.83467	0.997654	571	3	-0.16989
NTC_new_152	8	0.19084	0.4429	0.999995	306	5	-0.24949	0.72617	0.88373	0.997654	609	2	-0.24949
NTC_new_108	8	0.19084	0.4429	0.999995	307	5	-0.18733	0.077726	0.24613	0.978067	173	2	-0.18733
NTC_new_85	8	0.19084	0.4429	0.999995	308	5	-0.14129	0.6649	0.84867	0.997654	585	3	-0.14129
FOXO3	7	0.19233	0.42503	0.999995	309	4	-0.32427	0.62051	0.81493	0.997654	559	3	-0.32427
NTC_new_210	8	0.19517	0.44928	0.999995	310	4	-0.06182	0.24877	0.52217	0.997654	348	2	-0.06182
TCF12	8	0.20202	0.46016	0.999995	311	4	-0.044532	0.24821	0.52167	0.997654	344	3	-0.044532
FOXC1	8	0.2029	0.46171	0.999995	312	4	0.14474	0.088707	0.26644	0.978067	187	4	0.14474
ZIC1	8	0.20356	0.4627	0.999995	313	3	0.079653	0.21976	0.48615	0.997654	320	5	0.079653
FOXE1	8	0.20357	0.4627	0.999995	314	4	-0.093758	0.60966	0.81691	0.997654	555	2	-0.093758
HDAC9	8	0.2036	0.46274	0.999995	315	4	0.04114	0.33544	0.60922	0.997654	399	4	0.04114
TBX5	8	0.20439	0.46379	0.999995	316	4	-0.0097626	0.26309	0.53719	0.997654	358	4	-0.0097626
ABAT	8	0.20574	0.46598	0.999995	317	3	0.34386	0.095536	0.27949	0.978909	200	5	0.34386
PLAG1	8	0.20579	0.46603	0.999995	318	5	-0.11609	0.539	0.77691	0.997654	522	3	-0.11609
NFATC3	8	0.20671	0.46744	0.999995	319	5	-0.16725	0.41202	0.68093	0.997654	452	3	-0.16725
NTC_new_232	8	0.20842	0.47006	0.999995	320	4	-0.12367	0.80215	0.91496	0.997654	637	2	-0.12367
NTC_new_221	8	0.20842	0.47006	0.999995	321	5	-0.17592	0.43337	0.70017	0.997654	464	2	-0.17592
NTC_new_23	8	0.21104	0.47377	0.999995	322	4	0.083883	0.11147	0.3086	0.989024	209	4	0.083883
NTC_new_228	8	0.21104	0.47377	0.999995	323	2	-0.0015916	0.28866	0.56308	0.997654	369	3	-0.0015916
NTC_new_200	8	0.21104	0.47377	0.999995	324	2	-0.023343	0.12993	0.34116	0.989024	233	2	-0.023343
NTC_new_65	8	0.21104	0.47377	0.999995	325	2	0.11013	0.11147	0.3086	0.989024	208	4	0.11013
MTA1	8	0.21175	0.47487	0.999995	326	4	-0.029047	0.096949	0.28208	0.978909	202	4	-0.029047
RCOR1	8	0.2123	0.47583	0.999995	327	4	-0.1204	0.4838	0.74475	0.997654	492	4	-0.1204
NTC_new_214	8	0.21241	0.47601	0.999995	328	5	-0.084008	0.12993	0.34116	0.989024	236	3	-0.084008
NTC_new_267	8	0.21241	0.47601	0.999995	329	5	-0.094354	0.67595	0.85487	0.997654	591	3	-0.094354
NTC_new_290	8	0.21863	0.48486	0.999995	330	4	-0.082069	0.83927	0.92883	0.997654	647	1	-0.082069
NTC_new_154	8	0.21863	0.48486	0.999995	331	4	-0.13078	0.070994	0.23022	0.978067	157	2	-0.13078
ELF3	7	0.22041	0.4619	0.999995	332	3	0.10857	0.32788	0.59185	0.997654	393	4	0.10857
NTC_new_117	8	0.22054	0.4875	0.999995	333	4	-0.094187	0.33828	0.61191	0.997654	401	2	-0.094187
NTC_new_233	8	0.22054	0.4875	0.999995	334	4	-0.047751	0.29936	0.57422	0.997654	376	4	-0.047751
SPIB	8	0.22087	0.48806	0.999995	335	4	-0.063862	0.016168	0.072946	0.978067	41	4	-0.063862
NTC_new_305	8	0.22119	0.48862	0.999995	336	5	-0.086713	0.52765	0.77024	0.997654	516	3	-0.086713
NTC_new_120	8	0.22119	0.48862	0.999995	337	5	-0.092431	0.78022	0.90772	0.997654	628	2	-0.092431
NTC_new_110	8	0.22119	0.48862	0.999995	338	5	-0.092431	0.8348	0.92713	0.997654	645	2	-0.092431
FOXF1	7	0.22244	0.46434	0.999995	339	3	0.065595	0.63809	0.82795	0.997654	569	3	0.065595
CMSS1	8	0.22828	0.499	0.999995	340	3	0.36563	0.17593	0.41808	0.997654	293	5	0.36563
NTC_new_21	8	0.22837	0.49909	0.999995	341	5	-0.065745	0.80215	0.91496	0.997654	638	2	-0.065745
NTC_new_220	8	0.22837	0.49909	0.999995	342	5	-0.19347	0.12993	0.34116	0.989024	240	3	-0.19347
HSP90AB1	7	0.22872	0.4723	0.999995	343	4	-0.24152	0.63401	0.82497	0.997654	564	3	-0.24152
FOXB1	6	0.23196	0.47058	0.999995	344	4	-0.12749	0.87992	0.92091	0.997654	660	1	-0.12749
NTC_new_144	8	0.2331	0.50579	0.999995	345	4	0.023062	0.155	0.38348	0.997654	262	4	0.023062
NTC_new_54	8	0.23694	0.51117	0.999995	346	2	0.0556	0.22884	0.49966	0.997654	333	3	0.0556
NTC_new_141	8	0.23718	0.51145	0.999995	347	3	-0.042715	0.34117	0.61489	0.997654	405	3	-0.042715
NTC_new_84	8	0.23718	0.51145	0.999995	348	4	-0.074018	0.61964	0.82218	0.997654	557	1	-0.074018
SAP18	8	0.23985	0.51514	0.999995	349	4	-0.050656	0.11131	0.30833	0.989024	207	4	-0.050656
HHIP	8	0.24332	0.51991	0.999995	350	2	0.19492	0.13168	0.34431	0.989199	243	5	0.19492
NTC_new_198	8	0.24397	0.52081	0.999995	351	4	-0.11019	0.69718	0.86726	0.997654	597	2	-0.11019
OSBPL3	8	0.24428	0.52123	0.999995	352	2	0.15037	0.0572	0.19467	0.978067	124	6	0.15037
NTC_new_315	8	0.24575	0.52326	0.999995	353	5	-0.090231	0.057875	0.19647	0.978067	125	3	-0.090231
NTC_new_258	8	0.24575	0.52326	0.999995	354	5	-0.091591	0.28866	0.56308	0.997654	371	2	-0.091591
NTC_new_282	8	0.24716	0.52537	0.999995	355	4	-0.20024	0.17044	0.40914	0.997654	283	3	-0.20024
NTC_new_284	8	0.24716	0.52537	0.999995	356	4	0.041818	0.42731	0.69492	0.997654	461	4	0.041818
MAPK3	8	0.25324	0.53165	0.999995	357	2	0.31766	0.038007	0.14073	0.978067	80	6	0.31766
NTC_new_19	8	0.25454	0.53314	0.999995	358	3	0.0037474	0.69377	0.86534	0.997654	595	3	0.0037474
NTC_new_112	8	0.25454	0.53314	0.999995	359	4	-0.0746	0.4124	0.68134	0.997654	453	3	-0.0746
NFATC2	8	0.26017	0.53858	0.999995	360	4	0.012109	0.24271	0.51588	0.997654	339	4	0.012109
NTC_new_327	8	0.26407	0.54276	0.999995	361	4	-0.1004	0.95369	0.97288	0.997654	680	1	-0.1004
PRDM1	8	0.26566	0.54438	0.999995	362	3	-0.0042973	0.75024	0.89718	0.997654	620	2	-0.0042973
NTC_new_139	8	0.26594	0.54461	0.999995	363	2	0.23147	0.021096	0.089262	0.978067	50	5	0.23147
NTC_new_285	8	0.26594	0.54461	0.999995	364	2	0.38023	0.069445	0.22625	0.978067	145	5	0.38023
NTC_new_5	8	0.26594	0.54461	0.999995	365	2	0.58359	0.0034623	0.018391	0.613922	20	6	0.58359
NTC_new_53	8	0.26594	0.54461	0.999995	366	3	0.098271	0.12993	0.34116	0.989024	237	5	0.098271
NTC_new_247	8	0.26594	0.54461	0.999995	367	3	0.06599	0.33922	0.61277	0.997654	403	4	0.06599
NTC_new_326	8	0.26638	0.54506	0.999995	368	2	0.25926	0.11619	0.31683	0.989024	216	5	0.25926
NTC_new_304	8	0.26638	0.54506	0.999995	369	3	0.028387	0.4162	0.68499	0.997654	456	4	0.028387
NTC_new_313	8	0.26638	0.54506	0.999995	370	4	-0.030105	0.28285	0.55747	0.997654	365	4	-0.030105
FER	8	0.26867	0.54738	0.999995	371	3	0.16089	0.13626	0.35252	0.994597	246	5	0.16089
NTC_new_271	8	0.27227	0.5509	0.999995	372	4	0.070317	0.22001	0.48651	0.997654	322	4	0.070317
NTC_new_279	8	0.27227	0.5509	0.999995	373	4	-0.069208	0.37898	0.65043	0.997654	430	3	-0.069208
NTC_new_8	8	0.2745	0.55286	0.999995	374	4	-0.082904	0.60245	0.81252	0.997654	551	3	-0.082904
SAMD12	8	0.27547	0.55381	0.999995	375	4	0.015963	0.025584	0.10366	0.978067	61	4	0.015963
CREB3L4	8	0.2777	0.55589	0.999995	376	2	0.1443	0.17522	0.41686	0.997654	292	5	0.1443
HDAC1	8	0.27826	0.5566	0.999995	377	3	0.085425	0.23182	0.50417	0.997654	336	4	0.085425
NTC_new_261	8	0.27868	0.55713	0.999995	378	4	-0.043642	0.24877	0.52217	0.997654	351	3	-0.043642
NTC_new_50	8	0.27868	0.55713	0.999995	379	4	-0.045589	0.97893	0.98211	0.997654	685	1	-0.045589
MAPK8	8	0.28223	0.56081	0.999995	380	3	0.24001	0.093417	0.27545	0.978067	196	5	0.24001
SNAI3	8	0.28298	0.5616	0.999995	381	4	0.13244	0.17397	0.4149	0.997654	290	4	0.13244
CEBPG	8	0.28492	0.56337	0.999995	382	2	-0.024005	0.10114	0.2899	0.989024	203	3	-0.024005
KLF9	8	0.29305	0.57153	0.999995	383	3	-0.015782	0.40278	0.67245	0.997654	447	3	-0.015782
ESRRG	8	0.29349	0.5719	0.999995	384	3	0.078872	0.034247	0.12994	0.978067	75	4	0.078872
NTC_new_64	8	0.29445	0.57274	0.999995	385	3	0.07557	0.28285	0.55747	0.997654	363	4	0.07557
SNAI1	8	0.29768	0.57627	0.999995	386	2	0.036477	0.60449	0.81384	0.997654	554	3	0.036477
FOXO1	8	0.29873	0.57734	0.999995	387	4	-0.17578	0.86791	0.94035	0.997654	654	2	-0.17578
NTC_new_299	8	0.29944	0.57791	0.999995	388	4	-0.1126	0.90289	0.95487	0.997654	665	2	-0.1126
NTC_new_118	8	0.30363	0.58195	0.999995	389	4	-0.065276	0.56007	0.78869	0.997654	529	3	-0.065276
ZBTB7A	8	0.3085	0.58629	0.999995	390	4	0.074669	0.089427	0.26786	0.978067	190	4	0.074669
ARID4B	8	0.30968	0.58745	0.999995	391	4	-0.15466	0.41113	0.68015	0.997654	451	3	-0.15466
NTC_new_149	8	0.31024	0.58787	0.999995	392	3	0.08905	0.040236	0.14697	0.978067	86	4	0.08905
NTC_new_328	8	0.31024	0.58787	0.999995	393	3	-0.035065	0.3872	0.65783	0.997654	435	2	-0.035065
NTC_new_287	8	0.31203	0.58975	0.999995	394	4	-0.15151	0.67595	0.85487	0.997654	590	3	-0.15151
UTRN	8	0.3141	0.59182	0.999995	395	4	-0.077337	0.73686	0.88973	0.997654	612	2	-0.077337
HIST1H2BJ	8	0.31638	0.59389	0.999995	396	3	0.16533	0.23864	0.51187	0.997654	338	4	0.16533
NTC_new_333	8	0.31932	0.59659	0.999995	397	4	-0.12121	0.62865	0.82716	0.997654	563	2	-0.12121
ATF2	8	0.32055	0.59778	0.999995	398	1	0.34733	0.0067444	0.033845	0.912527	26	7	0.34733
NTC_new_270	8	0.32322	0.60035	0.999995	399	3	0.01134	0.32311	0.59726	0.997654	387	3	0.01134
FOXF2	8	0.32566	0.60257	0.999995	400	2	0.19643	0.15225	0.37897	0.997654	260	5	0.19643
FOXD3	8	0.32668	0.60347	0.999995	401	3	0.11663	0.11619	0.31683	0.989024	217	4	0.11663
TBX15	8	0.32892	0.60569	0.999995	402	2	0.20039	0.030377	0.1184	0.978067	68	6	0.20039
IKZF1	8	0.32944	0.60629	0.999995	403	4	-0.11676	0.37301	0.64528	0.997654	423	2	-0.11676
MAPK9	8	0.32949	0.60632	0.999995	404	4	0.093143	0.080458	0.25153	0.978067	176	4	0.093143
ZNF16	8	0.33063	0.60746	0.999995	405	3	0.069476	0.12681	0.33543	0.989024	226	4	0.069476
FRMPD4	8	0.33477	0.61133	0.999995	406	3	0.12388	0.12087	0.32493	0.989024	221	5	0.12388
MTA2	8	0.33544	0.61195	0.999995	407	4	-0.09872	0.64401	0.83616	0.997654	572	3	-0.09872
BATF3	8	0.33745	0.61386	0.999995	408	4	0.0067101	0.17319	0.41348	0.997654	287	4	0.0067101
EBF3	8	0.33785	0.61418	0.999995	409	4	-0.062363	0.39747	0.6675	0.997654	445	2	-0.062363
JDP2	8	0.33825	0.61454	0.999995	410	4	0.024021	0.33224	0.60615	0.997654	395	4	0.024021
FOXN1	8	0.3386	0.61488	0.999995	411	2	0.032613	0.11831	0.32063	0.989024	219	4	0.032613
NTC_new_288	8	0.34012	0.61643	0.999995	412	3	-0.057081	0.61964	0.82218	0.997654	558	2	-0.057081
ELF2	8	0.34178	0.61824	0.999995	413	2	0.24218	0.07668	0.24438	0.978067	170	5	0.24218
NTC_new_107	8	0.34368	0.62	0.999995	414	4	-0.053639	0.17044	0.40914	0.997654	275	4	-0.053639
NTC_new_62	8	0.34515	0.62124	0.999995	415	4	-0.052975	0.070994	0.23022	0.978067	147	3	-0.052975
NTC_new_173	8	0.34515	0.62124	0.999995	416	3	-0.0084401	0.24877	0.52217	0.997654	347	3	-0.0084401
NTC_new_316	8	0.35299	0.62886	0.999995	417	4	-0.089227	0.41842	0.68708	0.997654	458	3	-0.089227
NTC_new_78	8	0.35299	0.62886	0.999995	418	4	-0.029647	0.39638	0.66633	0.997654	443	4	-0.029647
NTC_new_302	8	0.35299	0.62886	0.999995	419	4	-0.058741	0.17044	0.40914	0.997654	274	3	-0.058741
ELF1	8	0.35348	0.62929	0.999995	420	4	-0.10312	0.49254	0.75136	0.997654	496	3	-0.10312
NTC_new_100	8	0.35365	0.62945	0.999995	421	3	0.047224	0.30733	0.58197	0.997654	379	4	0.047224
NTC_new_230	8	0.35365	0.62945	0.999995	422	1	0.037571	0.43656	0.70294	0.997654	469	4	0.037571
NTC_new_45	8	0.35365	0.62945	0.999995	423	2	0.22203	0.030714	0.11942	0.978067	69	5	0.22203
OVOL1	8	0.35807	0.63327	0.999995	424	4	0.11245	0.076279	0.24345	0.978067	169	4	0.11245
NTC_new_318	8	0.36248	0.6372	0.999995	425	4	0.097049	0.13629	0.35261	0.994597	247	4	0.097049
BRD4	8	0.36339	0.63838	0.999995	426	1	1.9054	3.2213e-06	6.4392e-05	0.007523	6	7	1.9054
KLF8	8	0.3653	0.64003	0.999995	427	3	0.019467	0.43945	0.70548	0.997654	473	3	0.019467
C7orf57	4	0.36609	0.53945	0.999995	428	1	0.52	0.027916	0.085141	0.978067	64	3	0.52
ITPR2	8	0.36629	0.64095	0.999995	429	3	0.21664	0.031157	0.12075	0.978067	70	4	0.21664
NTC_new_182	8	0.36911	0.6436	0.999995	430	4	-0.12432	0.31721	0.59147	0.997654	381	3	-0.12432
NTC_new_109	8	0.36911	0.6436	0.999995	431	4	-0.10813	0.76497	0.90311	0.997654	623	2	-0.10813
ATF5	8	0.37494	0.64905	0.999995	432	3	-0.085084	0.39465	0.66477	0.997654	440	3	-0.085084
NTC_new_3	8	0.3773	0.65096	0.999995	433	4	0.1466	0.057875	0.19647	0.978067	127	4	0.1466
NTC_new_29	8	0.3773	0.65096	0.999995	434	2	0.12718	0.18821	0.43794	0.997654	302	5	0.12718
NTC_new_22	8	0.3773	0.65096	0.999995	435	1	0.19235	0.22516	0.49415	0.997654	327	5	0.19235
NTC_new_163	8	0.3773	0.65096	0.999995	436	2	-0.034551	0.71144	0.87554	0.997654	605	3	-0.034551
NTC_new_9	8	0.38003	0.65336	0.999995	437	2	0.21167	0.060289	0.20317	0.978067	130	5	0.21167
NTC_new_142	8	0.38003	0.65336	0.999995	438	3	0.19071	0.040236	0.14697	0.978067	88	5	0.19071
MAPK1	7	0.38506	0.6541	0.999995	439	2	-0.026615	0.13515	0.34388	0.989199	245	3	-0.026615
CCNK	8	0.38623	0.65878	0.999995	440	2	0.16582	0.092274	0.27321	0.978067	194	5	0.16582
NTC_new_40	8	0.38927	0.66171	0.999995	441	4	-0.067224	0.30413	0.57893	0.997654	377	3	-0.067224
FOXQ1	7	0.39412	0.66027	0.999995	442	2	0.23604	0.028032	0.10664	0.978067	65	5	0.23604
SLAMF6	8	0.39638	0.66798	0.999995	443	4	-0.081458	0.22724	0.49715	0.997654	329	2	-0.081458
NTC_new_300	8	0.39835	0.6701	0.999995	444	3	0.043247	0.43656	0.70294	0.997654	468	4	0.043247
MAPK13	8	0.3997	0.67125	0.999995	445	4	0.038898	0.45046	0.71512	0.997654	478	4	0.038898
ARID4A	8	0.40012	0.67163	0.999995	446	4	-0.023321	0.038252	0.1414	0.978067	81	4	-0.023321
E2F2	8	0.40137	0.6727	0.999995	447	4	-0.13004	0.088307	0.26567	0.978067	186	2	-0.13004
NTC_new_212	8	0.40429	0.67538	0.999995	448	4	-0.14295	0.22884	0.49966	0.997654	332	2	-0.14295
NTC_new_170	8	0.40504	0.6761	0.999995	449	4	-0.056677	0.79347	0.91216	0.997654	635	2	-0.056677
ZNF682	8	0.40721	0.67789	0.999995	450	4	-0.062816	0.57084	0.79472	0.997654	538	2	-0.062816
BIRC3	8	0.40736	0.67802	0.999995	451	4	0.030288	0.46058	0.72407	0.997654	482	4	0.030288
HEXIM2	8	0.41013	0.6806	0.999995	452	4	-0.14428	0.98753	0.98744	0.997654	689	1	-0.14428
KLF11	8	0.41022	0.68066	0.999995	453	2	0.18521	0.19025	0.44144	0.997654	304	5	0.18521
KLF10	8	0.41202	0.68231	0.999995	454	2	0.046919	0.38518	0.65609	0.997654	434	4	0.046919
FOSL2	8	0.41258	0.68297	0.999995	455	3	0.26873	0.07586	0.24253	0.978067	168	5	0.26873
FOXJ3	8	0.41473	0.68496	0.999995	456	4	-0.080406	0.17356	0.41412	0.997654	289	3	-0.080406
TLE3	8	0.41698	0.6871	0.999995	457	3	0.11248	0.15182	0.37821	0.997654	259	5	0.11248
FOXL1	8	0.41703	0.68714	0.999995	458	4	-0.044648	0.094317	0.27718	0.978067	198	2	-0.044648
IRGM	8	0.421	0.69062	0.999995	459	2	0.037721	0.37155	0.6439	0.997654	422	4	0.037721
ABCB10	8	0.42395	0.69308	0.999995	460	4	0.033827	0.18204	0.42795	0.997654	296	4	0.033827
NFKBIB	8	0.42809	0.69658	0.999995	461	1	1.0845	9.4994e-08	4.9532e-06	0.000868	4	7	1.0845
BATF2	8	0.42897	0.69734	0.999995	462	2	0.097881	0.19054	0.44178	0.997654	305	5	0.097881
FOXP4	8	0.42985	0.6982	0.999995	463	2	0.25752	0.033409	0.12764	0.978067	73	4	0.25752
FOXC2	8	0.43073	0.69897	0.999995	464	3	0.16396	0.13698	0.35396	0.994597	249	5	0.16396
NTC_new_39	8	0.43109	0.69919	0.999995	465	4	-0.081615	0.070994	0.23022	0.978067	149	3	-0.081615
TFDP1	8	0.43109	0.69919	0.999995	466	4	-0.034272	0.43109	0.69822	0.997654	463	4	-0.034272
NTC_new_292	8	0.43109	0.69919	0.999995	467	4	-0.15863	0.46745	0.73025	0.997654	487	3	-0.15863
NTC_new_275	8	0.43109	0.69919	0.999995	468	4	-0.086545	0.12993	0.34116	0.989024	241	3	-0.086545
KLF17	8	0.4342	0.70174	0.999995	469	2	-0.0039159	0.45448	0.71877	0.997654	479	3	-0.0039159
FOXB2	8	0.43656	0.70383	0.999995	470	4	0.063757	0.40598	0.67525	0.997654	449	4	0.063757
FOXN4	8	0.4374	0.70449	0.999995	471	4	-0.01466	0.37122	0.64359	0.997654	421	3	-0.01466
MTHFD1L	8	0.43861	0.70552	0.999995	472	4	-0.095389	0.85889	0.93662	0.997654	651	1	-0.095389
ELF4	8	0.44031	0.70714	0.999995	473	3	-0.013247	0.072413	0.23394	0.978067	162	3	-0.013247
GATA4	8	0.44574	0.71178	0.999995	474	2	0.40344	0.01139	0.054679	0.978067	30	6	0.40344
FOXN3	8	0.44624	0.71226	0.999995	475	4	0.068645	0.20025	0.45677	0.997654	312	4	0.068645
MECOM	8	0.4472	0.71311	0.999995	476	2	0.51287	0.0027487	0.015013	0.584684	18	6	0.51287
ATF6	8	0.44751	0.71339	0.999995	477	4	-0.019524	0.21449	0.47848	0.997654	319	4	-0.019524
GABPA	8	0.45299	0.7182	0.999995	478	4	-0.14318	0.65576	0.84308	0.997654	581	2	-0.14318
NTC_new_68	8	0.45822	0.7225	0.999995	479	3	0.021516	0.041142	0.1495	0.978067	102	3	0.021516
NTC_new_336	8	0.45822	0.7225	0.999995	480	3	0.089142	0.040236	0.14697	0.978067	94	4	0.089142
NTC_new_190	8	0.45822	0.7225	0.999995	481	3	0.17996	0.155	0.38348	0.997654	263	5	0.17996
NTC_new_133	8	0.46122	0.72517	0.999995	482	4	-0.043794	0.53053	0.77182	0.997654	517	3	-0.043794
NTC_new_86	8	0.46122	0.72517	0.999995	483	4	-0.045356	0.41842	0.68708	0.997654	460	3	-0.045356
NTC_new_27	8	0.46122	0.72517	0.999995	484	4	0.12583	0.071088	0.23047	0.978067	160	4	0.12583
NTC_new_103	8	0.46122	0.72517	0.999995	485	4	-0.052816	0.48492	0.74571	0.997654	494	3	-0.052816
NTC_new_36	8	0.46122	0.72517	0.999995	486	4	0.12583	0.070994	0.23022	0.978067	150	4	0.12583
NTC_new_102	8	0.46122	0.72517	0.999995	487	4	-0.025726	0.29195	0.56666	0.997654	374	3	-0.025726
TCF7	8	0.46649	0.72995	0.999995	488	4	0.059683	0.35157	0.625	0.997654	408	4	0.059683
NTC_new_236	8	0.46791	0.73114	0.999995	489	3	-0.0027077	0.070994	0.23022	0.978067	148	3	-0.0027077
NTC_new_28	8	0.46791	0.73114	0.999995	490	3	-0.027642	0.4124	0.68134	0.997654	454	3	-0.027642
NTC_new_237	8	0.46992	0.7328	0.999995	491	3	-0.062206	0.63806	0.83243	0.997654	568	2	-0.062206
RAPGEF5	8	0.47404	0.73645	0.999995	492	3	0.0044814	0.75109	0.89757	0.997654	621	3	0.0044814
NTC_new_58	8	0.47834	0.74032	0.999995	493	3	0.29154	0.085702	0.26104	0.978067	182	5	0.29154
NTC_new_257	8	0.48091	0.74239	0.999995	494	2	0.3119	0.035109	0.13233	0.978067	77	6	0.3119
NTC_new_186	8	0.48091	0.74239	0.999995	495	3	0.1535	0.041142	0.1495	0.978067	103	5	0.1535
NTC_new_264	8	0.48091	0.74239	0.999995	496	2	0.30815	0.039334	0.14421	0.978067	83	5	0.30815
NTC_new_134	8	0.48254	0.74382	0.999995	497	4	-0.027996	0.32571	0.59967	0.997654	392	3	-0.027996
GLI3	8	0.48731	0.74772	0.999995	498	2	0.28236	0.084343	0.25855	0.978067	180	5	0.28236
KLF1	8	0.48844	0.74888	0.999995	499	4	-0.018845	0.63842	0.83268	0.997654	570	3	-0.018845
FOXK2	8	0.48997	0.75019	0.999995	500	2	0.24035	0.044788	0.16018	0.978067	107	6	0.24035
SPDEF	8	0.49367	0.75316	0.999995	501	2	0.35064	0.016941	0.075651	0.978067	42	5	0.35064
NTC_new_41	8	0.49498	0.75437	0.999995	502	4	-0.082904	0.24877	0.52217	0.997654	349	2	-0.082904
NTC_new_325	8	0.49498	0.75437	0.999995	503	4	-0.028238	0.62366	0.82433	0.997654	561	3	-0.028238
NTC_new_83	8	0.50022	0.75899	0.999995	504	3	0.31102	0.023835	0.097822	0.978067	58	5	0.31102
TSPOAP1	8	0.50263	0.76095	0.999995	505	3	0.31708	0.13006	0.34143	0.989024	242	5	0.31708
ATF1	8	0.50278	0.7611	0.999995	506	4	0.059801	0.12768	0.33682	0.989024	228	4	0.059801
STAG1	8	0.50315	0.76149	0.999995	507	3	0.31251	0.077714	0.2461	0.978067	171	5	0.31251
NTC_new_335	8	0.50488	0.76278	0.999995	508	4	-0.059826	0.36029	0.63291	0.997654	415	3	-0.059826
NTC_new_116	8	0.50734	0.76461	0.999995	509	2	0.01077	0.040236	0.14697	0.978067	85	4	0.01077
FOSB	8	0.50741	0.76468	0.999995	510	4	-0.077788	0.54329	0.77941	0.997654	526	3	-0.077788
NTC_new_309	8	0.50859	0.76547	0.999995	511	3	-0.0346	0.65035	0.83967	0.997654	578	3	-0.0346
NTC_new_251	8	0.50859	0.76547	0.999995	512	2	0.31965	0.047709	0.16848	0.978067	112	5	0.31965
NTC_new_146	8	0.50859	0.76547	0.999995	513	2	0.027252	0.47831	0.73993	0.997654	490	4	0.027252
NTC_new_347	8	0.50859	0.76547	0.999995	514	2	0.19234	0.0526	0.18247	0.978067	117	6	0.19234
NTC_new_331	8	0.51387	0.76819	0.999995	515	3	-0.027035	0.6649	0.84867	0.997654	586	3	-0.027035
NTC_new_32	8	0.51387	0.76819	0.999995	516	3	-0.021607	0.56007	0.78869	0.997654	530	3	-0.021607
TLE2	8	0.51811	0.77077	0.999995	517	3	-0.028139	0.87086	0.94124	0.997654	656	1	-0.028139
ICA1	8	0.51989	0.77174	0.999995	518	3	-0.025919	0.58896	0.80517	0.997654	547	3	-0.025919
NTC_new_291	8	0.52477	0.77389	0.999995	519	3	-0.027646	0.5367	0.77547	0.997654	521	3	-0.027646
NTC_new_11	8	0.52477	0.77389	0.999995	520	3	0.02727	0.43758	0.70378	0.997654	472	4	0.02727
NTC_new_294	8	0.5309	0.77709	0.999995	521	2	0.010938	0.50316	0.75707	0.997654	502	3	0.010938
NTC_new_226	8	0.5309	0.77709	0.999995	522	2	-0.025674	0.24584	0.51913	0.997654	343	3	-0.025674
FOXD2	8	0.53229	0.77783	0.999995	523	3	0.23694	0.02222	0.092918	0.978067	52	5	0.23694
NTC_new_206	8	0.5329	0.77826	0.999995	524	3	0.26163	0.035529	0.13344	0.978067	78	5	0.26163
NTC_new_199	8	0.5329	0.77826	0.999995	525	2	0.19414	0.026331	0.10576	0.978067	63	6	0.19414
NTC_new_148	8	0.53824	0.78129	0.999995	526	3	-0.025209	0.43758	0.70378	0.997654	471	3	-0.025209
SELL	8	0.54045	0.78256	0.999995	527	2	0.2101	0.078566	0.24758	0.978067	175	5	0.2101
RRM2	8	0.54077	0.78273	0.999995	528	2	0.4802	0.019027	0.082655	0.978067	46	5	0.4802
RBBP4	8	0.5438	0.78422	0.999995	529	3	0.19912	0.013581	0.063416	0.978067	33	5	0.19912
CCNT2	8	0.54481	0.78484	0.999995	530	2	0.20428	0.15667	0.3864	0.997654	264	5	0.20428
NTC_new_217	8	0.54876	0.78678	0.999995	531	2	-0.00056621	0.17044	0.40914	0.997654	279	3	-0.00056621
NTC_new_350	8	0.54876	0.78678	0.999995	532	2	0.25654	0.22001	0.48651	0.997654	325	5	0.25654
NTC_new_87	8	0.5553	0.79023	0.999995	533	3	0.24892	0.066568	0.21901	0.978067	139	5	0.24892
NTC_new_203	8	0.5553	0.79023	0.999995	534	3	0.29052	0.020434	0.087152	0.978067	49	5	0.29052
NRF1	8	0.55834	0.79199	0.999995	535	3	0.19742	0.2039	0.4627	0.997654	315	5	0.19742
HDAC2	8	0.56114	0.79355	0.999995	536	2	0.16275	0.073274	0.23606	0.978067	163	6	0.16275
ELK4	8	0.56127	0.79361	0.999995	537	2	0.1128	0.23128	0.50326	0.997654	335	5	0.1128
CNBD1	8	0.56176	0.79381	0.999995	538	2	0.14772	0.053592	0.18531	0.978067	120	6	0.14772
GZMA	8	0.56245	0.79426	0.999995	539	3	0.061312	0.36712	0.63958	0.997654	419	4	0.061312
CTCFL	8	0.56571	0.79596	0.999995	540	2	0.23355	0.034098	0.12949	0.978067	74	5	0.23355
THEMIS	8	0.57015	0.79835	0.999995	541	1	0.358	0.092998	0.27461	0.978067	195	5	0.358
NTC_new_259	8	0.57514	0.80139	0.999995	542	3	0.0076373	0.57856	0.79949	0.997654	541	3	0.0076373
NTC_new_97	8	0.57514	0.80139	0.999995	543	3	-0.031067	0.58336	0.80191	0.997654	544	3	-0.031067
NTC_new_99	8	0.57514	0.80139	0.999995	544	3	0.053691	0.39638	0.66633	0.997654	441	4	0.053691
NTC_new_332	8	0.58001	0.80413	0.999995	545	1	0.24257	0.041142	0.1495	0.978067	101	5	0.24257
NTC_new_310	8	0.58001	0.80413	0.999995	546	3	0.13445	0.048905	0.17239	0.978067	114	4	0.13445
NTC_new_125	8	0.58001	0.80413	0.999995	547	3	-0.035239	0.64759	0.83823	0.997654	577	3	-0.035239
NTC_new_172	8	0.58001	0.80413	0.999995	548	1	0.55694	0.023835	0.097822	0.978067	59	5	0.55694
NTC_new_30	8	0.58325	0.80564	0.999995	549	3	-0.0068292	0.070994	0.23022	0.978067	146	4	-0.0068292
NTC_new_343	8	0.58345	0.80576	0.999995	550	3	0.20699	0.19989	0.45626	0.997654	310	5	0.20699
NTC_new_91	8	0.58345	0.80576	0.999995	551	2	0.29699	0.052695	0.18278	0.978067	118	6	0.29699
ITGA1	8	0.58944	0.8092	0.999995	552	2	0.035908	0.27559	0.54965	0.997654	361	4	0.035908
NTC_new_175	8	0.59234	0.81073	0.999995	553	3	0.04636	0.32571	0.59967	0.997654	391	4	0.04636
TTC28	8	0.60782	0.81921	0.999995	554	3	0.026736	0.089706	0.2683	0.978067	191	3	0.026736
TCF4	8	0.60823	0.81947	0.999995	555	3	0.040195	0.56809	0.79314	0.997654	537	3	0.040195
XBP1	8	0.60948	0.82021	0.999995	556	3	-0.057188	0.35365	0.62707	0.997654	409	3	-0.057188
NTC_new_272	8	0.61029	0.82054	0.999995	557	3	0.081779	0.22001	0.48651	0.997654	321	4	0.081779
NTC_new_59	8	0.61029	0.82054	0.999995	558	2	-0.025674	0.17044	0.40914	0.997654	278	3	-0.025674
NFAT5	7	0.61862	0.81447	0.999995	559	3	0.036973	0.74779	0.87652	0.997654	618	2	0.036973
NTC_new_47	8	0.62529	0.82829	0.999995	560	3	0.085095	0.18657	0.43546	0.997654	301	4	0.085095
NTC_new_239	8	0.62529	0.82829	0.999995	561	3	0.064705	0.24584	0.51913	0.997654	340	4	0.064705
NTC_new_122	8	0.62529	0.82829	0.999995	562	3	0.0018811	0.32311	0.59726	0.997654	384	3	0.0018811
BRIP1	8	0.62617	0.82885	0.999995	563	3	-0.042917	0.53973	0.77743	0.997654	523	3	-0.042917
FOXR1	8	0.62843	0.82999	0.999995	564	2	0.29349	0.023418	0.096544	0.978067	55	6	0.29349
NTC_new_98	8	0.6288	0.8302	0.999995	565	3	0.03572	0.28866	0.56308	0.997654	372	4	0.03572
NTC_new_16	8	0.63461	0.83315	0.999995	566	3	0.0056939	0.43337	0.70017	0.997654	466	3	0.0056939
KLF3	8	0.63776	0.83509	0.999995	567	2	0.42999	0.0043415	0.02275	0.683304	23	5	0.42999
C7ORF57	3	0.6381	0.68196	0.999995	568	1	0.71505	0.054258	0.128	0.978067	122	2	0.71505
ELK3	8	0.63835	0.83547	0.999995	569	3	0.2015	0.11664	0.31776	0.989024	218	5	0.2015
NTC_new_114	8	0.64247	0.83784	0.999995	570	2	-0.012356	0.070994	0.23022	0.978067	156	3	-0.012356
NTC_new_224	8	0.64711	0.84049	0.999995	571	3	0.14	0.15822	0.38894	0.997654	265	4	0.14
NTC_new_101	8	0.64711	0.84049	0.999995	572	2	0.25658	0.085702	0.26104	0.978067	183	5	0.25658
EGR2	8	0.6539	0.84429	0.999995	573	3	0.12139	0.0093043	0.045188	0.978067	28	4	0.12139
CD69	8	0.65429	0.84452	0.999995	574	3	0.23665	0.010729	0.051667	0.978067	29	5	0.23665
SAP30	7	0.65575	0.84085	0.999995	575	2	0.16723	0.22903	0.47023	0.997654	334	4	0.16723
RXRA	7	0.65855	0.84289	0.999995	576	2	-0.033838	0.36147	0.62992	0.997654	418	2	-0.033838
NTC_new_255	8	0.65906	0.84728	0.999995	577	2	0.26141	0.047307	0.16734	0.978067	110	6	0.26141
NTC_new_164	8	0.65918	0.84731	0.999995	578	3	-0.0078517	0.040236	0.14697	0.978067	90	3	-0.0078517
NTC_new_307	8	0.65918	0.84731	0.999995	579	3	0.09804	0.28285	0.55747	0.997654	364	4	0.09804
EGR1	8	0.66443	0.85053	0.999995	580	3	0.38601	0.025281	0.10273	0.978067	60	5	0.38601
TLE4	8	0.66793	0.85255	0.999995	581	3	-0.010718	0.36871	0.64108	0.997654	420	3	-0.010718
EGR4	8	0.67328	0.85513	0.999995	582	3	0.16275	0.17453	0.41563	0.997654	291	5	0.16275
FOXP1	8	0.67519	0.85622	0.999995	583	3	0.027772	0.1057	0.29825	0.989024	204	4	0.027772
ZBTB33	8	0.67647	0.85704	0.999995	584	2	0.17165	0.17336	0.41376	0.997654	288	5	0.17165
RFC3	8	0.67766	0.85765	0.999995	585	3	0.16453	0.33304	0.60699	0.997654	397	4	0.16453
SP2	8	0.67854	0.85805	0.999995	586	3	0.049695	0.063241	0.21074	0.978067	134	3	0.049695
TRBC1	8	0.67873	0.85814	0.999995	587	3	0.26098	0.071435	0.23145	0.978067	161	5	0.26098
RELB	8	0.67974	0.85874	0.999995	588	3	0.00084015	0.74274	0.89282	0.997654	614	3	0.00084015
NTC_new_159	8	0.68314	0.86084	0.999995	589	3	0.02951	0.17044	0.40914	0.997654	281	4	0.02951
NTC_new_1	8	0.68326	0.86092	0.999995	590	2	0.081062	0.22516	0.49415	0.997654	328	5	0.081062
NTC_new_208	8	0.68584	0.8622	0.999995	591	1	0.19589	0.06734	0.22103	0.978067	140	6	0.19589
ETV1	8	0.68727	0.86317	0.999995	592	3	0.088695	0.026283	0.10564	0.978067	62	4	0.088695
CELF2	8	0.69077	0.8649	0.999995	593	2	0.12887	0.057084	0.19432	0.978067	123	5	0.12887
BCL11B	8	0.69588	0.86798	0.999995	594	1	1.2159	9.7726e-06	0.00010402	0.008102	9	7	1.2159
NTC_new_308	8	0.69618	0.86816	0.999995	595	2	0.32595	0.023488	0.096732	0.978067	57	6	0.32595
NTC_new_235	8	0.69618	0.86816	0.999995	596	2	0.14136	0.11359	0.3123	0.989024	212	5	0.14136
NTC_new_26	8	0.69691	0.86854	0.999995	597	3	-0.023168	0.50917	0.76033	0.997654	507	3	-0.023168
NTC_new_96	8	0.69691	0.86854	0.999995	598	3	0.010938	0.070994	0.23022	0.978067	155	3	0.010938
TCF3	8	0.70041	0.87063	0.999995	599	2	0.51183	0.0012708	0.0078212	0.342665	16	6	0.51183
NTC_new_93	8	0.70565	0.87342	0.999995	600	2	0.028645	0.17044	0.40914	0.997654	277	4	0.028645
NTC_new_178	8	0.70676	0.87398	0.999995	601	3	0.15372	0.14815	0.37257	0.997654	256	5	0.15372
NTC_new_209	8	0.70676	0.87398	0.999995	602	3	-0.034927	0.92237	0.9646	0.997654	674	2	-0.034927
BATF	8	0.71466	0.87833	0.999995	603	3	0.16334	0.034402	0.13036	0.978067	76	4	0.16334
FOS	8	0.71537	0.8787	0.999995	604	3	0.16332	0.23323	0.50589	0.997654	337	5	0.16332
TLE5	8	0.71715	0.87974	0.999995	605	3	0.21141	0.090827	0.27055	0.978067	193	5	0.21141
PRKCA	8	0.71892	0.88059	0.999995	606	3	0.087265	0.20356	0.46216	0.997654	314	4	0.087265
SLIT1	8	0.72004	0.88122	0.999995	607	2	0.26836	0.051395	0.17939	0.978067	115	6	0.26836
TOX2	7	0.72211	0.86975	0.999995	608	1	0.11378	0.1153	0.30515	0.989024	214	5	0.11378
NTC_new_283	8	0.72549	0.88418	0.999995	609	3	0.082321	0.30733	0.58197	0.997654	380	4	0.082321
NTC_new_185	8	0.72549	0.88418	0.999995	610	2	0.02774	0.56497	0.79142	0.997654	533	3	0.02774
NTC_new_222	8	0.73201	0.88781	0.999995	611	3	-0.0563	0.80818	0.91707	0.997654	639	2	-0.0563
ATP5F1E	8	0.73887	0.89137	0.999995	612	2	0.09153	0.12212	0.32728	0.989024	223	4	0.09153
KLF6	8	0.74317	0.89342	0.999995	613	2	0.13022	0.172	0.41174	0.997654	286	4	0.13022
RAD21	8	0.74778	0.89609	0.999995	614	3	0.062918	0.45805	0.72175	0.997654	480	4	0.062918
SLFN5	8	0.74826	0.8963	0.999995	615	2	0.2462	0.054063	0.18636	0.978067	121	6	0.2462
NTC_new_80	8	0.7491	0.89682	0.999995	616	3	0.14146	0.13998	0.35915	0.995128	252	5	0.14146
ETS2	8	0.76004	0.90316	0.999995	617	1	0.44296	0.014938	0.068954	0.978067	38	6	0.44296
STAM	8	0.76346	0.90512	0.999995	618	3	0.0051102	0.26186	0.53583	0.997654	357	3	0.0051102
NTC_new_71	8	0.76634	0.90677	0.999995	619	3	-0.058642	0.64759	0.83823	0.997654	574	3	-0.058642
NTC_new_10	8	0.76634	0.90677	0.999995	620	3	0.18634	0.11619	0.31683	0.989024	215	4	0.18634
MBD3	8	0.76696	0.90718	0.999995	621	2	0.099836	0.27195	0.54637	0.997654	360	4	0.099836
NTC_new_314	8	0.76748	0.90747	0.999995	622	2	0.13554	0.19989	0.45626	0.997654	309	5	0.13554
TBC1D8	8	0.76936	0.90816	0.999995	623	2	0.24517	0.065759	0.21699	0.978067	138	6	0.24517
NTC_new_13	8	0.77429	0.90942	0.999995	624	2	0.30025	0.060661	0.2042	0.978067	131	6	0.30025
ATF3	8	0.7799	0.91117	0.999995	625	2	0.39714	0.084025	0.25794	0.978067	179	5	0.39714
SMC1A	8	0.79001	0.91427	0.999995	626	1	0.16494	0.06909	0.22537	0.978067	144	6	0.16494
E2F1	8	0.79473	0.9158	0.999995	627	2	0.086528	0.088871	0.2667	0.978067	188	5	0.086528
SP4	8	0.79724	0.91653	0.999995	628	2	0.34645	0.044275	0.15856	0.978067	105	6	0.34645
CENPP	8	0.80437	0.91863	0.999995	629	2	0.24894	0.039696	0.14523	0.978067	84	4	0.24894
KDM1A	8	0.80596	0.91917	0.999995	630	2	0.31262	0.018484	0.080862	0.978067	45	6	0.31262
DIAPH2	7	0.80724	0.90519	0.999995	631	1	0.14802	0.016977	0.069786	0.978067	43	6	0.14802
EGR3	8	0.8117	0.92121	0.999995	632	2	0.35583	0.036838	0.13751	0.978067	79	6	0.35583
TFAP2C	8	0.81222	0.9213	0.999995	633	2	0.12504	0.068419	0.22365	0.978067	143	6	0.12504
TOX	6	0.81658	0.90286	0.999995	634	1	0.015829	0.1638	0.36692	0.997654	268	2	0.015829
NTC_new_90	8	0.82306	0.92513	0.999995	635	2	0.27463	0.077726	0.24613	0.978067	172	5	0.27463
NTC_new_263	8	0.82306	0.92513	0.999995	636	2	0.12287	0.040236	0.14697	0.978067	100	4	0.12287
FOXA1	8	0.82696	0.92668	0.999995	637	2	0.30007	0.06266	0.20931	0.978067	133	5	0.30007
GATA1	8	0.83382	0.92915	0.999995	638	2	0.17576	0.094569	0.27765	0.978067	199	5	0.17576
SMC3	8	0.84059	0.93153	0.999995	639	2	0.78189	0.00032593	0.0021745	0.118857	11	6	0.78189
PBX3	7	0.84451	0.92257	0.999995	640	2	0.039984	0.3784	0.64329	0.997654	428	1	0.039984
NEIL3	8	0.84708	0.93358	0.999995	641	1	0.023077	0.33291	0.60686	0.997654	396	4	0.023077
NTC_new_348	8	0.85215	0.93554	0.999995	642	2	-0.018214	0.39041	0.66092	0.997654	437	3	-0.018214
ZIC5	8	0.85532	0.9369	0.999995	643	2	0.52517	0.0012098	0.0074546	0.342665	15	6	0.52517
ZNF148	8	0.8558	0.93709	0.999995	644	2	0.17359	0.1503	0.37601	0.997654	258	5	0.17359
NTC_new_229	8	0.86218	0.93955	0.999995	645	2	0.23127	0.070994	0.23022	0.978067	154	5	0.23127
NTC_new_63	8	0.86736	0.94171	0.999995	646	2	0.2962	0.040236	0.14697	0.978067	95	5	0.2962
TCFL5	8	0.87347	0.94371	0.999995	647	2	0.010622	0.35624	0.62934	0.997654	411	3	0.010622
NTC_new_201	8	0.87753	0.94536	0.999995	648	2	0.16077	0.22001	0.48651	0.997654	323	4	0.16077
YY2	8	0.88273	0.94727	0.999995	649	2	0.27956	0.014369	0.066765	0.978067	36	5	0.27956
HSF1	8	0.88303	0.94742	0.999995	650	2	0.39684	0.019151	0.082962	0.978067	47	6	0.39684
FOXR2	8	0.88906	0.94991	0.999995	651	2	0.17301	0.03316	0.12692	0.978067	72	6	0.17301
GALNT18	8	0.89606	0.95279	0.999995	652	2	0.0026023	0.79046	0.91114	0.997654	631	2	0.0026023
ATF4	8	0.8968	0.95314	0.999995	653	2	0.32284	0.12889	0.33904	0.989024	230	5	0.32284
NTC_new_18	8	0.8997	0.95429	0.999995	654	2	0.39476	0.040236	0.14697	0.978067	92	5	0.39476
TMSB4X	3	0.90747	0.90664	0.999995	655	0	0.17006	0.3312	0.47521	0.997654	394	2	0.17006
ZIC4	8	0.90837	0.95804	0.999995	656	2	0.25916	0.13869	0.35682	0.995128	251	5	0.25916
SREBF2	8	0.91135	0.95935	0.999995	657	1	0.22186	0.094184	0.27691	0.978067	197	5	0.22186
TGFBR2	8	0.91393	0.96064	0.999995	658	2	0.1427	0.13747	0.35471	0.994597	250	5	0.1427
GATA5	8	0.91441	0.96084	0.999995	659	2	0.4269	0.058206	0.19735	0.978067	128	5	0.4269
ZFP57	8	0.91862	0.96292	0.999995	660	2	0.18909	0.065351	0.21604	0.978067	137	6	0.18909
LEF1	8	0.91922	0.96318	0.999995	661	2	0.60507	0.022124	0.092522	0.978067	51	6	0.60507
KLF2	8	0.92222	0.96473	0.999995	662	2	0.12168	0.074311	0.23853	0.978067	166	6	0.12168
NTC_new_180	8	0.92801	0.9677	0.999995	663	2	0.036924	0.21257	0.47583	0.997654	318	3	0.036924
NTC_new_234	8	0.92801	0.9677	0.999995	664	2	0.15471	0.11147	0.3086	0.989024	210	5	0.15471
NTC_new_281	8	0.92801	0.9677	0.999995	665	2	0.1708	0.0034623	0.018391	0.613922	21	4	0.1708
NTC_new_155	8	0.9358	0.97058	0.999995	666	1	0.045651	0.17044	0.40914	0.997654	282	4	0.045651
NTC_new_52	8	0.9358	0.97058	0.999995	667	1	0.11133	0.14815	0.37257	0.997654	255	5	0.11133
CTCF	8	0.93766	0.97097	0.999995	668	1	1.1798	8.3559e-06	0.00010402	0.008102	8	7	1.1798
NTC_new_167	8	0.9522	0.9741	0.999995	669	1	0.29163	0.06734	0.22103	0.978067	141	6	0.29163
NTC_new_344	8	0.95461	0.9748	0.999995	670	1	0.64225	0.0032461	0.017302	0.613922	19	7	0.64225
NTC_new_207	8	0.96527	0.97776	0.999995	671	1	0.094148	0.12387	0.33041	0.989024	224	4	0.094148
FOXS1	8	0.96614	0.97805	0.999995	672	1	0.21343	0.048605	0.17131	0.978067	113	6	0.21343
YY1	8	0.96716	0.97837	0.999995	673	1	0.1143	0.36093	0.63356	0.997654	417	4	0.1143
RXRG	8	0.97444	0.98103	0.999995	674	1	0.11788	0.077833	0.24632	0.978067	174	5	0.11788
NTC_new_268	8	0.98146	0.98406	0.999995	675	1	0.53699	0.058442	0.19803	0.978067	129	6	0.53699
NTC_new_181	8	0.98305	0.98506	0.999995	676	1	0.15982	0.041142	0.1495	0.978067	104	5	0.15982
ZIC3	7	0.98362	0.98336	0.999995	677	0	0.38319	0.022279	0.087677	0.978067	53	5	0.38319
NTC_new_72	8	0.98782	0.98807	0.999995	678	1	0.40929	0.0016228	0.009535	0.393178	17	7	0.40929
MAPK11	8	0.98826	0.9884	0.999995	679	1	0.19901	0.063871	0.21241	0.978067	135	6	0.19901
NTC_new_156	8	0.98865	0.98874	0.999995	680	1	0.14028	0.12387	0.33041	0.989024	225	5	0.14028
NTC_new_227	8	0.98927	0.98934	0.999995	681	1	0.38023	0.014148	0.065814	0.978067	34	5	0.38023
STXBP6	8	0.98957	0.98958	0.999995	682	1	0.36202	0.012893	0.061029	0.978067	32	7	0.36202
NTC_new_161	8	0.99005	0.99005	0.999995	683	1	0.15297	0.040236	0.14697	0.978067	89	4	0.15297
TFAP2B	8	0.99104	0.99105	0.999995	684	0	0.22622	0.029918	0.1171	0.978067	66	6	0.22622
HIST1H4C	8	0.99108	0.99109	0.999995	685	0	0.38242	0.015454	0.070638	0.978067	39	5	0.38242
FOXN2	8	0.99215	0.99189	0.999995	686	0	0.25445	0.012213	0.058136	0.978067	31	7	0.25445
CDK9	8	0.99345	0.99332	0.999995	687	0	0.22808	0.20579	0.46552	0.997654	316	5	0.22808
NTC_new_73	8	0.99365	0.99354	0.999995	688	0	0.38892	0.005327	0.027466	0.770139	25	7	0.38892
CDH4	8	0.99408	0.99398	0.999995	689	0	0.21579	0.014731	0.068171	0.978067	37	7	0.21579
E2F3	8	0.99516	0.99494	0.999995	690	0	0.58614	0.0041843	0.021908	0.683304	22	7	0.58614
CDK6	8	0.99631	0.99616	0.999995	691	0	0.8614	5.8819e-05	0.00044084	0.030903	10	7	0.8614
FOXI2	8	0.99697	0.99682	0.999995	692	0	0.33438	0.014159	0.065853	0.978067	35	7	0.33438
BIRC2	8	0.99715	0.99699	0.999995	693	0	0.33654	0.0044616	0.023394	0.683304	24	7	0.33654
FOXE3	8	0.99719	0.99703	0.999995	694	0	0.20161	0.073569	0.2368	0.978067	164	6	0.20161
NFKBIA	8	0.99843	0.9983	0.999995	695	0	2.0823	4.672e-12	4.9532e-06	0.000868	2	7	2.0823
HDAC8	8	0.99846	0.99835	0.999995	696	0	0.39746	0.00032947	0.0022042	0.118857	12	7	0.39746
FLI1	7	0.99919	0.99908	0.999995	697	0	0.69303	0.00036769	0.0021448	0.118857	13	7	0.69303
GPC5	8	0.99932	0.99946	0.999995	698	0	0.41566	0.00068196	0.0044034	0.220486	14	8	0.41566
NFKB2	8	0.99999	1	0.999995	699	0	0.77298	6.8182e-06	9.4112e-05	0.008102	7	8	0.77298
ETS1	8	1	1	0.999995	700	0	1.0116	6.8505e-07	1.486e-05	0.002083	5	8	1.0116
TNFAIP3	8	1	1	0.999995	701	0	2.2441	2.8217e-15	4.9532e-06	0.000868	1	8	2.2441
