# Supplementary material for: A targeted CRISPR screen identifies ETS1 as a regulator of HIV-1 latency
Source: PLoS Pathog. 2025 Apr 8;21(4):e1012467. doi: 10.1371/journal.ppat.1012467 (PMC12005537; doi:10.1371/journal.ppat.1012467)
Supplement: S3 Table — (XLS) [file ppat.1012467.s005.xls]

## Sheet: Downregulated
GeneID		Base Mean	Log2(FC)	StdErr	Wald-stats	P-value	P-adj
ENSG00000267128	RNF157-AS1	954.376	-1.03713	0.151735	-6.83515	8.19211e-12	1.54765e-08
ENSG00000232788	AC078883.3	201.698	-1.3269	0.196578	-6.75001	1.47833e-11	1.9949e-08
ENSG00000106479	ZNF862	158.997	-1.46676	0.21933	-6.68747	2.2706e-11	2.68101e-08
ENSG00000276384	AC016876.3	411.927	-1.18386	0.185577	-6.37935	1.77836e-10	1.67984e-07
ENSG00000244491	AL021707.5	2019.36	-0.915078	0.153598	-5.95764	2.55913e-09	2.19759e-06
ENSG00000234758	AC034228.3	300.639	-1.41128	0.249268	-5.66169	1.49892e-08	8.32872e-06
ENSG00000257764	AC020656.1	137.418	-1.61933	0.291035	-5.56403	2.63612e-08	1.38338e-05
ENSG00000065413	ANKRD44	61.0962	-1.7088	0.310726	-5.49938	3.81135e-08	1.8001e-05
ENSG00000225450	AL021707.1	1521.75	-0.92863	0.169514	-5.47819	4.29702e-08	1.93284e-05
ENSG00000287263		304.462	-1.00067	0.188949	-5.29599	1.1837e-07	4.86141e-05
ENSG00000141524	TMC6	643.368	-0.982811	0.187626	-5.23814	1.62201e-07	6.38398e-05
ENSG00000235989	MORC2-AS1	519.972	-0.843563	0.162467	-5.19221	2.07815e-07	7.85209e-05
ENSG00000100226	GTPBP1	4279.02	-0.872671	0.169655	-5.14381	2.69222e-07	9.78104e-05
ENSG00000235872	AC078777.1	1631.8	-0.751783	0.148373	-5.06683	4.04497e-07	0.000141514
ENSG00000163155	LYSMD1	176.368	-1.36485	0.275943	-4.94613	7.57049e-07	0.000223471
ENSG00000261359	PYCARD-AS1	224.534	-1.17632	0.241332	-4.87427	1.0921e-06	0.00028441
ENSG00000175634	RPS6KB2	469.251	-1.29378	0.269197	-4.80607	1.53925e-06	0.000356147
ENSG00000230149	AL021707.3	1397.51	-0.835798	0.173936	-4.80522	1.54584e-06	0.000356147
ENSG00000197813	AC011450.1	1507.79	-0.6548	0.136428	-4.79961	1.58976e-06	0.000357544
ENSG00000204934	ATP6V0E2-AS1	582.528	-0.879331	0.18496	-4.75417	1.99267e-06	0.000437738
ENSG00000115685	PPP1R7	78.8236	-1.7217	0.36614	-4.7023	2.57247e-06	0.00053999
ENSG00000214193	SH3D21	176.957	-1.47225	0.312854	-4.70586	2.52803e-06	0.00053999
ENSG00000271725	AC103858.1	1819.52	-0.662225	0.14129	-4.687	2.77243e-06	0.000569313
ENSG00000287504		34.8967	-2.21468	0.499141	-4.43699	9.12276e-06	0.00162592
ENSG00000245970	AP003352.1	58514.8	-0.676905	0.152475	-4.43944	9.01938e-06	0.00162592
ENSG00000172780	RAB43	86.0149	-1.26764	0.288923	-4.38749	1.14668e-05	0.00200584
ENSG00000068831	RASGRP2	22.7447	-2.2563	0.515887	-4.37364	1.22193e-05	0.00206113
ENSG00000177535	OR2B11	19.7129	-2.57732	0.591934	-4.35407	1.33636e-05	0.00221173
ENSG00000171136	RLN3	44.13	-1.55678	0.369009	-4.21881	2.45591e-05	0.00380304
ENSG00000167995	BEST1	17939.1	-0.524218	0.128282	-4.08646	4.38007e-05	0.00608443
ENSG00000287125		33.1455	-1.71967	0.421638	-4.07856	4.53153e-05	0.0062036
ENSG00000228863	AL121985.1	10089.2	-0.619294	0.152891	-4.05055	5.10965e-05	0.006798
ENSG00000116138	DNAJC16	285.749	-0.895047	0.221887	-4.03379	5.48846e-05	0.00710191
ENSG00000113597	TRAPPC13	453.471	-0.666251	0.166105	-4.01102	6.04573e-05	0.00761439
ENSG00000204767	FAM196B	329.064	-0.726043	0.181303	-4.00459	6.21252e-05	0.00772151
ENSG00000273149	AL138963.3	177691	-0.622697	0.155922	-3.99365	6.50625e-05	0.00798157
ENSG00000267469	AC005944.1	10993.4	-0.54027	0.135457	-3.98851	6.64909e-05	0.00805222
ENSG00000136918	WDR38	10606.7	-0.577895	0.145129	-3.98194	6.83539e-05	0.00817305
ENSG00000254166	CASC19	121.472	-1.10267	0.277446	-3.97435	7.0571e-05	0.00833267
ENSG00000285884		312.322	-0.710862	0.179067	-3.9698	7.19335e-05	0.00838869
ENSG00000138794	CASP6	376.074	-0.700835	0.176898	-3.9618	7.4387e-05	0.00856901
ENSG00000232354	VIPR1-AS1	377.114	-0.779633	0.197207	-3.95338	7.70547e-05	0.00876938
ENSG00000152348	ATG10	54476.2	-0.553685	0.140491	-3.94109	8.11136e-05	0.00901753
ENSG00000204475	NCR3	45.5327	-1.35279	0.344422	-3.9277	8.57609e-05	0.00931146
ENSG00000125375	ATP5S	165.903	-0.798399	0.20347	-3.92392	8.71208e-05	0.00935163
ENSG00000171657	GPR82	90.2591	-1.04209	0.266325	-3.91284	9.12175e-05	0.00968136
ENSG00000108375	RNF43	774.078	-0.707998	0.181073	-3.91002	9.22903e-05	0.00968637
ENSG00000121073	SLC35B1	94.746	-1.53568	0.393724	-3.90041	9.60285e-05	0.00996797
ENSG00000253438	PCAT1	660.803	-0.612305	0.157236	-3.89418	9.85306e-05	0.0101165
ENSG00000258407	AL157955.1	784.989	-0.689612	0.177335	-3.88875	0.000100762	0.0102343
ENSG00000133019	CHRM3	37.5373	-2.00112	0.515305	-3.88337	0.000103018	0.0102432
ENSG00000140092	FBLN5	91.3133	-1.14549	0.294888	-3.8845	0.000102539	0.0102432
ENSG00000246790	AP000977.1	176.155	-0.788339	0.204159	-3.8614	0.000112741	0.0110933
ENSG00000018280	SLC11A1	87.9185	-1.01536	0.263147	-3.85852	0.000114076	0.0110978
ENSG00000284734	AC099063.4	1461.15	-0.803735	0.208424	-3.85626	0.000115137	0.0110978
ENSG00000172345	STARD5	5173.95	-0.73805	0.194065	-3.8031	0.000142894	0.0136341
ENSG00000162892	IL24	2482.06	-0.658413	0.173602	-3.79265	0.000149049	0.0139398
ENSG00000186166	CCDC84	8778.5	-0.589225	0.155968	-3.77787	0.000158175	0.0146482
ENSG00000284634	AC092821.3	626.321	-1.09571	0.292424	-3.74698	0.000178979	0.0158564
ENSG00000269888	AC112491.1	315.054	-0.677722	0.180686	-3.75083	0.000176253	0.0158564
ENSG00000101342	TLDC2	2324.56	-0.630389	0.168277	-3.74614	0.000179575	0.0158564
ENSG00000099910	KLHL22	34.822	-1.48701	0.3999	-3.71844	0.000200453	0.0169061
ENSG00000115661	STK16	714.303	-0.548186	0.148009	-3.70375	0.000212438	0.0177583
ENSG00000188603	CLN3	127.156	-1.07635	0.292924	-3.6745	0.000238319	0.0195905
ENSG00000143742	SRP9	18.8227	-2.07883	0.568599	-3.65605	0.00025613	0.0207774
ENSG00000264235	AP005329.1	5430.54	-0.721854	0.197507	-3.65483	0.000257353	0.0207774
ENSG00000264577	AC010761.1	19961.9	-0.51847	0.143661	-3.60899	0.000307396	0.0232293
ENSG00000126001	CEP250	215.892	-0.801768	0.222348	-3.60591	0.000311056	0.0233194
ENSG00000257176	AC009318.1	82.5679	-1.08083	0.300229	-3.60002	0.00031819	0.0236663
ENSG00000215788	TNFRSF25	35.727	-1.39096	0.387052	-3.59374	0.000325968	0.0240554
ENSG00000157766	ACAN	86.1229	-1.23441	0.347619	-3.55104	0.000383705	0.0262643
ENSG00000188735	TMEM120B	4858.85	-0.568137	0.159981	-3.55127	0.000383374	0.0262643
ENSG00000154025	SLC5A10	1446.28	-0.63216	0.179028	-3.53106	0.000413892	0.0275326
ENSG00000178971	CTC1	129.193	-0.837591	0.238124	-3.51745	0.000435714	0.0287815
ENSG00000244158	Z84488.1	70.327	-1.29206	0.369967	-3.49238	0.000478743	0.030974
ENSG00000158815	FGF17	28.7363	-1.52179	0.438136	-3.47332	0.000514071	0.0328103
ENSG00000286654		15.3135	-2.23757	0.645998	-3.46374	0.000532726	0.0335475
ENSG00000178803	ADORA2A-AS1	502.993	-0.571647	0.165325	-3.45773	0.000544757	0.034078
ENSG00000104998	IL27RA	25.5355	-1.63615	0.474103	-3.45104	0.000558426	0.034585
ENSG00000287920		138.392	-0.792759	0.229772	-3.45019	0.000560185	0.034585
ENSG00000204482	LST1	21.9607	-1.67615	0.489054	-3.42734	0.000609534	0.0371462
ENSG00000258875	AL135818.1	108.38	-0.973798	0.285178	-3.4147	0.000638527	0.0381742
ENSG00000281371	INE2	287.591	-0.684951	0.201166	-3.4049	0.000661874	0.0393211
ENSG00000138835	RGS3	86.9732	-1.12043	0.329462	-3.40078	0.000671949	0.0396702
ENSG00000266173	STRADA	1133.96	-0.642341	0.189824	-3.38389	0.000714678	0.0419307
ENSG00000225032	AL162586.1	139.04	-0.920302	0.272531	-3.37687	0.000733158	0.0424872
ENSG00000276250	AC127024.6	1123.61	-0.50625	0.150288	-3.36854	0.000755672	0.0432611
ENSG00000070814	TCOF1	95.6738	-0.905494	0.270076	-3.35274	0.000800169	0.0442011
ENSG00000237798	AC010894.4	3597.7	-0.471289	0.140392	-3.35696	0.000788035	0.0442011
ENSG00000229056	AC020571.1	27.8927	-1.48571	0.443784	-3.34781	0.000814529	0.0447328
ENSG00000132517	SLC52A1	60.6105	-1.02774	0.30955	-3.32011	0.000899825	0.04857
ENSG00000095713	CRTAC1	28.8408	-1.93288	0.582679	-3.31724	0.000909127	0.0487933
ENSG00000196950	SLC39A10	56.6515	-1.04794	0.317135	-3.3044	0.000951813	0.0502281
ENSG00000255737	AGAP2-AS1	1020.15	-0.669925	0.203359	-3.29429	0.000986702	0.0512109
ENSG00000268565	AC005339.1	236.625	-0.630902	0.191505	-3.29443	0.000986202	0.0512109
ENSG00000259863	SH3RF3-AS1	69.1729	-1.29604	0.394253	-3.28732	0.00101144	0.0516438
ENSG00000108515	ENO3	9819.45	-0.703	0.213759	-3.28876	0.00100631	0.0516438
ENSG00000232810	TNF	25.1726	-1.47492	0.450077	-3.27705	0.00104899	0.0529879
ENSG00000266490	AC127024.5	1123.26	-0.505179	0.154766	-3.26415	0.00109794	0.0550015
ENSG00000101084	C20orf24	120.494	-0.802696	0.246238	-3.25984	0.00111475	0.0554208
ENSG00000254635	WAC-AS1	309.819	-0.565733	0.174486	-3.24227	0.0011858	0.0577376
ENSG00000248980	AC019163.1	1062.52	-0.515333	0.159446	-3.23202	0.00122919	0.0590939
ENSG00000122694	GLIPR2	30.7633	-1.30442	0.406493	-3.20897	0.00133211	0.0623341
ENSG00000110104	CCDC86	129.465	-0.886722	0.276342	-3.20878	0.001333	0.0623341
ENSG00000171130	ATP6V0E2	112.611	-0.760016	0.236754	-3.21015	0.00132665	0.0623341
ENSG00000180035	ZNF48	704.294	-0.587098	0.183735	-3.19536	0.00139658	0.0648415
ENSG00000259054	LINC02332	59.8295	-1.02892	0.323467	-3.18091	0.00146813	0.0664055
ENSG00000235027	AC068580.3	1131.88	-0.495562	0.155997	-3.17674	0.00148938	0.0669939
ENSG00000118292	C1orf54	853.024	-0.480727	0.15316	-3.13874	0.00169678	0.0748963
ENSG00000172183	ISG20	22.2973	-1.49152	0.47569	-3.13549	0.00171568	0.0753783
ENSG00000213246	SUPT4H1	674.39	-0.689598	0.220605	-3.12595	0.00177235	0.0766136
ENSG00000162888	C1orf147	261.62	-0.761753	0.243942	-3.12268	0.00179215	0.0769485
ENSG00000162739	SLAMF6	17.9285	-2.41095	0.77368	-3.1162	0.00183195	0.0783013
ENSG00000173531	MST1	311.231	-0.605009	0.195236	-3.09886	0.00194268	0.0819223
ENSG00000166323	C11orf65	884.173	-0.50528	0.163893	-3.08298	0.00204937	0.0856564
ENSG00000065357	DGKA	196.255	-0.656216	0.213401	-3.07503	0.00210479	0.0872011
ENSG00000269292	AC093503.2	4028.75	-0.40696	0.132317	-3.07566	0.0021004	0.0872011
ENSG00000172500	FIBP	16.905	-1.93542	0.632244	-3.0612	0.00220452	0.0905387
ENSG00000186854	TRABD2A	7175.93	-0.402937	0.131938	-3.05399	0.00225819	0.0923414
ENSG00000204044	SLC12A5-AS1	33.9286	-1.72251	0.565006	-3.04865	0.00229872	0.0931918
ENSG00000166503	HDGFL3	26.9095	-1.38776	0.455477	-3.04683	0.00231268	0.0933571
ENSG00000226963	AC078883.2	274.585	-0.558924	0.183598	-3.04427	0.00233244	0.0933571
ENSG00000231160	KLF3-AS1	771.056	-0.454411	0.149256	-3.04452	0.00233054	0.0933571
ENSG00000232295	AL589935.1	405.505	-0.784748	0.258171	-3.03965	0.00236856	0.0944024
ENSG00000234174	AC016683.1	614.055	-0.466614	0.154288	-3.02431	0.00249202	0.0976747
ENSG00000142534	RPS11	398.769	-0.675168	0.223447	-3.0216	0.00251442	0.0981453
ENSG00000127334	DYRK2	25.1168	-1.435	0.47579	-3.01604	0.00256097	0.0995513
ENSG00000261302	AC106779.1	18.3657	-1.81314	0.602161	-3.01105	0.00260347	0.100788
ENSG00000254741	AC067930.2	13677.2	-0.474368	0.158018	-3.00199	0.00268222	0.102576
ENSG00000100321	SYNGR1	129.908	-0.972494	0.326216	-2.98114	0.00287182	0.108077
ENSG00000225721	AL592166.1	16982.3	-0.394132	0.132519	-2.97415	0.00293797	0.110127
ENSG00000115687	PASK	85.6212	-0.796905	0.269582	-2.95607	0.00311582	0.116295
ENSG00000182923	CEP63	130.043	-0.672086	0.227624	-2.95261	0.00315096	0.116295
ENSG00000109686	SH3D19	10221.7	-0.458579	0.155317	-2.95254	0.00315175	0.116295
ENSG00000141576	RNF157	102.107	-2.24957	0.764845	-2.94121	0.00326932	0.119013
ENSG00000134001	EIF2S1	15.062	-1.74623	0.593835	-2.9406	0.00327581	0.119013
ENSG00000136490	LIMD2	1240.62	-0.43779	0.149003	-2.93813	0.00330199	0.119504
ENSG00000172339	ALG14	15.7647	-1.81968	0.620972	-2.93037	0.00338562	0.121126
ENSG00000279232	AC008522.1	863.684	-0.737685	0.251836	-2.92922	0.00339808	0.121126
ENSG00000171840	NINJ2	88.931	-0.924567	0.315823	-2.92749	0.00341713	0.121347
ENSG00000122223	CD244	156.798	-0.719882	0.246363	-2.92204	0.00347749	0.12216
ENSG00000187867	PALM3	18.4274	-1.67518	0.576824	-2.90414	0.00368267	0.126667
ENSG00000179029	TMEM107	29.9065	-1.38961	0.478936	-2.90145	0.00371445	0.126667
ENSG00000247596	TWF2	54.6782	-0.972544	0.334438	-2.90799	0.00363756	0.126667
ENSG00000239732	TLR9	114.129	-0.731163	0.251768	-2.90411	0.00368296	0.126667
ENSG00000254501	AP003068.1	1727.55	-0.40912	0.140775	-2.90619	0.0036586	0.126667
ENSG00000224281	SLC25A5-AS1	1376.02	-0.581897	0.201435	-2.88875	0.00386771	0.130016
ENSG00000285677		4157.39	-0.55836	0.194231	-2.87472	0.00404381	0.133559
ENSG00000262413	AC145207.2	7455.03	-0.45295	0.15753	-2.87533	0.00403605	0.133559
ENSG00000261346	AC116348.3	3247.4	-0.721907	0.251783	-2.86718	0.00414143	0.134896
ENSG00000133028	SCO1	126.109	-0.764275	0.26731	-2.85913	0.00424803	0.136654
ENSG00000152256	PDK1	279.073	-0.502926	0.175926	-2.85874	0.00425326	0.136654
ENSG00000273973	AC025162.2	111.484	-0.791205	0.280126	-2.82446	0.00473601	0.147872
ENSG00000214900	LINC01588	205.15	-0.6166	0.218699	-2.8194	0.00481133	0.147872
ENSG00000198417	MT1F	17.5866	-1.6342	0.581838	-2.80868	0.00497451	0.151091
ENSG00000272516	AL158211.4	16.6484	-1.52509	0.543344	-2.80685	0.00500284	0.151464
ENSG00000267980	AC007292.1	442.94	-0.464446	0.165656	-2.80368	0.00505227	0.152472
ENSG00000172164	SNTB1	185.74	-0.794808	0.284375	-2.79493	0.00519104	0.155441
ENSG00000185475	TMEM179B	363.763	-0.554056	0.198334	-2.79356	0.00521318	0.155441
ENSG00000280195	AC245140.2	20318.5	-0.496475	0.178066	-2.78815	0.00530104	0.156971
ENSG00000173598	NUDT4	513.704	-0.447363	0.160809	-2.78195	0.00540332	0.159499
ENSG00000133392	MYH11	1346.63	-0.400166	0.144181	-2.77545	0.00551248	0.161711
ENSG00000171940	ZNF217	24.3297	-1.26074	0.456279	-2.76309	0.00572573	0.163895
ENSG00000162377	COA7	69.2776	-0.951907	0.343982	-2.76732	0.00565194	0.163895
ENSG00000148985	PGAP2	137.201	-0.758059	0.274109	-2.76554	0.00568282	0.163895
ENSG00000266036	AC016888.1	1319.21	-0.486057	0.175567	-2.76849	0.00563163	0.163895
ENSG00000274425	AC114271.1	5799.76	-0.475059	0.171806	-2.7651	0.00569058	0.163895
ENSG00000269821	KCNQ1OT1	741.342	-0.581772	0.211435	-2.75154	0.00593152	0.169272
ENSG00000157734	SNX22	9776.41	-0.415	0.151222	-2.74431	0.00606378	0.172007
ENSG00000157873	TNFRSF14	114.865	-0.731011	0.267791	-2.72979	0.00633755	0.176591
ENSG00000151883	PARP8	335.606	-0.555192	0.203643	-2.72631	0.00640476	0.177489
ENSG00000237286	AC004906.1	1169.79	-0.445807	0.163528	-2.72617	0.00640734	0.177489
ENSG00000227240	AL356272.1	35.3008	-1.31377	0.482179	-2.72465	0.00643701	0.17779
ENSG00000177596	AL355390.1	21.2318	-1.76727	0.652137	-2.70996	0.00672909	0.182129
ENSG00000109689	STIM2	26.5395	-1.15484	0.42708	-2.70403	0.00685037	0.184882
ENSG00000253720	AC022973.2	186.28	-0.668195	0.2476	-2.69869	0.00696139	0.186281
ENSG00000170322	NFRKB	65.3128	-0.898376	0.333556	-2.69333	0.00707422	0.188398
ENSG00000114737	CISH	64.4457	-0.779936	0.289888	-2.69047	0.0071351	0.189321
ENSG00000172803	SNX32	5711.39	-0.549853	0.204532	-2.68835	0.00718063	0.189995
ENSG00000118503	TNFAIP3	50.4982	-0.891441	0.332321	-2.68247	0.00730814	0.19248
ENSG00000267064	UXT-AS1	1181.82	-0.399769	0.149049	-2.68214	0.0073153	0.19248
ENSG00000244165	P2RY11	1839.67	-0.376246	0.140594	-2.67612	0.00744797	0.194347
ENSG00000233360	Z83844.2	2012.43	-0.557372	0.208383	-2.67475	0.00747855	0.194607
ENSG00000198909	MAP3K3	854.148	-0.579809	0.217102	-2.67068	0.00756989	0.195126
ENSG00000164867	NOS3	387.573	-0.550961	0.206339	-2.67018	0.00758114	0.195126
ENSG00000234511	C5orf58	1663.7	-0.453325	0.169703	-2.67128	0.0075562	0.195126
ENSG00000254963	AP001972.2	189.879	-0.76478	0.287125	-2.66358	0.00773144	0.198454
ENSG00000187824	TMEM220	630.651	-0.58714	0.221255	-2.65368	0.00796188	0.202717
ENSG00000160683	CXCR5	3079.02	-0.385354	0.145178	-2.65435	0.00794611	0.202717
ENSG00000133112	TPT1	234.95	-0.612518	0.231094	-2.65051	0.00803706	0.203556
ENSG00000196810	CTBP1-AS2	71.8169	-0.822198	0.310552	-2.64754	0.00810807	0.204237
ENSG00000248571	AC106882.1	29.8278	-1.14311	0.432766	-2.64141	0.0082563	0.205776
ENSG00000259736	CRTC3-AS1	421.179	-0.44539	0.168461	-2.64388	0.00819606	0.205776
ENSG00000159840	ZYX	18.9392	-1.3299	0.504086	-2.63823	0.00833391	0.20604
ENSG00000075702	WDR62	18.9024	-1.32765	0.503453	-2.63708	0.00836236	0.20604
ENSG00000245156	AP001107.1	2091.18	-0.374848	0.142057	-2.63872	0.00832191	0.20604
ENSG00000239521	CASTOR3	329.357	-0.511985	0.194298	-2.63505	0.00841237	0.206175
ENSG00000104213	PDGFRL	63.6893	-0.991529	0.376507	-2.63349	0.00845118	0.206279
ENSG00000156171	DRAM2	65.1966	-0.7926	0.301545	-2.62846	0.00857725	0.207102
ENSG00000232220	AC008440.2	1574.39	-0.475645	0.181011	-2.62772	0.00859603	0.207102
ENSG00000249207	AC079921.1	407.743	-0.438593	0.167062	-2.62533	0.00865661	0.207102
ENSG00000267226	AC104971.1	693.197	-0.431878	0.164498	-2.62544	0.0086537	0.207102
ENSG00000267532	MIR497HG	1636.66	-0.421619	0.160677	-2.62401	0.00869001	0.207288
ENSG00000175274	TP53I11	47.7058	-1.17139	0.44765	-2.61675	0.00887709	0.209625
ENSG00000259238	AC092755.2	671.74	-0.390318	0.149686	-2.60759	0.00911834	0.214258
ENSG00000204852	TCTN1	101.89	-1.03071	0.395567	-2.60565	0.00916996	0.214937
ENSG00000172005	MAL	125.701	-0.820244	0.31507	-2.60337	0.00923116	0.215303
ENSG00000234617	SNRK-AS1	4318.42	-0.392175	0.150626	-2.60364	0.00922403	0.215303
ENSG00000254693	AC010768.1	431.332	-0.473801	0.182161	-2.60101	0.00929511	0.215729
ENSG00000287237		81.8296	-0.737206	0.284145	-2.59447	0.00947368	0.218798
ENSG00000267924	AC139769.2	241.208	-0.506371	0.195856	-2.58543	0.00972584	0.222539
ENSG00000255389	Z97989.1	38.0177	-0.945997	0.366142	-2.58369	0.00977493	0.223029
ENSG00000261332	AC116348.2	1943.63	-0.635081	0.246683	-2.57448	0.0100392	0.226325
ENSG00000287454		117.855	-0.635249	0.246949	-2.57239	0.0100999	0.226613
ENSG00000259291	ZNF710-AS1	160.39	-0.61796	0.241127	-2.5628	0.0103832	0.231321
ENSG00000249375	CASC11	1409.45	-0.407208	0.159382	-2.55492	0.0106213	0.234963
ENSG00000102977	ACD	129.571	-0.586389	0.229829	-2.55141	0.0107287	0.2367
ENSG00000213904	LIPE-AS1	164.421	-0.542176	0.212558	-2.55072	0.01075	0.2367
ENSG00000133985	TTC9	16.3451	-1.44215	0.565813	-2.5488	0.0108093	0.236902
ENSG00000005189	REXO5	16.2018	-1.41811	0.55625	-2.54941	0.0107906	0.236902
ENSG00000118507	AKAP7	82.916	-0.721796	0.28407	-2.54091	0.0110565	0.239473
ENSG00000287510		18850.4	-0.344717	0.135645	-2.54132	0.0110436	0.239473
ENSG00000285651		75.0941	-0.739467	0.291206	-2.53933	0.0111065	0.239525
ENSG00000025434	NR1H3	136.619	-0.558084	0.220021	-2.5365	0.0111967	0.239829
ENSG00000254452	AP001107.2	1955.95	-0.365489	0.144077	-2.53677	0.0111881	0.239829
ENSG00000254986	DPP3	63.0947	-0.868676	0.342626	-2.53535	0.0112336	0.240073
ENSG00000223946	AL513008.1	52.4735	-0.803849	0.317383	-2.53274	0.0113175	0.241321
ENSG00000258908	AL355075.3	1285.91	-0.539244	0.213095	-2.53053	0.0113891	0.242194
ENSG00000008300	CELSR3	36.1528	-0.984998	0.390027	-2.52546	0.0115546	0.242488
ENSG00000242797	GLYCTK-AS1	125.38	-0.672978	0.266497	-2.52528	0.0115608	0.242488
ENSG00000272173	U47924.2	3540.15	-0.596207	0.235896	-2.52742	0.0114905	0.242488
ENSG00000100307	CBX7	190.416	-0.577776	0.228844	-2.52476	0.0115776	0.242488
ENSG00000136699	SMPD4	2537.71	-0.354708	0.140623	-2.5224	0.0116556	0.243582
ENSG00000167851	CD300A	17.9738	-1.42835	0.566981	-2.51923	0.0117613	0.245248
ENSG00000008513	ST3GAL1	45.5203	-0.875716	0.348022	-2.51627	0.0118605	0.246624
ENSG00000181652	ATG9B	127.425	-0.652767	0.259477	-2.5157	0.0118795	0.246624
ENSG00000256029	AL590560.1	40.1691	-1.04967	0.421107	-2.49264	0.0126796	0.257867
ENSG00000105122	RASAL3	33.2529	-0.973161	0.390476	-2.49224	0.0126941	0.257867
ENSG00000112578	BYSL	221.594	-0.469264	0.188783	-2.48574	0.0129284	0.260944
ENSG00000262160	AC020978.5	3661.78	-0.329319	0.132451	-2.48635	0.0129059	0.260944
ENSG00000253358	AC087439.1	141.629	-0.552268	0.222616	-2.48081	0.0131084	0.262892
ENSG00000080189	SLC35C2	18.4276	-1.26539	0.511288	-2.47491	0.0133269	0.265962
ENSG00000258826	AL157955.2	43.4708	-0.977351	0.395105	-2.47365	0.0133741	0.265962
ENSG00000147687	TATDN1	1322.34	-0.392903	0.159009	-2.47094	0.0134757	0.267419
ENSG00000231864	AL807752.3	91.8346	-0.870447	0.352849	-2.46691	0.0136285	0.269319
ENSG00000099917	MED15	30.8487	-1.03501	0.420529	-2.46122	0.0138467	0.270799
ENSG00000250714	AC100861.2	127.08	-0.606777	0.246432	-2.46224	0.013807	0.270799
ENSG00000141499	WRAP53	903.024	-0.38211	0.155145	-2.46292	0.013781	0.270799
ENSG00000258424	AL512791.1	3400.83	-0.383792	0.156219	-2.45675	0.0140199	0.272333
ENSG00000135655	USP15	21.4119	-1.40832	0.576454	-2.44307	0.0145627	0.277901
ENSG00000107485	GATA3	30.5829	-1.05032	0.4303	-2.44089	0.0146512	0.277901
ENSG00000259081	AF111169.3	71.206	-1.01501	0.415565	-2.4425	0.0145861	0.277901
ENSG00000074219	TEAD2	119.753	-0.569804	0.233383	-2.4415	0.0146263	0.277901
ENSG00000167895	TMC8	252.49	-0.473371	0.193895	-2.44138	0.0146313	0.277901
ENSG00000048162	NOP16	1987.68	-0.355365	0.145721	-2.43867	0.0147415	0.279055
ENSG00000107738	VSIR	25.5357	-1.06732	0.437897	-2.43737	0.0147946	0.279499
ENSG00000265987	AC011933.4	26.2114	-1.2292	0.505651	-2.43092	0.0150607	0.282995
ENSG00000159723	AGRP	58.9614	-0.751997	0.309466	-2.42998	0.0150995	0.282995
ENSG00000232878	DPYD-AS1	309.587	-0.451026	0.185675	-2.42911	0.0151358	0.283114
ENSG00000269038	AP001462.1	44.0058	-1.06189	0.437999	-2.42442	0.0153329	0.28567
ENSG00000275557	AC242842.1	89.6753	-0.671638	0.277486	-2.42044	0.0155017	0.288246
ENSG00000090989	EXOC1	22.2979	-1.37017	0.568057	-2.41203	0.0158638	0.290979
ENSG00000177272	KCNA3	343.967	-0.458029	0.189894	-2.41202	0.0158643	0.290979
ENSG00000213347	MXD3	2474.78	-0.443627	0.183805	-2.41358	0.0157967	0.290979
ENSG00000285921		881.175	-0.476344	0.197563	-2.4111	0.0159044	0.291148
ENSG00000136997	MYC	56.5471	-0.817511	0.339781	-2.40599	0.0161286	0.292694
ENSG00000287767		277.523	-0.641725	0.266757	-2.40565	0.0161437	0.292694
ENSG00000172938	MRGPRD	21.2469	-1.17829	0.491039	-2.39958	0.016414	0.293206
ENSG00000168672	FAM84B	30.6016	-1.03481	0.431053	-2.40066	0.0163657	0.293206
ENSG00000075624	ACTB	245.633	-0.509288	0.211979	-2.40254	0.0162815	0.293206
ENSG00000235191	NUCB1-AS1	1074.74	-0.413015	0.172124	-2.39951	0.0164169	0.293206
ENSG00000147684	NDUFB9	272.701	-0.770279	0.322252	-2.3903	0.0168346	0.296678
ENSG00000285908		461.887	-0.443435	0.18549	-2.39061	0.0168203	0.296678
ENSG00000133069	TMCC2	29.2916	-1.11864	0.468709	-2.38664	0.017003	0.299073
ENSG00000089486	CDIP1	164.372	-0.565014	0.237209	-2.38193	0.0172224	0.300707
ENSG00000245025	AC107959.1	188.993	-0.467156	0.196224	-2.38072	0.0172787	0.300816
ENSG00000198003	CCDC151	807.83	-0.346268	0.145619	-2.3779	0.0174114	0.302331
ENSG00000181350	LRRC75A	11240.9	-0.389187	0.163935	-2.37403	0.0175949	0.304958
ENSG00000171310	CHST11	82.7787	-0.62969	0.266062	-2.3667	0.0179475	0.30993
ENSG00000140988	RPS2	261.838	-0.501764	0.212173	-2.36489	0.0180356	0.310318
ENSG00000091409	ITGA6	653.848	-0.56387	0.239114	-2.35816	0.0183657	0.313711
ENSG00000270084	GAS5-AS1	3435.88	-0.51925	0.220334	-2.35666	0.0184403	0.314417
ENSG00000144504	ANKMY1	519.073	-0.380588	0.161786	-2.35242	0.0186519	0.316881
ENSG00000278768	BACE1-AS	49.6114	-0.771784	0.328972	-2.34605	0.0189736	0.321191
ENSG00000188452	CERKL	3716.95	-0.366841	0.156417	-2.34527	0.0190134	0.321289
ENSG00000247925	AL139807.1	136.177	-0.541677	0.231148	-2.34342	0.0191077	0.322305
ENSG00000265401	AC093484.3	10007.4	-0.381008	0.16316	-2.33519	0.0195338	0.326857
ENSG00000263637	AC022035.1	17.4169	-1.2186	0.524148	-2.32491	0.0200766	0.328987
ENSG00000196843	ARID5A	44.288	-0.827636	0.356475	-2.32172	0.0202479	0.328987
ENSG00000257893	LINC02404	65.5289	-0.816361	0.351116	-2.32505	0.0200695	0.328987
ENSG00000103489	XYLT1	55.009	-0.789249	0.339447	-2.32511	0.0200663	0.328987
ENSG00000260719	AC009133.3	65.4643	-0.751901	0.323968	-2.32091	0.0202917	0.328987
ENSG00000182557	SPNS3	59.1365	-0.700792	0.301871	-2.32149	0.0202602	0.328987
ENSG00000112659	CUL9	171.473	-0.53415	0.230171	-2.32067	0.0203048	0.328987
ENSG00000114738	MAPKAPK3	767.349	-0.355883	0.152919	-2.32727	0.0199511	0.328987
ENSG00000260083	MIR762HG	537.815	-0.35357	0.152114	-2.32438	0.0201051	0.328987
ENSG00000258757	AL133453.1	2750.89	-0.332003	0.142966	-2.32226	0.0202192	0.328987
ENSG00000277734	TRAC	20.3058	-1.14543	0.494063	-2.31839	0.0204279	0.329849
ENSG00000260635	AC092338.1	68.3371	-0.649858	0.280847	-2.31392	0.0206722	0.332091
ENSG00000084693	AGBL5	4140.13	-0.297787	0.129154	-2.30568	0.0211284	0.337127
ENSG00000287348		21.9868	-1.11075	0.482618	-2.3015	0.0213632	0.339725
ENSG00000258301	VASH1-AS1	97.0204	-0.767741	0.333678	-2.30085	0.0214003	0.339743
ENSG00000268309	AC008764.3	691.101	-0.412668	0.17959	-2.29784	0.021571	0.341878
ENSG00000163798	SLC4A1AP	472.454	-0.389395	0.169938	-2.2914	0.0219405	0.344842
ENSG00000111087	GLI1	117.335	-0.612118	0.267344	-2.28963	0.0220427	0.345219
ENSG00000174171	AC020659.1	442.69	-0.544892	0.237924	-2.29019	0.0220102	0.345219
ENSG00000261369	AC007533.1	25.1791	-1.03739	0.455314	-2.27842	0.0227018	0.350968
ENSG00000241666	AL031733.2	403.527	-0.406472	0.178692	-2.27471	0.0229234	0.353814
ENSG00000259007	AL358333.3	2023.51	-0.417459	0.183787	-2.27143	0.0231208	0.355698
ENSG00000261630	AC007496.2	29.9828	-0.932456	0.411307	-2.26706	0.0233867	0.358248
ENSG00000271380	AL451085.2	729.45	-0.343423	0.151663	-2.26439	0.0235502	0.359379
ENSG00000104064	GABPB1	172.656	-0.45568	0.201865	-2.25735	0.023986	0.36485
ENSG00000179144	GIMAP7	44.8023	-0.84872	0.37677	-2.25262	0.024283	0.365833
ENSG00000109083	IFT20	51.6395	-0.747035	0.331351	-2.25451	0.0241642	0.365833
ENSG00000087087	SRRT	198.163	-0.476255	0.21133	-2.25361	0.0242208	0.365833
ENSG00000111371	SLC38A1	111.02	-0.551082	0.244735	-2.25175	0.024338	0.366078
ENSG00000257925	AC008083.1	21.575	-1.05729	0.470194	-2.24862	0.0245368	0.367314
ENSG00000261416	AC012645.3	3749.42	-0.987708	0.440878	-2.24032	0.0250703	0.372608
ENSG00000039523	RIPOR1	209.818	-0.535483	0.239256	-2.23812	0.025213	0.372608
ENSG00000258378	AL139021.1	376.954	-0.482412	0.215541	-2.23815	0.0252115	0.372608
ENSG00000183785	TUBA8	21.9871	-1.07036	0.47863	-2.23631	0.0253315	0.373294
ENSG00000269656	NOP53-AS1	2066.57	-0.351067	0.157358	-2.23102	0.0256801	0.375997
ENSG00000099622	CIRBP	244.626	-0.420291	0.188777	-2.22639	0.0259878	0.379414
ENSG00000179715	PCED1B	851.781	-0.388322	0.174772	-2.22188	0.0262916	0.382667
ENSG00000215421	ZNF407	39.671	-0.798299	0.360042	-2.21724	0.0266067	0.383878
ENSG00000286061		938.491	-0.349051	0.157504	-2.21615	0.0266814	0.384196
ENSG00000176142	TMEM39A	38.6944	-0.807873	0.365079	-2.21287	0.0269067	0.384509
ENSG00000224101	ELMO1-AS1	585.377	-0.36303	0.165012	-2.20002	0.0278052	0.393235
ENSG00000285612		1137.59	-0.320157	0.145539	-2.19981	0.0278205	0.393235
ENSG00000286796		117.393	-0.726096	0.330397	-2.19765	0.0279741	0.394393
ENSG00000071794	HLTF	39.7132	-0.797511	0.363444	-2.19432	0.0282127	0.395417
ENSG00000110844	PRPF40B	529.061	-0.364231	0.166243	-2.19096	0.0284548	0.39761
ENSG00000164054	SHISA5	84.7707	-0.592394	0.270497	-2.19002	0.0285225	0.397966
ENSG00000145041	DCAF1	789.507	-0.326926	0.149326	-2.18935	0.0285717	0.398065
ENSG00000180638	SLC47A2	16.0381	-1.18145	0.540643	-2.18526	0.0288699	0.398563
ENSG00000184451	CCR10	16.8408	-1.15674	0.530073	-2.18223	0.0290929	0.398563
ENSG00000183784	C9orf66	60.8006	-0.82769	0.379249	-2.18245	0.0290766	0.398563
ENSG00000267366	AP005131.2	45.1191	-0.757183	0.346671	-2.18415	0.028951	0.398563
ENSG00000273226	AL391834.2	257.349	-0.450654	0.206248	-2.18501	0.0288879	0.398563
ENSG00000132481	TRIM47	57.5735	-0.805081	0.369855	-2.17675	0.0294994	0.399787
ENSG00000229047	AF127577.1	436.482	-0.357951	0.164857	-2.17128	0.0299103	0.403043
ENSG00000259118	AL139022.1	1601.09	-0.336191	0.154803	-2.17173	0.0298761	0.403043
ENSG00000229154	KCNQ5-AS1	23.3608	-1.26914	0.585182	-2.16879	0.0300984	0.403276
ENSG00000169918	OTUD7A	298.355	-0.441224	0.203373	-2.16953	0.0300425	0.403276
ENSG00000102879	CORO1A	236.185	-0.438592	0.202084	-2.17035	0.0299806	0.403276
ENSG00000135164	DMTF1	1522.31	-0.352758	0.162732	-2.16772	0.0301799	0.403795
ENSG00000142606	MMEL1	234.464	-0.436625	0.201789	-2.16377	0.0304824	0.406116
ENSG00000173889	PHC3	117.651	-0.595376	0.275542	-2.16074	0.0307154	0.406925
ENSG00000158062	UBXN11	8883.53	-0.463978	0.21471	-2.16095	0.030699	0.406925
ENSG00000113460	BRIX1	83.5916	-0.610356	0.282665	-2.15929	0.0308279	0.407843
ENSG00000120833	SOCS2	17.3086	-1.22402	0.568012	-2.15492	0.0311679	0.41119
ENSG00000181885	CLDN7	85.0316	-0.547853	0.254632	-2.15154	0.0314332	0.41296
ENSG00000196329	GIMAP5	191.246	-0.460842	0.214401	-2.14944	0.0315996	0.413994
ENSG00000135740	SLC9A5	318.276	-0.45264	0.210891	-2.14632	0.0318471	0.416659
ENSG00000272449	AL139246.5	48.28	-0.715928	0.334071	-2.14304	0.0321096	0.418933
ENSG00000261971	MMP25-AS1	295.136	-1.44078	0.67302	-2.14076	0.032293	0.419765
ENSG00000151690	MFSD6	325.897	-0.391057	0.182927	-2.13778	0.032535	0.421571
ENSG00000127084	FGD3	42.4667	-0.825334	0.386471	-2.13556	0.032715	0.421999
ENSG00000232803	SLCO4A1-AS1	111.236	-0.814754	0.381375	-2.13636	0.0326499	0.421999
ENSG00000158717	RNF166	100.864	-0.548119	0.256762	-2.13474	0.0327822	0.421999
ENSG00000177721	ANXA2R	223.411	-0.394533	0.184769	-2.13528	0.032738	0.421999
ENSG00000186049	KRT73	105.29	-1.66519	0.783486	-2.12536	0.0335569	0.426346
ENSG00000206203	TSSK2	107.453	-0.526214	0.247399	-2.12699	0.0334211	0.426346
ENSG00000179840	PIK3CD-AS1	230.189	-0.458607	0.215705	-2.12609	0.0334961	0.426346
ENSG00000254721	AP000879.1	1765.52	-0.292033	0.137417	-2.12515	0.0335737	0.426346
ENSG00000228470	AL929236.1	21.2993	-1.0967	0.5176	-2.11882	0.0341057	0.431275
ENSG00000186063	AIDA	367.99	-0.447146	0.211127	-2.1179	0.0341832	0.431678
ENSG00000131470	PSMC3IP	717.953	-0.369898	0.174751	-2.11671	0.0342843	0.432376
ENSG00000198719	DLL1	17.4236	-1.17774	0.557444	-2.11275	0.0346224	0.433106
ENSG00000266954	AP001010.1	340.609	-0.444784	0.210653	-2.11146	0.034733	0.433106
ENSG00000065534	MYLK	228.458	-0.40796	0.192976	-2.11404	0.0345116	0.433106
ENSG00000182512	GLRX5	6044.96	-0.362655	0.171698	-2.11216	0.0346724	0.433106
ENSG00000247345	AC092343.1	17.3698	-1.16377	0.554192	-2.09993	0.0357348	0.438028
ENSG00000226791	AC109826.1	24.401	-1.0676	0.508461	-2.09968	0.035757	0.438028
ENSG00000100711	ZFYVE21	18.5023	-1.05421	0.501422	-2.10245	0.0355139	0.438028
ENSG00000165271	NOL6	175.955	-0.643636	0.306433	-2.10042	0.0356923	0.438028
ENSG00000254429	AP001972.1	360.047	-0.595538	0.28329	-2.10222	0.0355343	0.438028
ENSG00000149591	TAGLN	1145.48	-0.465521	0.221589	-2.10083	0.0356562	0.438028
ENSG00000273275	AC017083.2	3500	-0.319822	0.152354	-2.0992	0.035799	0.438028
ENSG00000264750	AC032019.1	30.8881	-0.839266	0.400364	-2.09626	0.0360593	0.438432
ENSG00000257495	KRT73-AS1	60.0356	-0.707147	0.337515	-2.09516	0.0361569	0.438432
ENSG00000143486	EIF2D	180.11	-0.55662	0.265491	-2.09657	0.0360319	0.438432
ENSG00000177494	ZBED2	197.152	-0.435377	0.207639	-2.09679	0.0360118	0.438432
ENSG00000231607	DLEU2	463.105	-0.356525	0.17011	-2.09585	0.0360958	0.438432
ENSG00000285685		18.1327	-1.07797	0.515927	-2.08938	0.0366739	0.442614
ENSG00000259314	AC103739.2	527.054	-0.340442	0.162953	-2.0892	0.0366893	0.442614
ENSG00000270094	AL670729.2	423.205	-0.33947	0.163023	-2.08234	0.0373115	0.447833
ENSG00000285165	AC124014.1	2633.92	-0.290982	0.139909	-2.0798	0.0375437	0.450048
ENSG00000198689	SLC9A6	343.973	-0.373678	0.179936	-2.07673	0.0378264	0.452028
ENSG00000103479	RBL2	356.357	-0.36576	0.176662	-2.07039	0.0384156	0.455871
ENSG00000264739	AC093484.2	166.489	-0.599597	0.28978	-2.06915	0.0385324	0.456684
ENSG00000287724		150.115	-0.488386	0.236453	-2.06547	0.0388789	0.459637
ENSG00000265194	AL359922.2	384.361	-0.363081	0.175898	-2.06416	0.0390029	0.460018
ENSG00000136631	VPS45	41.0086	-0.741364	0.359389	-2.06285	0.0391272	0.460269
ENSG00000238280	AL133417.1	174.981	-0.437268	0.212815	-2.05469	0.0399091	0.465984
ENSG00000242622	AC092910.3	16.1095	-1.34607	0.655429	-2.05372	0.0400031	0.46628
ENSG00000223466	LINC01825	140.708	-0.684112	0.33316	-2.05341	0.0400331	0.46628
ENSG00000258800	AL136038.2	739.593	-0.369869	0.180591	-2.0481	0.0405498	0.468936
ENSG00000077454	LRCH4	15.1821	-1.13948	0.557361	-2.04442	0.0409119	0.471229
ENSG00000125384	PTGER2	157.434	-0.676108	0.330991	-2.04268	0.0410841	0.471229
ENSG00000239665	AL157392.3	39.1543	-0.892688	0.439052	-2.03322	0.0420306	0.475506
ENSG00000270823	AC007938.2	50.4059	-0.70072	0.344489	-2.03408	0.0419433	0.475506
ENSG00000149743	TRPT1	504.798	-0.431816	0.212384	-2.03319	0.0420334	0.475506
ENSG00000268583	AC011466.1	495.699	-0.350104	0.172457	-2.0301	0.0423466	0.477335
ENSG00000236304	AP001189.1	30.2484	-0.819145	0.403743	-2.02888	0.0424707	0.478162
ENSG00000125149	C16orf70	142.516	-0.537147	0.264825	-2.02831	0.0425284	0.478242
ENSG00000168661	ZNF30	32.3804	-0.979083	0.483294	-2.02585	0.0427799	0.479358
ENSG00000142856	ITGB3BP	543.594	-0.329797	0.162849	-2.02517	0.0428495	0.479569
ENSG00000273485	AL139339.2	342.522	-0.61364	0.303197	-2.0239	0.0429806	0.479899
ENSG00000260111	AC012184.1	362.929	-0.36879	0.182704	-2.01852	0.0435373	0.485542
ENSG00000258730	ITPK1-AS1	46.2118	-0.711988	0.353059	-2.01663	0.0437345	0.486506
ENSG00000266651	AC093484.4	119.614	-0.493002	0.244544	-2.016	0.0437997	0.486506
ENSG00000197728	RPS26	31.8728	-0.860051	0.427324	-2.01264	0.044152	0.48698
ENSG00000275441	AC020765.2	485.101	-0.336162	0.167048	-2.01236	0.0441818	0.48698
ENSG00000166394	CYB5R2	18.5281	-1.11706	0.557904	-2.00224	0.0452593	0.489809
ENSG00000273965	AC243654.1	24.4629	-0.890402	0.444182	-2.00459	0.0450068	0.489809
ENSG00000287195		161.626	-0.407762	0.203202	-2.00668	0.0447834	0.489809
ENSG00000267576	AC011472.3	386.902	-0.354456	0.176762	-2.00528	0.0449336	0.489809
ENSG00000106603	COA1	890.273	-0.293929	0.14675	-2.00292	0.0451862	0.489809
ENSG00000237126	AC073254.1	872.876	-0.288853	0.143889	-2.00748	0.0446988	0.489809
ENSG00000150995	ITPR1	113.79	-0.485939	0.243206	-1.99805	0.0457109	0.492343
ENSG00000166025	AMOTL1	48.7505	-0.726079	0.363579	-1.99703	0.0458216	0.492974
ENSG00000221963	APOL6	16.5887	-1.17044	0.587081	-1.99366	0.0461887	0.495231
ENSG00000111325	OGFOD2	162.84	-0.629091	0.316448	-1.98797	0.0468146	0.498546
ENSG00000264443	AL445686.2	4145.75	-0.274972	0.138287	-1.98841	0.046766	0.498546
ENSG00000230091	TMEM254-AS1	81.8688	-0.55528	0.279728	-1.98507	0.047137	0.500287
ENSG00000262312	AC004494.1	324.693	-0.484683	0.245058	-1.97783	0.0479475	0.50718
ENSG00000203910	C1orf146	20.4637	-1.00129	0.50725	-1.97395	0.0483874	0.511262
ENSG00000105928	GSDME	85.5329	-0.602253	0.305455	-1.97166	0.0486484	0.513445
ENSG00000258177	AC008149.1	731.281	-0.397239	0.201828	-1.9682	0.0490445	0.516739
ENSG00000176472	ZNF575	379.304	-0.39255	0.19949	-1.96777	0.0490949	0.516739
ENSG00000267121	AC008105.3	1206.89	-0.384256	0.195368	-1.96683	0.0492031	0.516988
ENSG00000101188	NTSR1	18.5636	-1.2349	0.628404	-1.96514	0.0493984	0.518301
ENSG00000260249	AC007608.3	609.115	-0.325203	0.165515	-1.9648	0.0494378	0.518301
ENSG00000143198	MGST3	23.6263	-0.905355	0.461193	-1.96307	0.0496377	0.51982
ENSG00000251095	AC097478.1	15.337	-1.08636	0.554475	-1.95925	0.0500833	0.523292
ENSG00000286883		1073.66	-0.299537	0.153088	-1.95663	0.0503912	0.524801
ENSG00000242539	AC007620.2	75.6115	-0.80124	0.409781	-1.95529	0.0505489	0.525285
ENSG00000119778	ATAD2B	26.7716	-0.825485	0.422409	-1.95423	0.0506738	0.526005
ENSG00000286307		444.622	-0.352734	0.180732	-1.9517	0.0509742	0.526808
ENSG00000272256	AC044849.1	6846.75	-0.271814	0.139488	-1.94866	0.0513364	0.529393
ENSG00000130816	DNMT1	62.6176	-0.665644	0.342179	-1.94531	0.0517379	0.531792
ENSG00000181472	ZBTB2	61.1172	-0.575293	0.296215	-1.94215	0.0521195	0.534551
ENSG00000267529	AP005131.4	80.8825	-0.522298	0.269116	-1.9408	0.052283	0.534779
ENSG00000108828	VAT1	185.456	-0.416418	0.214701	-1.93953	0.0524373	0.534779
ENSG00000241973	PI4KA	353.258	-0.332894	0.171669	-1.93916	0.0524815	0.534779
ENSG00000071082	RPL31	58.1297	-0.630313	0.325123	-1.93869	0.0525389	0.534787
ENSG00000259042	AC244502.3	17.2261	-1.36142	0.705966	-1.92846	0.0537984	0.541769
ENSG00000164932	CTHRC1	37.0689	-0.703099	0.364297	-1.93002	0.0536049	0.541769
ENSG00000127527	EPS15L1	48.4638	-0.660554	0.342394	-1.92922	0.0537033	0.541769
ENSG00000170348	TMED10	124.714	-0.465671	0.241265	-1.93012	0.0535917	0.541769
ENSG00000112511	PHF1	196.283	-0.380607	0.197282	-1.92925	0.0536996	0.541769
ENSG00000268854	AC020909.3	976.837	-0.292151	0.151414	-1.92948	0.0536709	0.541769
ENSG00000230099	TRBV5-4	57.0897	-0.597222	0.310155	-1.92556	0.0541591	0.544364
ENSG00000253618	GRPEL2-AS1	266.603	-0.380523	0.197627	-1.92546	0.0541714	0.544364
ENSG00000262967	AC005921.2	907.197	-0.294238	0.152852	-1.92499	0.0542307	0.544382
ENSG00000271820	AL109910.2	18.4296	-1.21998	0.635151	-1.92078	0.0547595	0.546784
ENSG00000273272	U62317.5	36.9808	-0.810452	0.422598	-1.91779	0.0551382	0.547588
ENSG00000119333	WDR34	42.0975	-0.709954	0.37008	-1.91838	0.0550628	0.547588
ENSG00000267458	AC092069.1	8549.66	-0.327023	0.170389	-1.91927	0.0549506	0.547588
ENSG00000204842	ATXN2	210.928	-0.389492	0.203194	-1.91684	0.0552577	0.547706
ENSG00000267136	AP005131.1	171.676	-0.451724	0.236301	-1.91164	0.055922	0.552552
ENSG00000147874	HAUS6	116.581	-0.454408	0.238166	-1.90795	0.0563982	0.555514
ENSG00000235903	CPB2-AS1	12911	-0.357	0.187176	-1.90729	0.0564824	0.555763
ENSG00000151651	ADAM8	14.5611	-1.1836	0.621408	-1.9047	0.0568188	0.557911
ENSG00000119608	PROX2	161.414	-0.421423	0.222016	-1.89816	0.0576746	0.564127
ENSG00000151498	ACAD8	395.341	-0.362921	0.191133	-1.89879	0.0575921	0.564127
ENSG00000259073	FOXN3-AS2	78.6701	-0.580253	0.306289	-1.89446	0.0581638	0.565787
ENSG00000178460	MCMDC2	4961.03	-0.467623	0.24684	-1.89444	0.0581667	0.565787
ENSG00000111752	PHC1	2085.69	-0.292935	0.15469	-1.89369	0.0582657	0.565787
ENSG00000170271	FAXDC2	853.064	-0.285473	0.150671	-1.89468	0.0581352	0.565787
ENSG00000143412	ANXA9	117.068	-0.494244	0.261433	-1.89052	0.0586889	0.567426
ENSG00000267607	AC011511.5	604.123	-0.327386	0.173837	-1.88329	0.0596613	0.574476
ENSG00000100429	HDAC10	38.1038	-0.703743	0.37424	-1.88046	0.0600457	0.5763
ENSG00000258056	AC009779.2	54.5794	-0.620751	0.330025	-1.88092	0.0599826	0.5763
ENSG00000227057	WDR46	215.858	-0.395783	0.210489	-1.8803	0.0600671	0.5763
ENSG00000224985	AL590714.1	870.679	-0.264709	0.140935	-1.87823	0.0603495	0.57757
ENSG00000005156	LIG3	1676.91	-0.266058	0.141697	-1.87766	0.0604275	0.577731
ENSG00000177917	ARL6IP6	85.1326	-0.539534	0.28752	-1.87651	0.0605851	0.57811
ENSG00000214654	B3GNT10	376.608	-0.309427	0.164898	-1.87648	0.0605896	0.57811
ENSG00000132405	TBC1D14	31.675	-0.782038	0.416899	-1.87585	0.0606766	0.578315
ENSG00000115232	ITGA4	32.6375	-0.776894	0.414282	-1.87528	0.0607545	0.578315
ENSG00000130177	CDC16	37.9176	-0.87697	0.468889	-1.87031	0.0614402	0.579206
ENSG00000262905	AC015853.1	128.343	-0.449856	0.2405	-1.8705	0.061414	0.579206
ENSG00000238221	AL139095.4	1701.63	-0.321409	0.171595	-1.87307	0.0610591	0.579206
ENSG00000099974	DDTL	1148.48	-0.297344	0.159179	-1.86799	0.061764	0.581098
ENSG00000286071		279.445	-0.621703	0.332939	-1.86732	0.0618572	0.581396
ENSG00000183475	ASB7	26.9848	-0.804039	0.430753	-1.86659	0.0619589	0.581396
ENSG00000187994	RINL	26.3645	-0.818939	0.439151	-1.86482	0.0622062	0.582358
ENSG00000089820	ARHGAP4	16.349	-1.0273	0.551206	-1.86372	0.0623604	0.583224
ENSG00000260276	AC022167.2	506.002	-0.343492	0.184386	-1.8629	0.0624763	0.583519
ENSG00000177879	AP3S1	19.5608	-0.950605	0.511983	-1.85671	0.063352	0.587866
ENSG00000236472	AC002401.1	1218.69	-0.333792	0.179749	-1.85699	0.0633129	0.587866
ENSG00000153406	NMRAL1	69.2972	-0.567278	0.305702	-1.85566	0.0635027	0.588026
ENSG00000254060	AC022778.1	64.1078	-0.53698	0.289436	-1.85526	0.0635586	0.588026
ENSG00000141194	OR4D1	14.6464	-1.12408	0.606257	-1.85413	0.0637212	0.588608
ENSG00000166477	LEO1	34.7415	-0.78543	0.423837	-1.85314	0.063862	0.588608
ENSG00000231758	AC092652.1	229.736	-0.456772	0.246635	-1.85202	0.064023	0.588608
ENSG00000231105	AL031728.1	123.761	-0.41338	0.223155	-1.85243	0.0639637	0.588608
ENSG00000276727	AC137834.2	631.061	-0.381734	0.206059	-1.85255	0.0639474	0.588608
ENSG00000179583	CIITA	1573.38	-0.270896	0.146673	-1.84694	0.0647559	0.593292
ENSG00000118894	EEF2KMT	331.2	-0.345312	0.187016	-1.84643	0.0648299	0.593395
ENSG00000237328	RAI1-AS1	24.7668	-0.834292	0.452316	-1.84449	0.0651119	0.594823
ENSG00000285603		15.1634	-1.05434	0.57319	-1.83942	0.0658533	0.594906
ENSG00000146083	RNF44	17.07	-0.978991	0.532274	-1.83926	0.0658767	0.594906
ENSG00000205078	SYCE1L	34.4234	-0.768381	0.417021	-1.84255	0.0653954	0.594906
ENSG00000215068	AC025171.2	234.382	-0.351265	0.190959	-1.83948	0.0658451	0.594906
ENSG00000183977	PP2D1	570.312	-0.293887	0.159682	-1.84045	0.0657024	0.594906
ENSG00000171608	PIK3CD	1091.19	-0.268115	0.145706	-1.84011	0.0657518	0.594906
ENSG00000253764	AC019257.1	21.7883	-0.992017	0.54096	-1.83381	0.0666824	0.599317
ENSG00000254317	AC022973.4	157.733	-0.382039	0.208388	-1.83331	0.0667567	0.599414
ENSG00000173588	CEP83	141.613	-0.390514	0.213095	-1.83259	0.0668642	0.59981
ENSG00000227145	IL21-AS1	14.8388	-1.10126	0.602585	-1.82755	0.0676167	0.601973
ENSG00000113328	CCNG1	61.0879	-0.583686	0.319509	-1.82682	0.0677269	0.601973
ENSG00000243004	AC005062.1	159.495	-0.43855	0.239862	-1.82834	0.0674979	0.601973
ENSG00000275234	AC010503.4	199.562	-0.377079	0.206415	-1.8268	0.0677297	0.601973
ENSG00000246731	AC100786.1	256.894	-0.34183	0.18716	-1.8264	0.06779	0.601973
ENSG00000153162	BMP6	427.758	-0.331785	0.181378	-1.82925	0.0673627	0.601973
ENSG00000272109	AC008906.2	1337.32	-0.318722	0.174518	-1.82629	0.0678064	0.601973
ENSG00000167526	RPL13	385.796	-0.388223	0.212636	-1.82576	0.0678857	0.602111
ENSG00000223462	AL353801.1	44.193	-0.62963	0.346498	-1.81712	0.0691984	0.609244
ENSG00000187535	IFT140	71.0698	-0.522053	0.287064	-1.8186	0.0689732	0.609244
ENSG00000139625	MAP3K12	6506.95	-0.239316	0.131654	-1.81777	0.0690998	0.609244
ENSG00000229766	AL021396.1	626.489	-0.2989	0.164534	-1.81664	0.0692717	0.609256
ENSG00000229980	TOB1-AS1	22.404	-0.899552	0.495633	-1.81496	0.0695305	0.610395
ENSG00000058600	POLR3E	106.922	-0.432389	0.238837	-1.8104	0.0702344	0.61486
ENSG00000271716	AC022001.2	18.4846	-0.932401	0.515691	-1.80806	0.070597	0.615184
ENSG00000149485	FADS1	126.658	-0.55968	0.309357	-1.80917	0.0704242	0.615184
ENSG00000108518	PFN1	153.045	-0.427867	0.236974	-1.80554	0.0709895	0.617465
ENSG00000162676	GFI1	27.7709	-0.817894	0.454487	-1.7996	0.0719243	0.622629
ENSG00000185201	IFITM2	43.066	-0.626707	0.348396	-1.79884	0.0720446	0.622629
ENSG00000118849	RARRES1	75.5317	-0.500933	0.278755	-1.79704	0.07233	0.622816
ENSG00000286417		170.968	-0.426738	0.237328	-1.79809	0.0721622	0.622816
ENSG00000176623	RMDN1	702.166	-0.331804	0.18458	-1.79762	0.0722371	0.622816
ENSG00000204620	AC115618.1	1700.74	-0.305187	0.170154	-1.7936	0.0728774	0.625818
ENSG00000227695	DNMBP-AS1	127.909	-0.409873	0.228635	-1.7927	0.0730212	0.625915
ENSG00000271969	U47924.1	876.239	-0.320022	0.178488	-1.79296	0.0729796	0.625915
ENSG00000104722	NEFM	49.4247	-0.737342	0.412653	-1.78683	0.0739647	0.630629
ENSG00000258086	AC079313.1	225.511	-0.417507	0.23369	-1.78659	0.0740045	0.630629
ENSG00000247373	AC055713.1	2389.32	-0.29113	0.162876	-1.78744	0.0738668	0.630629
ENSG00000115268	RPS15	31.6853	-0.761574	0.426686	-1.78486	0.0742845	0.631017
ENSG00000244926	ALKBH3-AS1	84.0984	-0.471786	0.264754	-1.78198	0.0747527	0.634085
ENSG00000204271	SPIN3	81.9552	-0.473192	0.265713	-1.78084	0.0749392	0.634854
ENSG00000287644		275.185	-0.391612	0.219953	-1.78043	0.075005	0.634854
ENSG00000196747	HIST1H2AI	16.5759	-1.03768	0.583217	-1.77923	0.0752021	0.635384
ENSG00000104883	PEX11G	58.7995	-0.579667	0.325951	-1.77838	0.0753409	0.635853
ENSG00000183250	LINC01547	45.0291	-0.591912	0.33349	-1.7749	0.0759139	0.636276
ENSG00000137145	DENND4C	252.746	-0.507934	0.286069	-1.77557	0.075804	0.636276
ENSG00000255857	PXN-AS1	4809.63	-0.267822	0.150807	-1.77592	0.0757454	0.636276
ENSG00000166441	RPL27A	295.523	-0.447273	0.252065	-1.77443	0.0759914	0.636361
ENSG00000023171	GRAMD1B	17.755	-0.981808	0.554498	-1.77063	0.0766228	0.638502
ENSG00000167996	FTH1	30.4805	-0.719528	0.407155	-1.76721	0.0771935	0.638502
ENSG00000174446	SNAPC5	39.6381	-0.665612	0.375696	-1.77168	0.0764482	0.638502
ENSG00000133639	BTG1	101.255	-0.511807	0.289493	-1.76794	0.0770705	0.638502
ENSG00000237943	PRKCQ-AS1	65.9638	-0.50234	0.284169	-1.76775	0.0771026	0.638502
ENSG00000188042	ARL4C	126.344	-0.467114	0.264024	-1.76921	0.0768592	0.638502
ENSG00000143303	RRNAD1	239.125	-0.347979	0.19685	-1.76773	0.0771054	0.638502
ENSG00000251279	SMIM15-AS1	449.371	-0.305131	0.172653	-1.76731	0.0771762	0.638502
ENSG00000101353	MROH8	639.668	-0.289333	0.163647	-1.76803	0.0770552	0.638502
ENSG00000099817	POLR2E	2067.28	-0.284006	0.160512	-1.76938	0.076831	0.638502
ENSG00000006016	CRLF1	587.121	-0.282992	0.159747	-1.7715	0.0764779	0.638502
ENSG00000105576	TNPO2	21.7085	-0.831692	0.471053	-1.7656	0.0774626	0.638809
ENSG00000259201	AC090971.2	709.218	-0.267384	0.151461	-1.76537	0.0775011	0.638809
ENSG00000267783	AC022098.3	44.1544	-0.673096	0.382076	-1.76168	0.0781232	0.640231
ENSG00000175198	PCCA	50.5984	-0.625801	0.35555	-1.76009	0.0783924	0.640231
ENSG00000112787	FBRSL1	88.3253	-0.466455	0.264956	-1.7605	0.0783224	0.640231
ENSG00000257279	AC127164.1	109.061	-0.434864	0.246686	-1.76282	0.0779309	0.640231
ENSG00000188687	SLC4A5	594.943	-0.368672	0.209236	-1.76199	0.0780706	0.640231
ENSG00000171115	GIMAP8	260.133	-0.346993	0.196971	-1.76165	0.0781291	0.640231
ENSG00000275719	AC008622.2	1291.65	-0.362885	0.206799	-1.75477	0.0792978	0.642407
ENSG00000198624	CCDC69	28.9132	-0.805244	0.459081	-1.75404	0.0794243	0.642567
ENSG00000262668	AJ003147.2	96.4553	-0.463921	0.264809	-1.75191	0.0797892	0.64473
ENSG00000099985	OSM	14.5935	-1.09979	0.628727	-1.74923	0.0802511	0.64625
ENSG00000263072	ZNF213-AS1	20.3448	-0.877101	0.501402	-1.7493	0.08024	0.64625
ENSG00000148396	SEC16A	37.9734	-0.702965	0.402095	-1.74826	0.0804196	0.647056
ENSG00000103254	FAM173A	23.9574	-0.841522	0.481832	-1.7465	0.0807234	0.647844
ENSG00000211746	TRBV19	26.843	-0.767546	0.439372	-1.74692	0.080652	0.647844
ENSG00000176153	GPX2	217.689	-0.34771	0.199157	-1.74591	0.0808263	0.64812
ENSG00000261779	AC113208.3	309.425	-0.345898	0.198349	-1.74388	0.0811797	0.649667
ENSG00000185811	IKZF1	146.098	-0.398349	0.228976	-1.7397	0.0819118	0.653069
ENSG00000182993	C12orf60	52.0893	-0.577378	0.332135	-1.73838	0.0821431	0.653685
ENSG00000133561	GIMAP6	73.9378	-0.646588	0.372371	-1.73641	0.0824913	0.653968
ENSG00000134326	CMPK2	50.1124	-0.578008	0.333507	-1.73312	0.0830746	0.654981
ENSG00000244265	SIAH2-AS1	413.234	-0.330242	0.190903	-1.72989	0.0836491	0.655531
ENSG00000262831	AC145207.3	7543.72	-0.261697	0.151301	-1.72965	0.0836937	0.655531
ENSG00000272288	AL451165.2	744.635	-0.26724	0.154576	-1.72886	0.083834	0.656086
ENSG00000251497	PITPNM2-AS1	21.5824	-0.834473	0.484457	-1.72249	0.0849803	0.658239
ENSG00000232470	AL136368.1	116.968	-0.454185	0.263826	-1.72153	0.0851543	0.658239
ENSG00000241764	AC002467.1	146.451	-0.446966	0.259327	-1.72356	0.084787	0.658239
ENSG00000233554	B4GALT1-AS1	288.166	-0.402272	0.233596	-1.72208	0.0850544	0.658239
ENSG00000129197	RPAIN	683.112	-0.279814	0.162526	-1.72165	0.0851321	0.658239
ENSG00000206199	ANKUB1	573.181	-0.278819	0.161896	-1.72221	0.0850321	0.658239
ENSG00000162437	RAVER2	266.49	-0.371521	0.216371	-1.71706	0.085969	0.662248
ENSG00000167513	CDT1	230.352	-0.349087	0.203341	-1.71676	0.0860236	0.662248
ENSG00000147421	HMBOX1	20.3468	-0.877294	0.512492	-1.71182	0.0869296	0.666023
ENSG00000188706	ZDHHC9	15.542	-0.973422	0.569289	-1.70989	0.0872859	0.666534
ENSG00000267705	AC104365.3	416.243	-0.359911	0.210547	-1.70941	0.0873747	0.666639
ENSG00000166266	CUL5	23.6654	-0.817314	0.478456	-1.70823	0.0875933	0.66666
ENSG00000186951	PPARA	57.9965	-0.50743	0.29737	-1.70639	0.0879355	0.66666
ENSG00000142530	FAM71E1	303.346	-0.300854	0.176255	-1.70692	0.0878367	0.66666
ENSG00000107796	ACTA2	147.566	-0.386615	0.226876	-1.70408	0.0883656	0.668296
ENSG00000042286	AIFM2	33.1006	-0.720042	0.423326	-1.70091	0.088959	0.669751
ENSG00000149311	ATM	610.635	-0.27713	0.162816	-1.70211	0.0887355	0.669751
ENSG00000158864	NDUFS2	20.9121	-0.92088	0.541848	-1.69952	0.0892217	0.670476
ENSG00000255970	LINC02421	26.9405	-0.762996	0.449319	-1.69812	0.0894856	0.670661
ENSG00000215039	CD27-AS1	2271.55	-0.342981	0.202087	-1.69719	0.0896599	0.670661
ENSG00000086189	DIMT1	8973.24	-0.256204	0.150941	-1.69738	0.089625	0.670661
ENSG00000105402	NAPA	165.232	-0.389149	0.229558	-1.69522	0.0900346	0.672306
ENSG00000163013	FBXO41	88.1191	-0.474153	0.279788	-1.69468	0.0901353	0.672383
ENSG00000111300	NAA25	112.944	-0.414179	0.244536	-1.69374	0.0903154	0.672754
ENSG00000225963	AC009950.1	1137.47	-0.271964	0.160625	-1.69316	0.0904247	0.672754
ENSG00000224470	ATXN1L	37.2839	-0.651114	0.384773	-1.6922	0.0906074	0.673389
ENSG00000079335	CDC14A	187.504	-0.420494	0.248655	-1.69107	0.0908228	0.67393
ENSG00000286285		49.3421	-0.629262	0.373144	-1.68638	0.0917234	0.677419
ENSG00000269439	AC010618.3	453.232	-0.307986	0.182705	-1.6857	0.0918538	0.677782
ENSG00000149476	TKFC	661.807	-0.273574	0.162322	-1.68538	0.0919161	0.677782
ENSG00000151067	CACNA1C	316.069	-0.406659	0.241405	-1.68455	0.0920752	0.678426
ENSG00000286311		41.9945	-0.639056	0.379521	-1.68385	0.0922108	0.678896
ENSG00000165175	MID1IP1	91.1661	-0.48479	0.288464	-1.68059	0.0928423	0.680949
ENSG00000272269	AL138724.1	962.597	-0.24406	0.145226	-1.68055	0.0928502	0.680949
ENSG00000141378	PTRH2	2044.86	-0.246236	0.146742	-1.67802	0.0933436	0.681155
ENSG00000127720	METTL25	138.692	-0.453545	0.270753	-1.67512	0.0939097	0.681951
ENSG00000072756	TRNT1	1562.38	-0.255928	0.15279	-1.67503	0.0939281	0.681951
ENSG00000186994	KANK3	218.603	-0.316589	0.189087	-1.6743	0.094071	0.68196
ENSG00000172613	RAD9A	1606.6	-0.364768	0.218396	-1.67021	0.0948772	0.685414
ENSG00000196428	TSC22D2	21.9973	-0.772917	0.463585	-1.66726	0.095463	0.687441
ENSG00000250615	AC008581.1	43.368	-0.643464	0.386142	-1.66639	0.0956351	0.687441
ENSG00000039600	SOX30	49.5173	-0.546253	0.327803	-1.66641	0.0956325	0.687441
ENSG00000269834	ZNF528-AS1	136.596	-0.408584	0.245107	-1.66696	0.0955218	0.687441
ENSG00000260874	AC106820.5	216.335	-0.543996	0.327452	-1.6613	0.0966528	0.691473
ENSG00000253133	AC009630.1	3540.41	-0.251076	0.151154	-1.66106	0.0967008	0.691473
ENSG00000100979	PLTP	617.88	-0.344503	0.207458	-1.66059	0.0967949	0.691622
ENSG00000134321	RSAD2	20.7493	-0.799286	0.481976	-1.65835	0.0972463	0.693614
ENSG00000127951	FGL2	74.8177	-0.46193	0.27871	-1.65739	0.0974408	0.693614
ENSG00000255929	AP000943.3	229.945	-0.359792	0.21708	-1.65741	0.0974357	0.693614
ENSG00000260190	AL807752.5	15.355	-0.937935	0.566821	-1.65473	0.0979797	0.695877
ENSG00000248774	AC097534.1	235.102	-0.324718	0.1964	-1.65335	0.0982597	0.696975
ENSG00000258017	AC011603.2	18791.1	-0.313574	0.18979	-1.65222	0.0984907	0.697932
ENSG00000272777	AC019131.2	31.4809	-0.689583	0.418661	-1.64712	0.0995343	0.700641
ENSG00000164306	PRIMPOL	38.891	-0.664088	0.402779	-1.64876	0.0991958	0.700641
ENSG00000272145	NFYC-AS1	295.286	-0.29666	0.179924	-1.6488	0.0991877	0.700641
ENSG00000171858	RPS21	49.6853	-0.567447	0.34469	-1.64625	0.0997122	0.701327
ENSG00000261762	AC027228.2	69.6816	-0.589765	0.358333	-1.64586	0.0997926	0.701369
ENSG00000172795	DCP2	17.9099	-1.08535	0.660402	-1.64347	0.100286	0.70262
ENSG00000178950	GAK	18.9216	-0.991789	0.603768	-1.64267	0.100452	0.70262
ENSG00000165929	TC2N	26.647	-0.749026	0.455999	-1.64261	0.100465	0.70262
ENSG00000244676	AL109761.1	400.476	-0.268086	0.163221	-1.64248	0.100491	0.70262
ENSG00000163682	RPL9	17.0016	-0.923404	0.56273	-1.64094	0.100811	0.703998
ENSG00000214309	MBLAC1	113.586	-0.446585	0.272234	-1.64045	0.100913	0.704003
ENSG00000166224	SGPL1	21.0554	-0.801823	0.489868	-1.63682	0.101669	0.704742
ENSG00000106113	CRHR2	33.1222	-0.635886	0.387944	-1.63912	0.101189	0.704742
ENSG00000189051	RNF222	45.7339	-0.55633	0.33946	-1.63887	0.101241	0.704742
ENSG00000258317	AC034102.6	2050.04	-0.308799	0.188591	-1.6374	0.101548	0.704742
ENSG00000171659	GPR34	50.2861	-0.559172	0.341951	-1.63524	0.101998	0.704746
ENSG00000179523	EIF3J-AS1	455.769	-0.284419	0.174066	-1.63398	0.102263	0.705094
ENSG00000140299	BNIP2	18.432	-0.831251	0.50906	-1.63291	0.102487	0.705468
ENSG00000128886	ELL3	267.289	-0.360543	0.221057	-1.631	0.102891	0.70704
ENSG00000143515	ATP8B2	30.8355	-0.644516	0.396107	-1.62713	0.10371	0.709256
ENSG00000102908	NFAT5	63.8886	-0.496638	0.305582	-1.62522	0.104116	0.710208
ENSG00000196421	C20orf204	80.7619	-0.59262	0.365527	-1.62128	0.104958	0.714428
ENSG00000285560		25.9259	-0.718579	0.444101	-1.61805	0.105651	0.716235
ENSG00000233223	AC016876.1	176.993	-0.479087	0.295972	-1.61869	0.105514	0.716235
ENSG00000117009	KMO	285.73	-0.342143	0.21145	-1.61808	0.105645	0.716235
ENSG00000148290	SURF1	202.532	-0.321777	0.198799	-1.61861	0.105532	0.716235
ENSG00000110717	NDUFS8	25.6107	-0.713303	0.441193	-1.61676	0.10593	0.716718
ENSG00000242522	KLHL6-AS1	28.6403	-0.669241	0.414626	-1.61408	0.10651	0.718705
ENSG00000145198	VWA5B2	47.3437	-0.541384	0.335496	-1.61368	0.106596	0.718705
ENSG00000253327	RAD21-AS1	1531.86	-0.22525	0.139578	-1.61379	0.106572	0.718705
ENSG00000170421	KRT8	127.924	-0.534612	0.331879	-1.61086	0.107209	0.721295
ENSG00000152104	PTPN14	166.744	-0.331657	0.20606	-1.60951	0.107504	0.722251
ENSG00000167815	PRDX2	22.7113	-0.732895	0.455477	-1.60907	0.107601	0.722388
ENSG00000100099	HPS4	218.106	-0.342375	0.213041	-1.60709	0.108036	0.724791
ENSG00000258044	AC073569.1	56.3574	-0.483336	0.300921	-1.60619	0.108233	0.725082
ENSG00000225484	NUTM2B-AS1	28.8483	-0.651812	0.406612	-1.60303	0.108928	0.727674
ENSG00000229257	AL807752.2	50.5762	-0.730744	0.456452	-1.60092	0.109395	0.729761
ENSG00000078304	PPP2R5C	184.316	-0.313776	0.196126	-1.59987	0.109628	0.7305
ENSG00000274897	PANO1	44.4639	-0.541996	0.339201	-1.59786	0.110074	0.731323
ENSG00000286742		92.5853	-0.469849	0.29411	-1.59753	0.110148	0.731323
ENSG00000224424	PRKAR2A-AS1	287.863	-0.292837	0.183496	-1.59588	0.110515	0.732068
ENSG00000126882	FAM78A	52.3813	-0.553014	0.346616	-1.59547	0.110608	0.732168
ENSG00000217702	AC073263.1	384.355	-0.369103	0.231489	-1.59447	0.11083	0.733123
ENSG00000085760	MTIF2	110.699	-0.382682	0.240588	-1.59061	0.111698	0.735262
ENSG00000253653	AC009185.1	335.167	-0.301077	0.189301	-1.59047	0.111729	0.735262
ENSG00000135951	TSGA10	24.7888	-0.809609	0.509918	-1.58772	0.112349	0.737205
ENSG00000286686		46.699	-0.542512	0.341727	-1.58756	0.112386	0.737205
ENSG00000163382	NAXE	70.6882	-0.497546	0.313536	-1.58689	0.112538	0.737205
ENSG00000127080	IPPK	138.848	-0.379466	0.239127	-1.58688	0.11254	0.737205
ENSG00000233436	BTBD18	310.695	-0.331478	0.208663	-1.58858	0.112154	0.737205
ENSG00000162994	CLHC1	22.1002	-0.758558	0.47822	-1.58621	0.112691	0.737688
ENSG00000254879	PTPRJ-AS1	21.1134	-0.776057	0.490065	-1.58358	0.113289	0.739326
ENSG00000266947	AC022916.1	28.606	-0.655521	0.414169	-1.58274	0.113482	0.739784
ENSG00000246985	SOCS2-AS1	16.4577	-0.852965	0.54039	-1.57843	0.114468	0.740494
ENSG00000100364	KIAA0930	24.0783	-0.702254	0.445291	-1.57707	0.114779	0.740494
ENSG00000158615	PPP1R15B	27.0347	-0.695249	0.439788	-1.58087	0.113908	0.740494
ENSG00000184083	FAM120C	36.4219	-0.598625	0.379413	-1.57776	0.11462	0.740494
ENSG00000283375	AC087521.4	429.805	-0.318298	0.201761	-1.5776	0.114657	0.740494
ENSG00000275202	AL161421.1	215.3	-0.314912	0.199331	-1.57984	0.114143	0.740494
ENSG00000101082	SLA2	753.084	-0.300788	0.190841	-1.57612	0.114999	0.740494
ENSG00000164934	DCAF13	451.451	-0.27609	0.174867	-1.57885	0.11437	0.740494
ENSG00000187510	PLEKHG7	37.0952	-0.591837	0.375749	-1.57509	0.115237	0.740812
ENSG00000253607	AC104316.1	461.109	-0.279137	0.177245	-1.57487	0.115286	0.740812
ENSG00000253806	AC108002.2	152.031	-0.373875	0.237484	-1.57431	0.115415	0.741135
ENSG00000156787	TBC1D31	629.942	-0.240758	0.153152	-1.57202	0.115946	0.744039
ENSG00000184384	MAML2	30.78	-0.66128	0.422267	-1.56602	0.117343	0.748852
ENSG00000005059	MCUB	82.0537	-0.419609	0.268034	-1.56551	0.117464	0.748852
ENSG00000230424	AL035413.1	188.126	-0.312456	0.199807	-1.56379	0.117867	0.748852
ENSG00000203865	ATP1A1-AS1	10734.8	-0.217306	0.138945	-1.56397	0.117826	0.748852
ENSG00000288054		35.2388	-0.803268	0.514447	-1.56142	0.118424	0.750262
ENSG00000169583	CLIC3	24.4673	-0.764118	0.489744	-1.56024	0.118704	0.750262
ENSG00000157764	BRAF	47.1331	-0.521753	0.334163	-1.56137	0.118436	0.750262
ENSG00000253334	AC132219.1	66.2804	-0.443057	0.283713	-1.56164	0.118373	0.750262
ENSG00000185650	ZFP36L1	117.351	-0.403309	0.258519	-1.56007	0.118742	0.750262
ENSG00000274987	AC092794.1	14.7643	-0.877941	0.563254	-1.55869	0.119069	0.750316
ENSG00000139687	RB1	28.3942	-0.64294	0.412443	-1.55886	0.11903	0.750316
ENSG00000100100	PIK3IP1	232.104	-0.311584	0.199896	-1.55873	0.11906	0.750316
ENSG00000197536	C5orf56	11494.9	-0.287052	0.184206	-1.55831	0.119159	0.750381
ENSG00000184144	CNTN2	64.3598	-0.461541	0.296316	-1.5576	0.119329	0.750955
ENSG00000265784	AC006441.3	3005.68	-0.225203	0.144636	-1.55704	0.119461	0.751286
ENSG00000260088	AL445483.1	24.586	-0.732626	0.471081	-1.5552	0.119898	0.752381
ENSG00000269506	AC110792.2	173.385	-0.323554	0.20809	-1.55487	0.119976	0.752381
ENSG00000111639	MRPL51	271.788	-0.28905	0.185928	-1.55463	0.120034	0.752381
ENSG00000186642	PDE2A	56.2967	-0.494427	0.319299	-1.54847	0.121508	0.756103
ENSG00000249492	AC114956.3	162.468	-0.350507	0.226462	-1.54776	0.121681	0.756682
ENSG00000226200	SGMS1-AS1	49.3154	-0.500615	0.323861	-1.54577	0.12216	0.758163
ENSG00000143156	NME7	61.6298	-0.453526	0.293695	-1.54421	0.122537	0.759506
ENSG00000198780	FAM169A	195.722	-0.345836	0.224033	-1.54368	0.122665	0.759799
ENSG00000236358	AL355472.3	17.9922	-0.81327	0.527099	-1.54292	0.122851	0.760034
ENSG00000150456	EEF1AKMT1	24.0938	-0.752986	0.488044	-1.54286	0.122864	0.760034
ENSG00000113318	MSH3	64.1565	-0.521005	0.33793	-1.54175	0.123133	0.760075
ENSG00000161981	SNRNP25	299.303	-0.323443	0.209816	-1.54156	0.123182	0.760075
ENSG00000137642	SORL1	50.3574	-0.489829	0.318125	-1.53974	0.123624	0.760134
ENSG00000160606	TLCD1	177.072	-0.365328	0.237406	-1.53883	0.123846	0.760134
ENSG00000136026	CKAP4	217.251	-0.314818	0.204548	-1.53909	0.123783	0.760134
ENSG00000139190	VAMP1	479.317	-0.269846	0.17514	-1.54074	0.123379	0.760134
ENSG00000254873	AP001267.1	5220.68	-0.210335	0.136531	-1.54057	0.123422	0.760134
ENSG00000163803	PLB1	56.7653	-0.587376	0.382131	-1.53711	0.124267	0.761106
ENSG00000264019	AC018521.2	636.341	-0.323696	0.210666	-1.53654	0.124407	0.761106
ENSG00000248734	AC008906.1	1241.51	-0.286828	0.186566	-1.53741	0.124194	0.761106
ENSG00000143740	SNAP47	1030.48	-0.221653	0.144252	-1.53656	0.1244	0.761106
ENSG00000177337	DLGAP1-AS1	14.7108	-0.906282	0.590664	-1.53434	0.124945	0.761931
ENSG00000175707	KDF1	15.3367	-0.869872	0.567514	-1.53278	0.125331	0.762317
ENSG00000246560	AC018797.2	32.3928	-0.668247	0.436251	-1.53179	0.125573	0.762317
ENSG00000154305	MIA3	944.254	-0.263679	0.17222	-1.53106	0.125754	0.762925
ENSG00000074071	MRPS34	22.6529	-0.798831	0.522323	-1.52938	0.12617	0.764018
ENSG00000115652	UXS1	35.7488	-0.618058	0.404312	-1.52867	0.126347	0.764018
ENSG00000224643	AC064871.1	39.9319	-0.611938	0.400547	-1.52775	0.126574	0.764018
ENSG00000235837	AC073333.1	344.23	-0.307804	0.201494	-1.52761	0.126609	0.764018
ENSG00000273749	CYFIP1	1358.01	-0.261374	0.171092	-1.52769	0.126591	0.764018
ENSG00000227751	AC004824.1	968.968	-0.242177	0.158589	-1.52707	0.126743	0.764018
ENSG00000256364	AC069234.2	2871.66	-0.214119	0.140248	-1.52671	0.126833	0.764074
ENSG00000269514	AC024257.3	36.1979	-0.612033	0.401407	-1.52472	0.127329	0.764623
ENSG00000066135	KDM4A	45.5577	-0.580308	0.38056	-1.52488	0.127289	0.764623
ENSG00000104611	SH2D4A	29.9466	-0.640304	0.420483	-1.52278	0.127813	0.765098
ENSG00000164404	GDF9	839.158	-0.277042	0.182065	-1.52166	0.128093	0.766287
ENSG00000230393	AC092667.1	18.881	-1.16633	0.767376	-1.51989	0.128539	0.766576
ENSG00000170873	MTSS1	235.515	-0.310821	0.204407	-1.5206	0.12836	0.766576
ENSG00000143164	DCAF6	639.413	-0.275124	0.181034	-1.51974	0.128577	0.766576
ENSG00000100288	CHKB	14.5513	-0.890786	0.587812	-1.51543	0.129665	0.767827
ENSG00000132561	MATN2	120.63	-0.44552	0.294104	-1.51484	0.129814	0.767827
ENSG00000172534	HCFC1	73.8715	-0.433492	0.285956	-1.51594	0.129534	0.767827
ENSG00000066027	PPP2R5A	121.371	-0.360611	0.237604	-1.5177	0.12909	0.767827
ENSG00000143443	C1orf56	3825.41	-0.334196	0.220513	-1.51554	0.129636	0.767827
ENSG00000075239	ACAT1	338.697	-0.267017	0.17626	-1.5149	0.129796	0.767827
ENSG00000108604	SMARCD2	73.2077	-0.409703	0.270636	-1.51385	0.130063	0.768517
ENSG00000109390	NDUFC1	26.209	-0.697777	0.461976	-1.51042	0.130936	0.77113
ENSG00000185024	BRF1	290.837	-0.371191	0.245758	-1.51039	0.130943	0.77113
ENSG00000228386	AL031668.1	39.3858	-0.617203	0.409155	-1.50848	0.131432	0.772311
ENSG00000204851	PNMA8B	57.7687	-0.502499	0.333542	-1.50656	0.131924	0.77401
ENSG00000157184	CPT2	325.685	-0.270714	0.179773	-1.50587	0.132101	0.774088
ENSG00000287967		1206.88	-0.232743	0.154689	-1.50459	0.13243	0.775049
ENSG00000249249	AC010226.1	1704.5	-0.287099	0.191074	-1.50255	0.132954	0.776396
ENSG00000257452	AC004551.1	349.786	-0.421435	0.280646	-1.50166	0.133184	0.776576
ENSG00000103510	KAT8	56.762	-0.470524	0.313757	-1.49964	0.133707	0.776858
ENSG00000196678	ERI2	115.157	-0.405174	0.270272	-1.49913	0.133839	0.776858
ENSG00000108523	RNF167	269.77	-0.387794	0.258444	-1.5005	0.133486	0.776858
ENSG00000033011	ALG1	263.254	-0.284286	0.189476	-1.50038	0.133516	0.776858
ENSG00000122566	HNRNPA2B1	202.908	-0.298961	0.199688	-1.49714	0.134358	0.778137
ENSG00000283667	AC009802.1	45.4817	-0.507078	0.339469	-1.49374	0.135244	0.779045
ENSG00000116044	NFE2L2	333.948	-0.260505	0.174147	-1.4959	0.134681	0.779045
ENSG00000233783	AP001442.1	41.4268	-0.557269	0.373242	-1.49305	0.135424	0.779533
ENSG00000258035	AC123567.2	83.5624	-0.40655	0.272778	-1.49041	0.136117	0.782092
ENSG00000246225	AC006299.1	40.374	-0.569227	0.382258	-1.48911	0.136457	0.783095
ENSG00000119638	NEK9	38.3051	-0.551018	0.370911	-1.48558	0.13739	0.787013
ENSG00000237605	AL591846.2	22.8305	-0.724259	0.487923	-1.48437	0.137711	0.788372
ENSG00000287132		320.73	-0.257713	0.173744	-1.48329	0.137998	0.789267
ENSG00000196367	TRRAP	650.969	-0.247498	0.166873	-1.48315	0.138034	0.789267
ENSG00000129696	TTI2	1210.59	-0.220243	0.148682	-1.4813	0.138527	0.789694
ENSG00000281103	TRG-AS1	31.7856	-0.944392	0.638963	-1.47801	0.139406	0.789861
ENSG00000141582	CBX4	22.0585	-0.762379	0.515969	-1.47757	0.139524	0.789861
ENSG00000047315	POLR2B	24.8352	-0.72901	0.493099	-1.47843	0.139294	0.789861
ENSG00000258920	FOXN3-AS1	24.9311	-0.655763	0.443208	-1.47958	0.138985	0.789861
ENSG00000239605	STPG4	34.8202	-0.62342	0.421843	-1.47785	0.139448	0.789861
ENSG00000174292	TNK1	213.741	-0.341531	0.230817	-1.47966	0.138963	0.789861
ENSG00000162971	TYW5	164.8	-0.325914	0.220358	-1.47902	0.139135	0.789861
ENSG00000140471	LINS1	366.654	-0.251337	0.170316	-1.47572	0.14002	0.791047
ENSG00000237243	AC022173.1	21.2962	-0.798429	0.541563	-1.47431	0.140399	0.791675
ENSG00000113384	GOLPH3	19.737	-0.752901	0.510653	-1.47439	0.140377	0.791675
ENSG00000267757	EML2-AS1	131.713	-0.320499	0.217426	-1.47406	0.140467	0.791675
ENSG00000174516	PELI3	68.5628	-0.455024	0.308931	-1.4729	0.140778	0.792014
ENSG00000171320	ESCO2	20.2343	-0.729785	0.496011	-1.47131	0.141208	0.792103
ENSG00000177595	PIDD1	20.2063	-0.765627	0.521242	-1.46885	0.141873	0.793984
ENSG00000278341	AC138028.6	103.929	-0.37155	0.253188	-1.46748	0.142244	0.795052
ENSG00000147251	DOCK11	20.151	-0.754044	0.514103	-1.46672	0.142453	0.79528
ENSG00000286067		1249.74	-0.245015	0.167205	-1.46535	0.142824	0.796411
ENSG00000285518		136.491	-0.340656	0.232567	-1.46477	0.142985	0.796833
ENSG00000205356	TECPR1	34.8101	-0.742121	0.507068	-1.46355	0.143316	0.797738
ENSG00000110060	PUS3	35.407	-0.609278	0.417147	-1.46058	0.144129	0.800696
ENSG00000230918	AC008063.1	406.024	-0.255933	0.175251	-1.46038	0.144186	0.800696
ENSG00000148935	GAS2	472.968	-0.239299	0.163828	-1.46067	0.144105	0.800696
ENSG00000185013	NT5C1B	134.466	-0.334751	0.22929	-1.45995	0.144305	0.800745
ENSG00000204444	APOM	755.144	-0.215303	0.147539	-1.45929	0.144484	0.800939
ENSG00000033170	FUT8	100.506	-0.41651	0.285605	-1.45834	0.144746	0.801919
ENSG00000160472	TMEM190	18.2387	-0.950586	0.652153	-1.45761	0.144948	0.802035
ENSG00000130545	CRB3	22.7387	-0.733421	0.503166	-1.45761	0.144947	0.802035
ENSG00000240889	NDUFB2-AS1	673.039	-0.248969	0.171373	-1.45279	0.146282	0.804066
ENSG00000278831	AL513190.1	404.205	-0.307792	0.212015	-1.45174	0.146573	0.804156
ENSG00000170906	NDUFA3	177.753	-0.302698	0.208509	-1.45173	0.146578	0.804156
ENSG00000151365	THRSP	62.6825	-0.451048	0.310999	-1.45032	0.146969	0.805262
ENSG00000070047	PHRF1	92.6656	-0.358828	0.247947	-1.4472	0.147842	0.806768
ENSG00000119714	GPR68	235.555	-0.357487	0.246821	-1.44836	0.147515	0.806768
ENSG00000181027	FKRP	182.91	-0.420996	0.291454	-1.44447	0.148608	0.807976
ENSG00000185361	TNFAIP8L1	148.448	-0.345014	0.238912	-1.4441	0.14871	0.807976
ENSG00000250186	AC091180.3	1731.26	-0.268281	0.185663	-1.44499	0.148462	0.807976
ENSG00000286433		384.747	-0.245706	0.170291	-1.44286	0.149061	0.808281
ENSG00000124789	NUP153	85.4317	-0.561726	0.389793	-1.44109	0.14956	0.809131
ENSG00000249715	FER1L5	30.4048	-0.593726	0.412094	-1.44075	0.149654	0.809178
ENSG00000143977	SNRPG	17.929	-0.763556	0.531202	-1.43741	0.150601	0.809346
ENSG00000154274	C4orf19	32.5241	-0.620288	0.431457	-1.43766	0.150531	0.809346
ENSG00000105865	DUS4L	45.0721	-0.475674	0.330771	-1.43808	0.150412	0.809346
ENSG00000260441	AC020978.2	73.6805	-0.439035	0.30484	-1.44022	0.149806	0.809346
ENSG00000204685	STARD7-AS1	747.414	-0.250748	0.17452	-1.43679	0.150778	0.809346
ENSG00000234771	SLC25A25-AS1	204.873	-0.348068	0.242353	-1.4362	0.150945	0.809666
ENSG00000164292	RHOBTB3	67.4798	-0.440587	0.306967	-1.43529	0.151205	0.810053
ENSG00000228060	AL365277.1	2112.4	-0.193915	0.135185	-1.43444	0.151445	0.810053
ENSG00000117400	MPL	29.1856	-0.638014	0.445008	-1.43371	0.151654	0.810492
ENSG00000120647	CCDC77	259.983	-0.270824	0.189026	-1.43273	0.151934	0.81129
ENSG00000245385	AP003396.1	627.503	-0.237899	0.166306	-1.43049	0.152577	0.812427
ENSG00000156050	FAM161B	1061.71	-0.231641	0.161857	-1.43114	0.152389	0.812427
ENSG00000036549	AC118549.1	20.977	-0.742686	0.519514	-1.42958	0.152838	0.813063
ENSG00000267565	AC011477.3	177.777	-0.29993	0.209819	-1.42947	0.152869	0.813063
ENSG00000287033		23.8197	-0.690189	0.483193	-1.42839	0.153179	0.814256
ENSG00000131097	HIGD1B	77.9659	-0.393979	0.275879	-1.42809	0.153267	0.814265
ENSG00000138326	RPS24	49.2954	-0.53333	0.373727	-1.42706	0.153563	0.815377
ENSG00000184203	PPP1R2	18.9934	-0.752992	0.528449	-1.42491	0.154183	0.816019
ENSG00000175054	ATR	33.9368	-0.547925	0.38475	-1.42411	0.154415	0.816019
ENSG00000156574	NODAL	50.777	-0.459589	0.322537	-1.42492	0.154181	0.816019
ENSG00000279170	AL137784.3	1179.85	-0.213299	0.150127	-1.4208	0.155376	0.818107
ENSG00000256712	AC134349.1	16.6387	-0.760269	0.535457	-1.41985	0.155651	0.819098
ENSG00000178127	NDUFV2	80.4334	-0.404102	0.284717	-1.41931	0.155808	0.819465
ENSG00000287884		37.0688	-0.620256	0.437302	-1.41837	0.156083	0.820455
ENSG00000243243	AC073130.2	33.3196	-0.582498	0.410972	-1.41736	0.156376	0.820985
ENSG00000131650	KREMEN2	18.3159	-0.856994	0.605431	-1.41551	0.156919	0.822066
ENSG00000186871	ERCC6L	71.6065	-0.391452	0.276568	-1.41539	0.156953	0.822066
ENSG00000257553	AC034102.4	2810.53	-0.220499	0.155803	-1.41524	0.156998	0.822066
ENSG00000088538	DOCK3	162.461	-0.407891	0.288425	-1.4142	0.157302	0.822744
ENSG00000092010	PSME1	94.8485	-0.38284	0.270666	-1.41444	0.157233	0.822744
ENSG00000125753	VASP	32.2593	-0.556014	0.393311	-1.41368	0.157457	0.823099
ENSG00000285731		18.9008	-0.724729	0.512977	-1.41279	0.157718	0.823381
ENSG00000184357	HIST1H1B	121.922	-0.397158	0.281153	-1.4126	0.157773	0.823381
ENSG00000143458	GABPB2	44.5173	-0.484136	0.343316	-1.41018	0.158488	0.823473
ENSG00000145623	OSMR	562.759	-0.212547	0.150693	-1.41046	0.158404	0.823473
ENSG00000174718	KIAA1551	35.4294	-0.520387	0.369402	-1.40873	0.158916	0.824569
ENSG00000162244	RPL29	47.6056	-0.518974	0.368438	-1.40858	0.15896	0.824569
ENSG00000286319		240.122	-0.311649	0.221239	-1.40865	0.158939	0.824569
ENSG00000118680	MYL12B	28.4833	-0.583	0.414602	-1.40617	0.159674	0.826456
ENSG00000233845	AC093732.1	23.4312	-0.673124	0.479304	-1.40438	0.160206	0.826498
ENSG00000099937	SERPIND1	73.0352	-0.419995	0.299411	-1.40274	0.160695	0.826498
ENSG00000133574	GIMAP4	73.7272	-0.406387	0.28951	-1.4037	0.160407	0.826498
ENSG00000197168	NEK5	137.202	-0.360278	0.256741	-1.40328	0.160535	0.826498
ENSG00000228329	LINC01890	433.712	-0.265656	0.189531	-1.40165	0.16102	0.826498
ENSG00000110375	UPK2	333.983	-0.258092	0.184101	-1.4019	0.160945	0.826498
ENSG00000284526	AC015802.6	4659.34	-0.217171	0.154927	-1.40176	0.160987	0.826498
ENSG00000211751	TRBC1	15.4483	-0.779641	0.556601	-1.40072	0.161299	0.8266
ENSG00000108669	CYTH1	16.1174	-0.751831	0.537666	-1.39832	0.162016	0.8266
ENSG00000170632	ARMC10	31.986	-0.549173	0.392838	-1.39796	0.162124	0.8266
ENSG00000267024	AC008747.1	72.5189	-0.3923	0.281227	-1.39496	0.163027	0.8266
ENSG00000225077	LINC00337	180.443	-0.360797	0.258568	-1.39537	0.162905	0.8266
ENSG00000109519	GRPEL1	120.291	-0.341452	0.244675	-1.39553	0.162856	0.8266
ENSG00000132953	XPO4	182.585	-0.339771	0.243024	-1.39809	0.162085	0.8266
ENSG00000112473	SLC39A7	182.086	-0.280811	0.201122	-1.39622	0.162647	0.8266
ENSG00000010017	RANBP9	421.612	-0.240023	0.171689	-1.39801	0.16211	0.8266
ENSG00000143882	ATP6V1C2	5389.21	-0.239608	0.17166	-1.39583	0.162766	0.8266
ENSG00000138193	PLCE1	490.73	-0.229498	0.164235	-1.39737	0.162301	0.8266
ENSG00000091164	TXNL1	131.084	-0.334146	0.23986	-1.39309	0.163592	0.827945
ENSG00000128594	LRRC4	199.281	-0.331292	0.237938	-1.39234	0.163818	0.827945
ENSG00000273010	AL360270.3	564.331	-0.234769	0.168679	-1.39181	0.16398	0.828318
ENSG00000273361	AC021016.3	145.893	-0.315281	0.227041	-1.38865	0.164938	0.831381
ENSG00000255320	AP000759.1	271.255	-0.2736	0.197157	-1.38773	0.16522	0.831468
ENSG00000137135	ARHGEF39	1257.66	-0.208493	0.150353	-1.38669	0.165538	0.832181
ENSG00000104903	LYL1	18.8023	-0.698226	0.504486	-1.38404	0.166347	0.833628
ENSG00000248468	AC107027.1	969.224	-0.239331	0.172922	-1.38404	0.166345	0.833628
ENSG00000169314	C22orf15	432.319	-0.244907	0.177056	-1.38322	0.166598	0.833963
ENSG00000266973	AC092296.1	40.9524	-0.507817	0.367427	-1.38209	0.166944	0.834725
ENSG00000287095		369.546	-0.26219	0.189787	-1.3815	0.167127	0.834838
ENSG00000120616	EPC1	22.9071	-0.616849	0.447317	-1.379	0.167896	0.835774
ENSG00000234230	ZFX-AS1	52.0403	-0.444288	0.322044	-1.37959	0.167714	0.835774
ENSG00000134285	FKBP11	147.022	-0.440176	0.319011	-1.37981	0.167644	0.835774
ENSG00000233847	AC022445.1	57.6535	-0.410425	0.297652	-1.37887	0.167934	0.835774
ENSG00000258554	AC025162.1	320.988	-0.327937	0.23779	-1.3791	0.167864	0.835774
ENSG00000179526	SHARPIN	707.527	-0.214417	0.155391	-1.37985	0.167632	0.835774
ENSG00000229124	VIM-AS1	18374.6	-0.276307	0.20043	-1.37857	0.168027	0.835799
ENSG00000168758	SEMA4C	26.9208	-0.637847	0.463602	-1.37585	0.168868	0.83628
ENSG00000164933	SLC25A32	39.6403	-0.618336	0.450164	-1.37358	0.169573	0.83628
ENSG00000285970		100.896	-0.417586	0.304339	-1.37211	0.17003	0.83628
ENSG00000132471	WBP2	85.9826	-0.365843	0.26682	-1.37112	0.170337	0.83628
ENSG00000188529	SRSF10	222.896	-0.257576	0.187433	-1.37423	0.169371	0.83628
ENSG00000233822	HIST1H2BN	1356.38	-0.216035	0.15699	-1.37611	0.168788	0.83628
ENSG00000286009		560.86	-0.204695	0.149248	-1.3715	0.170218	0.83628
ENSG00000109065	NAT9	116.336	-0.403748	0.294704	-1.37001	0.170682	0.837106
ENSG00000286313		57.9671	-0.569958	0.416441	-1.36864	0.171111	0.838383
ENSG00000242258	LINC00996	32.9849	-0.534194	0.390318	-1.36861	0.17112	0.838383
ENSG00000163380	LMOD3	108.69	-0.343246	0.251057	-1.3672	0.171562	0.838989
ENSG00000283288	SMIM33	48.9045	-0.475573	0.347988	-1.36664	0.171739	0.839239
ENSG00000241343	RPL36A	18.7739	-0.700802	0.513617	-1.36444	0.172428	0.839419
ENSG00000229151	AC233976.1	25.7128	-0.610826	0.448027	-1.36337	0.172766	0.839419
ENSG00000241258	CRCP	30.4589	-0.593539	0.434584	-1.36577	0.172012	0.839419
ENSG00000281641	SAMD12-AS1	33.0113	-0.575289	0.422635	-1.3612	0.173452	0.839419
ENSG00000274265	AC245297.3	62.9489	-0.546572	0.40106	-1.36282	0.172939	0.839419
ENSG00000079385	CEACAM1	38.4734	-0.482459	0.355052	-1.35884	0.174198	0.839419
ENSG00000198894	CIPC	201.66	-0.358575	0.26298	-1.36351	0.172723	0.839419
ENSG00000173039	RELA	106.942	-0.352221	0.258572	-1.36218	0.173142	0.839419
ENSG00000257277	AC092652.2	178.564	-0.332873	0.243752	-1.36562	0.172058	0.839419
ENSG00000167695	FAM57A	105.278	-0.322327	0.236977	-1.36016	0.173779	0.839419
ENSG00000240057	AC078785.1	301.39	-0.296456	0.218025	-1.35973	0.173915	0.839419
ENSG00000271787	AC104794.4	172.574	-0.290699	0.214009	-1.35835	0.174353	0.839419
ENSG00000286950		215.673	-0.264749	0.19391	-1.36532	0.172153	0.839419
ENSG00000113456	RAD1	467.848	-0.255263	0.187721	-1.3598	0.173894	0.839419
ENSG00000236326	AL050331.2	423.703	-0.224343	0.164748	-1.36174	0.173281	0.839419
ENSG00000269604	AC005523.2	3069.23	-0.177538	0.130478	-1.36067	0.173617	0.839419
ENSG00000272717	AC112236.2	22.8833	-0.659683	0.486628	-1.35562	0.17522	0.841791
ENSG00000135297	MTO1	80.6407	-0.354148	0.261915	-1.35215	0.176327	0.842731
ENSG00000104907	TRMT1	155.739	-0.293813	0.217267	-1.35232	0.176274	0.842731
ENSG00000001460	STPG1	322.624	-0.27363	0.202296	-1.35262	0.176176	0.842731
ENSG00000168575	SLC20A2	230.511	-0.260244	0.192385	-1.35273	0.176143	0.842731
ENSG00000215375	MYL5	1079.83	-0.243514	0.180135	-1.35184	0.176428	0.842731
ENSG00000111684	LPCAT3	1102.07	-0.186773	0.138089	-1.35255	0.176199	0.842731
ENSG00000184719	RNLS	98.8493	-0.34433	0.255181	-1.34936	0.177223	0.845051
ENSG00000109572	CLCN3	19.1292	-0.692638	0.514083	-1.34733	0.177875	0.847068
ENSG00000123146	ADGRE5	45.5982	-0.45554	0.338094	-1.34737	0.17786	0.847068
ENSG00000002919	SNX11	240.969	-0.259869	0.192896	-1.3472	0.177915	0.847068
ENSG00000072786	STK10	30.5327	-0.595315	0.442202	-1.34625	0.178222	0.847248
ENSG00000149809	TM7SF2	54.498	-0.435188	0.323165	-1.34664	0.178096	0.847248
ENSG00000144579	CTDSP1	139.278	-0.316569	0.23513	-1.34636	0.178187	0.847248
ENSG00000145592	RPL37	30.6443	-0.541679	0.402493	-1.34581	0.178364	0.847497
ENSG00000148660	CAMK2G	20.5928	-0.628698	0.467724	-1.34416	0.178895	0.847929
ENSG00000113119	TMCO6	111.389	-0.340826	0.253539	-1.34427	0.17886	0.847929
ENSG00000234494	SP2-AS1	193.647	-0.277455	0.206419	-1.34414	0.178904	0.847929
ENSG00000166046	TCP11L2	19.6679	-0.679184	0.505491	-1.34361	0.179073	0.848309
ENSG00000213654	GPSM3	54.4377	-0.433149	0.322799	-1.34185	0.179643	0.849376
ENSG00000267710	EDDM13	140.036	-0.291168	0.216997	-1.34181	0.179658	0.849376
ENSG00000145384	FABP2	28.266	-0.691869	0.516057	-1.34068	0.180023	0.84945
ENSG00000111445	RFC5	528.152	-0.317049	0.236362	-1.34137	0.179801	0.84945
ENSG00000138092	CENPO	676.359	-0.31665	0.236267	-1.34022	0.180173	0.84945
ENSG00000066855	MTFR1	1090.84	-0.23477	0.175063	-1.34106	0.179902	0.84945
ENSG00000267503	AP005131.3	28.4958	-0.60867	0.455667	-1.33578	0.181622	0.849557
ENSG00000285801		40.5211	-0.513368	0.383886	-1.33729	0.181127	0.849557
ENSG00000172458	IL17D	41.9198	-0.472714	0.353118	-1.33869	0.180673	0.849557
ENSG00000133773	CCDC59	44.6788	-0.460398	0.343899	-1.33876	0.180649	0.849557
ENSG00000169371	SNUPN	58.7398	-0.456404	0.341089	-1.33808	0.180871	0.849557
ENSG00000165244	ZNF367	55.9523	-0.451274	0.337145	-1.33852	0.180729	0.849557
ENSG00000072310	SREBF1	201.256	-0.270336	0.201995	-1.33833	0.180788	0.849557
ENSG00000184640	2024-09-09	474.705	-0.224043	0.167622	-1.33659	0.181356	0.849557
ENSG00000261790	AC005606.2	463.667	-0.217968	0.163298	-1.33479	0.181945	0.849557
ENSG00000274020	LINC01138	85.7182	-0.382302	0.286477	-1.33449	0.182043	0.849592
ENSG00000255478	AP000944.1	33.5762	-0.527796	0.395749	-1.33366	0.182314	0.850438
ENSG00000255274	SMIM35	99.7904	-0.414519	0.311241	-1.33183	0.182917	0.851571
ENSG00000186395	KRT10	79.7729	-0.369146	0.277756	-1.32903	0.183838	0.851635
ENSG00000062598	ELMO2	128.354	-0.319124	0.240018	-1.32959	0.183655	0.851635
ENSG00000148459	PDSS1	135.955	-0.310359	0.233382	-1.32983	0.183574	0.851635
ENSG00000159131	GART	156.625	-0.292673	0.220173	-1.32929	0.183753	0.851635
ENSG00000125977	EIF2S2	161.957	-0.274324	0.206228	-1.3302	0.183454	0.851635
ENSG00000249379	AL033397.2	286.475	-0.229896	0.17273	-1.33096	0.183203	0.851635
ENSG00000228086	AL589990.1	730.119	-0.209983	0.158094	-1.32821	0.184108	0.851635
ENSG00000188033	ZNF490	24.5518	-0.587799	0.444017	-1.32382	0.185563	0.852243
ENSG00000254397	AC132192.1	45.4539	-0.4564	0.344921	-1.3232	0.185768	0.852243
ENSG00000138785	INTS12	58.3195	-0.408202	0.3082	-1.32447	0.185346	0.852243
ENSG00000091831	ESR1	158.46	-0.368103	0.277559	-1.32621	0.184769	0.852243
ENSG00000269900	RMRP	765.891	-0.287038	0.2169	-1.32337	0.185714	0.852243
ENSG00000172640	OR10AD1	249.392	-0.286655	0.216337	-1.32504	0.185157	0.852243
ENSG00000007341	ST7L	282.944	-0.242104	0.182905	-1.32366	0.185615	0.852243
ENSG00000273261	AC092953.2	599.679	-0.208983	0.157725	-1.32498	0.185178	0.852243
ENSG00000140807	NKD1	82.2695	-0.403016	0.304945	-1.3216	0.186301	0.852815
ENSG00000231969	AC007364.1	705.133	-0.210315	0.159226	-1.32085	0.18655	0.852928
ENSG00000143891	GALM	46.8087	-0.430103	0.326058	-1.3191	0.187136	0.853298
ENSG00000121270	ABCC11	465.533	-0.206283	0.15641	-1.31886	0.187216	0.853298
ENSG00000078687	TNRC6C	321.664	-0.325766	0.247442	-1.31654	0.187994	0.853336
ENSG00000260657	AC107871.2	212.745	-0.285227	0.216641	-1.31658	0.187978	0.853336
ENSG00000172757	CFL1	322.909	-0.285111	0.216473	-1.31707	0.187814	0.853336
ENSG00000131238	PPT1	8956.12	-0.269916	0.204879	-1.31744	0.18769	0.853336
ENSG00000226526	AL049569.1	285.442	-0.257202	0.195539	-1.31535	0.188394	0.85474
ENSG00000225792	AC004540.2	401.984	-0.284658	0.216498	-1.31483	0.188567	0.855115
ENSG00000256789	AP000753.2	564.68	-0.206588	0.157185	-1.3143	0.188744	0.855508
ENSG00000257386	AC025257.1	1598.27	-0.183149	0.139595	-1.312	0.189519	0.857372
ENSG00000158816	VWA5B1	26.9311	-0.617157	0.471064	-1.31013	0.190151	0.858033
ENSG00000139211	AMIGO2	53.5669	-0.426907	0.326241	-1.30856	0.190682	0.858033
ENSG00000267801	AC087289.5	107.65	-0.335041	0.255736	-1.3101	0.190161	0.858033
ENSG00000088038	CNOT3	260.128	-0.270684	0.206814	-1.30883	0.190593	0.858033
ENSG00000260349	AC087190.1	1638.02	-0.193033	0.1476	-1.30781	0.190936	0.858033
ENSG00000081181	ARG2	1684.89	-0.17679	0.134958	-1.30996	0.190209	0.858033
ENSG00000254224	AP003465.1	2365.01	-0.16706	0.12761	-1.30915	0.190485	0.858033
ENSG00000164070	HSPA4L	66.3858	-0.371346	0.28431	-1.30613	0.191508	0.858557
ENSG00000146904	EPHA1	1675.03	-0.239128	0.183059	-1.30629	0.191454	0.858557
ENSG00000164088	PPM1M	135.505	-0.353801	0.270975	-1.30566	0.191667	0.858596
ENSG00000263001	GTF2I	17.4994	-0.738533	0.566373	-1.30397	0.192244	0.859647
ENSG00000156990	RPUSD3	20.58	-0.637464	0.49139	-1.29727	0.194539	0.860507
ENSG00000107758	PPP3CB	28.5485	-0.570155	0.440074	-1.29559	0.195117	0.860507
ENSG00000267791	AC018761.4	32.1705	-0.540211	0.415284	-1.30082	0.193319	0.860507
ENSG00000255092	AC010768.2	37.9349	-0.476362	0.367776	-1.29525	0.195234	0.860507
ENSG00000119396	RAB14	65.8927	-0.460398	0.355629	-1.2946	0.195458	0.860507
ENSG00000187266	EPOR	56.9189	-0.44911	0.345066	-1.30152	0.19308	0.860507
ENSG00000152520	PAN3	54.4607	-0.442937	0.341621	-1.29657	0.194778	0.860507
ENSG00000236528	AL033528.2	123.762	-0.438759	0.33856	-1.29596	0.19499	0.860507
ENSG00000262873	AC127496.5	105.934	-0.392779	0.302198	-1.29974	0.193691	0.860507
ENSG00000262899	AC004232.2	75.9869	-0.362063	0.278847	-1.29843	0.19414	0.860507
ENSG00000152700	SAR1B	412.063	-0.279624	0.21481	-1.30173	0.193009	0.860507
ENSG00000233175	AC008105.1	3054.41	-0.260359	0.200645	-1.29761	0.19442	0.860507
ENSG00000272149	AC112211.1	194.373	-0.255779	0.19725	-1.29673	0.194725	0.860507
ENSG00000135452	TSPAN31	1834.96	-0.221049	0.170541	-1.29617	0.194918	0.860507
ENSG00000236498	AC107081.2	2267.52	-0.203564	0.156687	-1.29917	0.193886	0.860507
ENSG00000158636	EMSY	16.9272	-0.692333	0.535851	-1.29203	0.196348	0.861587
ENSG00000213190	MLLT11	1620.63	-0.279709	0.216499	-1.29197	0.196369	0.861587
ENSG00000172404	DNAJB7	203.062	-0.27713	0.214356	-1.29285	0.196063	0.861587
ENSG00000272768	AC004854.2	301.039	-0.235322	0.182233	-1.29132	0.196591	0.861587
ENSG00000286729		81.5927	-0.339173	0.26291	-1.29007	0.197026	0.862424
ENSG00000228300	C19orf24	23.4426	-0.579145	0.44916	-1.2894	0.19726	0.862648
ENSG00000119411	BSPRY	46.8015	-0.496753	0.385843	-1.28745	0.197938	0.863695
ENSG00000142676	RPL11	48.982	-0.421577	0.327343	-1.28787	0.197789	0.863695
ENSG00000255692	AC002563.1	21.7151	-0.619384	0.482675	-1.28323	0.199411	0.863883
ENSG00000173653	RCE1	28.307	-0.542773	0.423108	-1.28282	0.199555	0.863883
ENSG00000197457	STMN3	47.5552	-0.491074	0.38182	-1.28614	0.198395	0.863883
ENSG00000258457	AL132780.2	139.397	-0.312523	0.243078	-1.28569	0.198551	0.863883
ENSG00000123552	USP45	446.509	-0.279392	0.217405	-1.28512	0.19875	0.863883
ENSG00000138074	SLC5A6	449.67	-0.215947	0.168293	-1.28316	0.199436	0.863883
ENSG00000205707	ETFRF1	807.439	-0.197077	0.153279	-1.28574	0.198533	0.863883
ENSG00000227617	CERS6-AS1	1396.63	-0.202626	0.158013	-1.28234	0.199724	0.863991
ENSG00000225733	FGD5-AS1	336.908	-0.220446	0.172239	-1.27988	0.200586	0.864136
ENSG00000258430	AL583722.2	1755.28	-0.213329	0.166691	-1.27979	0.200619	0.864136
ENSG00000136875	PRPF4	652.07	-0.207094	0.161698	-1.28075	0.200283	0.864136
ENSG00000244380	AC134772.1	1327.75	-0.203358	0.158699	-1.28141	0.200051	0.864136
ENSG00000132205	EMILIN2	206.947	-0.274012	0.214248	-1.27895	0.200914	0.864225
ENSG00000271141	AC010680.4	28.3086	-0.659824	0.517312	-1.27549	0.202138	0.865594
ENSG00000272669	AL021707.6	43.9024	-0.642935	0.505363	-1.27222	0.203294	0.865594
ENSG00000185262	UBALD2	25.8661	-0.618349	0.484652	-1.27586	0.202004	0.865594
ENSG00000174136	RGMB	21.5487	-0.608136	0.478282	-1.2715	0.20355	0.865594
ENSG00000139714	MORN3	43.7641	-0.478251	0.375952	-1.27211	0.203335	0.865594
ENSG00000083457	ITGAE	101.742	-0.430614	0.338551	-1.27193	0.203397	0.865594
ENSG00000254177	AC079209.2	80.5206	-0.356352	0.27928	-1.27597	0.201967	0.865594
ENSG00000171161	ZNF672	98.7727	-0.312456	0.245086	-1.27488	0.202351	0.865594
ENSG00000164823	OSGIN2	129.054	-0.306259	0.239735	-1.27749	0.20143	0.865594
ENSG00000148303	RPL7A	133.483	-0.294405	0.231497	-1.27174	0.203466	0.865594
ENSG00000267510	AC011451.1	253.459	-0.236492	0.185251	-1.2766	0.201743	0.865594
ENSG00000265008	AC011825.4	361.534	-0.228611	0.179333	-1.27478	0.202386	0.865594
ENSG00000272540	AL662797.1	14368.4	-0.212125	0.166241	-1.27601	0.201951	0.865594
ENSG00000048405	ZNF800	22.8166	-0.616535	0.48568	-1.26943	0.204289	0.86612
ENSG00000111877	MCM9	670.918	-0.197458	0.15547	-1.27007	0.204059	0.86612
ENSG00000143442	POGZ	56.1149	-0.452332	0.356421	-1.2691	0.204407	0.866231
ENSG00000167183	PRR15L	19.0141	-0.676351	0.533713	-1.26726	0.205064	0.867314
ENSG00000105640	RPL18A	26.4722	-0.593965	0.470272	-1.26303	0.20658	0.867314
ENSG00000267852	AC119396.2	29.8381	-0.552298	0.437254	-1.2631	0.206552	0.867314
ENSG00000267871	ZNF460-AS1	29.0337	-0.518489	0.410422	-1.26331	0.206479	0.867314
ENSG00000198843	SELENOT	52.2355	-0.412907	0.326858	-1.26326	0.206495	0.867314
ENSG00000108255	CRYBA1	48.6608	-0.409785	0.323699	-1.26594	0.205534	0.867314
ENSG00000198838	RYR3	85.0242	-0.348894	0.275961	-1.26429	0.206128	0.867314
ENSG00000286444		346.724	-0.26131	0.206599	-1.26481	0.205938	0.867314
ENSG00000197982	C1orf122	348.452	-0.2202	0.174313	-1.26324	0.206502	0.867314
ENSG00000100109	TFIP11	927.001	-0.184937	0.146234	-1.26467	0.205991	0.867314
ENSG00000237945	LINC00649	1330.13	-0.184845	0.146219	-1.26417	0.206169	0.867314
ENSG00000259185	AC090971.1	2024.85	-0.170609	0.135036	-1.26343	0.206433	0.867314
ENSG00000254433	AP001001.1	885.953	-0.194904	0.154573	-1.26092	0.207338	0.868907
ENSG00000235777	DPYD-AS2	25.0599	-0.581479	0.461338	-1.26042	0.207519	0.869272
ENSG00000117543	DPH5	180.52	-0.263621	0.209195	-1.26017	0.207609	0.869272
ENSG00000087303	NID2	309.557	-0.230168	0.18286	-1.25871	0.208134	0.87007
ENSG00000100393	EP300	17.3263	-0.715705	0.569559	-1.2566	0.2089	0.870431
ENSG00000263220	AC015727.1	16.1233	-0.679721	0.540613	-1.25732	0.208639	0.870431
ENSG00000134899	ERCC5	35.0606	-0.501301	0.398819	-1.25696	0.208766	0.870431
ENSG00000166971	AKTIP	3323.72	-0.179726	0.142998	-1.25684	0.20881	0.870431
ENSG00000167700	MFSD3	30.5211	-0.54123	0.431316	-1.25483	0.209539	0.871557
ENSG00000130811	EIF3G	197.21	-0.301211	0.240127	-1.25438	0.209704	0.871857
ENSG00000260979	AC022167.3	34.381	-0.477978	0.381351	-1.25338	0.210067	0.872602
ENSG00000256988	AC005833.3	15.0802	-0.715776	0.571676	-1.25207	0.210545	0.872895
ENSG00000226647	AL365356.1	476.048	-0.204046	0.162986	-1.25192	0.2106	0.872895
ENSG00000223552	AC098613.1	14.7185	-0.747868	0.598426	-1.24972	0.2114	0.87393
ENSG00000169994	MYO7B	20.227	-0.639674	0.511919	-1.24956	0.21146	0.87393
ENSG00000271984	AL008726.1	886.404	-0.264573	0.211666	-1.24996	0.211316	0.87393
ENSG00000229444	AL451062.1	22.5562	-0.576263	0.461689	-1.24816	0.211972	0.873978
ENSG00000123453	SARDH	91.9442	-0.537382	0.430445	-1.24843	0.211872	0.873978
ENSG00000268530	AC008403.2	457.635	-0.199289	0.159578	-1.24885	0.211719	0.873978
ENSG00000249786	EAF1-AS1	1594.92	-0.178475	0.142939	-1.24861	0.211809	0.873978
ENSG00000140396	NCOA2	20.6852	-0.602056	0.482748	-1.24714	0.212345	0.874976
ENSG00000143450	OAZ3	810.012	-0.211047	0.169244	-1.247	0.212399	0.874976
ENSG00000081923	ATP8B1	414.155	-0.203013	0.163059	-1.24503	0.213122	0.876426
ENSG00000118997	DNAH7	21.5021	-0.598909	0.48118	-1.24467	0.213254	0.876454
ENSG00000276691	AC004466.3	27.5965	-0.561594	0.451259	-1.2445	0.213314	0.876454
ENSG00000107897	ACBD5	34.736	-0.526173	0.42364	-1.24203	0.214227	0.877309
ENSG00000136014	USP44	38.5056	-0.471011	0.379208	-1.24209	0.214203	0.877309
ENSG00000278899	AL358852.1	284.802	-0.221341	0.178041	-1.24321	0.213791	0.877309
ENSG00000261872	AC002558.2	540.918	-0.220379	0.177311	-1.24289	0.213907	0.877309
ENSG00000112893	MAN2A1	44.3932	-0.454902	0.366671	-1.24063	0.214743	0.877569
ENSG00000103152	MPG	78.8218	-0.339104	0.27328	-1.24086	0.214656	0.877569
ENSG00000184588	PDE4B	27.3226	-0.558058	0.450346	-1.23918	0.21528	0.877889
ENSG00000187642	PERM1	27.8859	-0.555601	0.448418	-1.23902	0.215336	0.877889
ENSG00000151062	CACNA2D4	42.2471	-0.451345	0.364177	-1.23936	0.215213	0.877889
ENSG00000007952	NOX1	47.5325	-0.406166	0.327969	-1.23843	0.215557	0.878408
ENSG00000214046	SMIM7	14.9923	-0.691403	0.560278	-1.23403	0.21719	0.878622
ENSG00000088930	XRN2	22.1727	-0.618339	0.500976	-1.23427	0.217103	0.878622
ENSG00000231133	HAR1B	36.9574	-0.503983	0.408265	-1.23445	0.217035	0.878622
ENSG00000172167	MTBP	438.256	-0.326156	0.264331	-1.2339	0.217242	0.878622
ENSG00000235958	UBOX5-AS1	189.938	-0.260785	0.210878	-1.23667	0.216211	0.878622
ENSG00000287769		22.5544	-0.582555	0.472609	-1.23264	0.217711	0.878846
ENSG00000224093	AL109613.1	15.992	-0.754674	0.613728	-1.22966	0.218826	0.879035
ENSG00000175806	MSRA	14.59	-0.710854	0.579321	-1.22705	0.219805	0.879035
ENSG00000158008	EXTL1	20.4226	-0.600504	0.48883	-1.22845	0.219277	0.879035
ENSG00000124523	SIRT5	20.6232	-0.579286	0.472058	-1.22715	0.219766	0.879035
ENSG00000285280	AL390957.1	28.2353	-0.5351	0.435314	-1.22923	0.218986	0.879035
ENSG00000168237	GLYCTK	30.6648	-0.509336	0.414587	-1.22854	0.219245	0.879035
ENSG00000273302	AC016747.3	37.1109	-0.452775	0.368258	-1.2295	0.218883	0.879035
ENSG00000136536	2024-03-07	163.859	-0.452086	0.367245	-1.23102	0.218315	0.879035
ENSG00000166938	DIS3L	169.983	-0.281614	0.228716	-1.23128	0.218218	0.879035
ENSG00000271980	AC012640.4	2429.98	-0.224269	0.182537	-1.22863	0.219212	0.879035
ENSG00000169032	MAP2K1	404.32	-0.218118	0.177776	-1.22693	0.21985	0.879035
ENSG00000135253	KCP	772.743	-0.190031	0.154346	-1.2312	0.218247	0.879035
ENSG00000224383	PRR29	3088.51	-0.162047	0.131536	-1.23196	0.217963	0.879035
ENSG00000113163	COL4A3BP	409.971	-0.208124	0.170013	-1.22417	0.220889	0.881876
ENSG00000112306	RPS12	16.1302	-0.673281	0.550805	-1.22236	0.221573	0.881996
ENSG00000127220	ABHD8	43.1861	-0.433566	0.354492	-1.22306	0.221305	0.881996
ENSG00000274554	AC083806.2	68.3782	-0.358709	0.293351	-1.2228	0.221405	0.881996
ENSG00000128965	CHAC1	21.2284	-0.673651	0.551564	-1.22135	0.221955	0.882332
ENSG00000162728	KCNJ9	72.8433	-0.364594	0.298411	-1.22179	0.221789	0.882332
ENSG00000245571	FAM111A-DT	181.703	-0.25065	0.205265	-1.22111	0.222045	0.882332
ENSG00000275198	AL512791.2	32.3319	-0.590384	0.483811	-1.22028	0.222359	0.882894
ENSG00000266987	AC104984.6	23.3764	-0.584226	0.479156	-1.21928	0.222738	0.882943
ENSG00000125952	MAX	324.421	-0.207031	0.169704	-1.21996	0.222482	0.882943
ENSG00000159086	PAXBP1	52.2416	-0.483815	0.396971	-1.21876	0.222934	0.883086
ENSG00000231721	LINC-PINT	67.0748	-0.363108	0.297954	-1.21867	0.222968	0.883086
ENSG00000272529	AC090948.3	36.7832	-0.448123	0.367974	-1.21781	0.223295	0.883269
ENSG00000071051	NCK2	22.5412	-0.634742	0.522288	-1.21531	0.224247	0.884642
ENSG00000258858	AL583722.4	31.5308	-0.477328	0.393312	-1.21361	0.224896	0.884642
ENSG00000152795	HNRNPDL	35.9331	-0.446839	0.367651	-1.21539	0.224218	0.884642
ENSG00000164220	F2RL2	100.056	-0.316771	0.260798	-1.21462	0.22451	0.884642
ENSG00000108107	RPL28	194.831	-0.256888	0.211629	-1.21386	0.224802	0.884642
ENSG00000100522	GNPNAT1	349.155	-0.256037	0.210867	-1.21421	0.224667	0.884642
ENSG00000174796	THAP6	183.489	-0.237452	0.195305	-1.2158	0.224061	0.884642
ENSG00000277775	HIST1H3F	21.7846	-0.573715	0.473115	-1.21263	0.22527	0.884783
ENSG00000270174	AL022097.1	33.8653	-0.488887	0.403031	-1.21302	0.22512	0.884783
ENSG00000223653	AL078459.1	428.17	-0.19261	0.159027	-1.21118	0.225825	0.885558
ENSG00000153066	TXNDC11	74.3779	-0.348713	0.28808	-1.21047	0.226097	0.886188
ENSG00000286618		24.7323	-0.793098	0.658507	-1.20439	0.228439	0.887067
ENSG00000007174	DNAH9	16.9196	-0.704699	0.584674	-1.20529	0.228093	0.887067
ENSG00000272696	AL359091.4	17.3208	-0.65832	0.548178	-1.20092	0.229781	0.887067
ENSG00000164182	NDUFAF2	21.4205	-0.584625	0.486369	-1.20202	0.229355	0.887067
ENSG00000270959	LPP-AS2	22.0992	-0.574579	0.476358	-1.20619	0.227744	0.887067
ENSG00000214401	KANSL1-AS1	25.5891	-0.524759	0.43636	-1.20258	0.229138	0.887067
ENSG00000010803	SCMH1	31.8582	-0.474227	0.394303	-1.2027	0.229094	0.887067
ENSG00000135482	ZC3H10	98.088	-0.409886	0.341274	-1.20105	0.229733	0.887067
ENSG00000141337	ARSG	158.521	-0.36999	0.30736	-1.20377	0.228679	0.887067
ENSG00000130770	ATP5IF1	98.5437	-0.343573	0.285342	-1.20407	0.228561	0.887067
ENSG00000254858	MPV17L2	96.6291	-0.304873	0.253687	-1.20177	0.229452	0.887067
ENSG00000125970	RALY	96.5226	-0.301972	0.251443	-1.20096	0.229767	0.887067
ENSG00000111231	GPN3	325.33	-0.238376	0.197236	-1.20858	0.226825	0.887067
ENSG00000234961	AL133415.1	19361.3	-0.236833	0.197138	-1.20136	0.229613	0.887067
ENSG00000225614	ZNF469	28.2349	-0.513477	0.427968	-1.1998	0.230216	0.887601
ENSG00000257579	AC007540.1	140.062	-0.260544	0.217448	-1.19819	0.230844	0.888237
ENSG00000144792	ZNF660	16.0339	-0.679399	0.568043	-1.19603	0.231683	0.888356
ENSG00000260545	AC026771.1	256.786	-0.229294	0.191719	-1.19599	0.2317	0.888356
ENSG00000263859	AC145207.6	296.283	-0.222943	0.186417	-1.19593	0.231722	0.888356
ENSG00000256116	AP001453.1	673.157	-0.197139	0.164691	-1.19702	0.231298	0.888356
ENSG00000164938	TP53INP1	46.8778	-0.387106	0.324192	-1.19406	0.232454	0.889917
ENSG00000286837		313.728	-0.203112	0.170021	-1.19463	0.232233	0.889917
ENSG00000008323	PLEKHG6	107.659	-0.355517	0.298045	-1.19283	0.232937	0.89082
ENSG00000204406	MBD5	15.9962	-0.705012	0.594637	-1.18562	0.235774	0.893535
ENSG00000170921	TANC2	15.9425	-0.654326	0.55022	-1.18921	0.234357	0.893535
ENSG00000165283	STOML2	19.7679	-0.628141	0.528723	-1.18803	0.23482	0.893535
ENSG00000219435	CATSPERZ	20.5071	-0.609995	0.513041	-1.18898	0.234448	0.893535
ENSG00000162894	FCMR	20.0995	-0.605973	0.510554	-1.18689	0.23527	0.893535
ENSG00000074842	MYDGF	23.793	-0.589176	0.495739	-1.18848	0.234644	0.893535
ENSG00000237073	AL162727.2	19.0912	-0.586949	0.496611	-1.18191	0.237242	0.893535
ENSG00000101347	SAMHD1	24.3748	-0.586124	0.495839	-1.18209	0.237172	0.893535
ENSG00000100523	DDHD1	22.293	-0.574335	0.484172	-1.18622	0.235535	0.893535
ENSG00000133275	CSNK1G2	21.9945	-0.573768	0.484939	-1.18318	0.236739	0.893535
ENSG00000154930	ACSS1	34.5432	-0.466583	0.393475	-1.1858	0.235701	0.893535
ENSG00000287045		36.4459	-0.426089	0.35934	-1.18576	0.235719	0.893535
ENSG00000103507	BCKDK	43.4313	-0.415639	0.349141	-1.19046	0.233866	0.893535
ENSG00000255760	LINC02422	99.0915	-0.33172	0.279724	-1.18588	0.235668	0.893535
ENSG00000242396	AC096536.3	133.771	-0.321449	0.271335	-1.1847	0.236138	0.893535
ENSG00000196295	AC005154.1	792.683	-0.231826	0.196106	-1.18215	0.237146	0.893535
ENSG00000173166	RAPH1	260.371	-0.229398	0.193102	-1.18796	0.234849	0.893535
ENSG00000134962	KLB	219.578	-0.223007	0.188344	-1.18404	0.236396	0.893535
ENSG00000238123	MID1IP1-AS1	48.3747	-0.433601	0.367151	-1.18099	0.237607	0.894198
ENSG00000123836	PFKFB2	228.23	-0.233191	0.197817	-1.17883	0.238468	0.896649
ENSG00000157014	TATDN2	66.7686	-0.347419	0.295163	-1.17704	0.239179	0.89868
ENSG00000107949	BCCIP	222.217	-0.283537	0.24094	-1.17679	0.239278	0.898695
ENSG00000163888	CAMK2N2	15.8764	-0.661197	0.562766	-1.17491	0.240033	0.89875
ENSG00000176124	DLEU1	318.047	-0.254041	0.216085	-1.17565	0.239733	0.89875
ENSG00000076662	ICAM3	222.863	-0.226375	0.19257	-1.17554	0.239777	0.89875
ENSG00000155761	SPAG17	302.242	-0.19997	0.17028	-1.17436	0.240252	0.898781
ENSG00000070718	AP3M2	15.7253	-0.631645	0.539272	-1.17129	0.241482	0.899209
ENSG00000169857	AVEN	24.853	-0.549314	0.468517	-1.17245	0.241016	0.899209
ENSG00000170989	S1PR1	37.9637	-0.426631	0.364152	-1.17157	0.241369	0.899209
ENSG00000113273	ARSB	53.471	-0.383644	0.327374	-1.17188	0.241244	0.899209
ENSG00000175061	LRRC75A-AS1	66.1284	-0.353559	0.301669	-1.17201	0.241192	0.899209
ENSG00000220008	LINGO3	282.249	-0.257317	0.219235	-1.17371	0.240512	0.899209
ENSG00000103335	PIEZO1	215.071	-0.246374	0.210042	-1.17297	0.240808	0.899209
ENSG00000177465	ACOT4	15.5135	-0.697002	0.597121	-1.16727	0.243101	0.900943
ENSG00000071655	MBD3	22.0294	-0.578438	0.495161	-1.16818	0.242734	0.900943
ENSG00000131013	PPIL4	22.2326	-0.537662	0.460024	-1.16877	0.242496	0.900943
ENSG00000136942	RPL35	47.1355	-0.397734	0.340752	-1.16723	0.243119	0.900943
ENSG00000259250	AC018904.1	123.823	-0.290561	0.248881	-1.16747	0.24302	0.900943
ENSG00000152580	IGSF10	26.1731	-0.582639	0.500227	-1.16475	0.244121	0.901366
ENSG00000182774	RPS17	99.3807	-0.291969	0.250682	-1.1647	0.24414	0.901366
ENSG00000183208	GDPGP1	898.716	-0.196536	0.168869	-1.16384	0.24449	0.901777
ENSG00000104368	PLAT	120.407	-0.276909	0.238113	-1.16293	0.244857	0.90278
ENSG00000141367	CLTC	292.311	-0.201712	0.173526	-1.16243	0.245063	0.903184
ENSG00000183822	NCF4-AS1	56.623	-0.57143	0.491857	-1.16178	0.245325	0.903797
ENSG00000240766	PLCXD2-AS1	20.0697	-0.610305	0.526359	-1.15948	0.246259	0.903932
ENSG00000254231	AC103760.1	94.8479	-0.360159	0.310261	-1.16083	0.245712	0.903932
ENSG00000141232	TOB1	66.5477	-0.357003	0.307862	-1.15962	0.246204	0.903932
ENSG00000165671	NSD1	84.4194	-0.337232	0.290559	-1.16063	0.245792	0.903932
ENSG00000101162	TUBB1	204.269	-0.24847	0.214491	-1.15842	0.246694	0.903932
ENSG00000267476	AC104365.1	244.764	-0.234193	0.201677	-1.16123	0.24555	0.903932
ENSG00000246323	AC113382.1	279.382	-0.202798	0.175039	-1.15859	0.246623	0.903932
ENSG00000214013	GANC	512.925	-0.186634	0.160738	-1.16111	0.245598	0.903932
ENSG00000117362	APH1A	21.6181	-0.551656	0.477314	-1.15575	0.247783	0.904753
ENSG00000277301	AL034550.2	149.874	-0.25515	0.220757	-1.1558	0.247764	0.904753
ENSG00000258761	AC116903.1	169.733	-0.241455	0.208862	-1.15605	0.247661	0.904753
ENSG00000152778	IFIT5	20.2744	-0.586739	0.508947	-1.15285	0.248972	0.906401
ENSG00000060642	PIGV	27.346	-0.478649	0.415769	-1.15124	0.249634	0.906401
ENSG00000262833	AC016245.1	32.4546	-0.472991	0.410647	-1.15182	0.249395	0.906401
ENSG00000188786	MTF1	29.7344	-0.467381	0.405987	-1.15122	0.24964	0.906401
ENSG00000198331	HYLS1	60.6967	-0.359383	0.311724	-1.15289	0.248956	0.906401
ENSG00000129128	SPCS3	103.4	-0.312525	0.270955	-1.15342	0.248739	0.906401
ENSG00000125355	TMEM255A	83.607	-0.294268	0.255082	-1.15362	0.248655	0.906401
ENSG00000154518	ATP5MC3	30.4994	-0.509914	0.44345	-1.14988	0.250193	0.907135
ENSG00000174628	IQCK	45.0219	-0.405919	0.353134	-1.14948	0.25036	0.907135
ENSG00000174788	PCP2	114.585	-0.279694	0.243295	-1.14961	0.250305	0.907135
ENSG00000142513	ACP4	106.975	-0.278224	0.242357	-1.14799	0.250972	0.90876
ENSG00000247121	AC009126.1	280.025	-0.223603	0.194877	-1.14741	0.251212	0.909176
ENSG00000170473	PYM1	122.858	-0.289314	0.252315	-1.14664	0.251531	0.909409
ENSG00000140749	IGSF6	105.781	-0.27271	0.237848	-1.14657	0.251558	0.909409
ENSG00000149489	ROM1	294.75	-0.245342	0.214026	-1.14632	0.251662	0.909409
ENSG00000253304	TMEM200B	3787.94	-0.15229	0.132852	-1.14631	0.251666	0.909409
ENSG00000108379	WNT3	14.5892	-0.638534	0.557316	-1.14573	0.251907	0.909599
ENSG00000119013	NDUFB3	116.162	-0.279869	0.244676	-1.14384	0.252692	0.910751
ENSG00000154727	GABPA	930.873	-0.195832	0.171224	-1.14372	0.252739	0.910751
ENSG00000067900	ROCK1	25.1357	-0.49761	0.435327	-1.14307	0.253009	0.911141
ENSG00000182872	RBM10	20.2738	-0.654798	0.574193	-1.14038	0.254128	0.911219
ENSG00000235865	GSN-AS1	28.1727	-0.564803	0.495228	-1.14049	0.254082	0.911219
ENSG00000126895	AVPR2	87.3309	-0.452744	0.396911	-1.14067	0.254008	0.911219
ENSG00000113231	PDE8B	101.121	-0.372505	0.326509	-1.14087	0.253924	0.911219
ENSG00000166086	JAM3	143.171	-0.261681	0.229093	-1.14225	0.253352	0.911219
ENSG00000235927	NEXN-AS1	22.0255	-0.526655	0.462219	-1.1394	0.254534	0.911812
ENSG00000102871	TRADD	15.4827	-0.651226	0.572942	-1.13664	0.25569	0.912097
ENSG00000173976	RAX2	18.9284	-0.572541	0.504148	-1.13566	0.256098	0.912097
ENSG00000197756	RPL37A	53.759	-0.388299	0.341489	-1.13707	0.255507	0.912097
ENSG00000164587	RPS14	63.6723	-0.384928	0.339135	-1.13503	0.256364	0.912097
ENSG00000110324	IL10RA	53.735	-0.374699	0.329511	-1.13714	0.255481	0.912097
ENSG00000227906	SNAP25-AS1	66.4615	-0.324421	0.285781	-1.13521	0.256287	0.912097
ENSG00000196860	TOMM20L	174.025	-0.24866	0.218708	-1.13695	0.25556	0.912097
ENSG00000165506	DNAAF2	196.567	-0.244404	0.214669	-1.13852	0.254904	0.912097
ENSG00000181038	METTL23	257.879	-0.209274	0.184338	-1.13527	0.256262	0.912097
ENSG00000166135	HIF1AN	862.387	-0.205612	0.180823	-1.13709	0.255501	0.912097
ENSG00000240857	RDH14	69.463	-0.389679	0.343839	-1.13332	0.257081	0.912926
ENSG00000163104	SMARCAD1	18.2197	-0.833889	0.74309	-1.12219	0.261781	0.913479
ENSG00000143786	CNIH3	73.1498	-0.54315	0.482397	-1.12594	0.260192	0.913479
ENSG00000103423	DNAJA3	23.7261	-0.494886	0.439652	-1.12563	0.260322	0.913479
ENSG00000137824	RMDN3	26.1889	-0.480782	0.427089	-1.12572	0.260285	0.913479
ENSG00000111731	C2CD5	44.8244	-0.436642	0.386777	-1.12892	0.25893	0.913479
ENSG00000204351	SKIV2L	37.5458	-0.431556	0.381327	-1.13172	0.25775	0.913479
ENSG00000203321	C9orf41-AS1	34.2616	-0.430146	0.380597	-1.13019	0.258397	0.913479
ENSG00000055332	EIF2AK2	34.9273	-0.426275	0.37871	-1.1256	0.260336	0.913479
ENSG00000198553	KCNRG	38.3013	-0.412316	0.365735	-1.12736	0.25959	0.913479
ENSG00000253754	AC087620.1	39.6308	-0.407705	0.362389	-1.12505	0.260569	0.913479
ENSG00000070010	UFD1	98.6555	-0.398998	0.354809	-1.12454	0.260783	0.913479
ENSG00000182057	OGFRP1	43.0925	-0.390898	0.34718	-1.12593	0.260197	0.913479
ENSG00000229474	PATL2	46.579	-0.386283	0.342489	-1.12787	0.259375	0.913479
ENSG00000132005	RFX1	54.0975	-0.371802	0.32995	-1.12684	0.259809	0.913479
ENSG00000112592	TBP	57.309	-0.368759	0.327148	-1.12719	0.259661	0.913479
ENSG00000100092	SH3BP1	86.1333	-0.357248	0.317207	-1.12623	0.260069	0.913479
ENSG00000103260	METRN	83.6418	-0.35344	0.31485	-1.12257	0.261622	0.913479
ENSG00000164751	PEX2	87.5318	-0.312919	0.278813	-1.12232	0.261725	0.913479
ENSG00000100316	RPL3	115.337	-0.310461	0.276654	-1.1222	0.261778	0.913479
ENSG00000128191	DGCR8	151.842	-0.248623	0.221261	-1.12366	0.261155	0.913479
ENSG00000157653	C9orf43	405.227	-0.210906	0.187323	-1.1259	0.260208	0.913479
ENSG00000125457	MIF4GD	348.309	-0.202474	0.180268	-1.12318	0.26136	0.913479
ENSG00000277801	AL138478.1	1642.48	-0.196177	0.173359	-1.13162	0.257792	0.913479
ENSG00000230408	AC007163.1	1375.54	-0.188255	0.16663	-1.12978	0.258569	0.913479
ENSG00000165782	PIP4P1	492.871	-0.184361	0.164117	-1.12335	0.261288	0.913479
ENSG00000263753	LINC00667	844.896	-0.15938	0.141568	-1.12582	0.260242	0.913479
ENSG00000272742	AC135457.1	4201.39	-0.15085	0.134327	-1.12301	0.261435	0.913479
ENSG00000259341	AC015660.1	47.7861	-0.380032	0.338734	-1.12192	0.261898	0.913547
ENSG00000169609	C15orf40	378.565	-0.195652	0.174442	-1.12159	0.262038	0.913701
ENSG00000233452	STXBP5-AS1	185.44	-0.230655	0.205876	-1.12036	0.262561	0.914971
ENSG00000287959		613.303	-0.190914	0.170418	-1.12027	0.262601	0.914971
ENSG00000228317	AL158070.1	39.5747	-0.412405	0.368559	-1.11897	0.263155	0.91624
ENSG00000139998	RAB15	235.766	-0.213069	0.190582	-1.11799	0.26357	0.916485
ENSG00000003509	NDUFAF7	448.319	-0.181989	0.162739	-1.11829	0.263445	0.916485
ENSG00000257698	AC084033.3	16.3175	-0.62741	0.576397	-1.0885	0.276373	0.919023
ENSG00000152684	PELO	16.4455	-0.615424	0.555532	-1.10781	0.267943	0.919023
ENSG00000183307	TMEM121B	15.8983	-0.600387	0.543182	-1.10531	0.269023	0.919023
ENSG00000267651	AC015961.1	23.0224	-0.592687	0.538343	-1.10095	0.270919	0.919023
ENSG00000100209	HSCB	16.6143	-0.573526	0.522847	-1.09693	0.272672	0.919023
ENSG00000227518	AL928970.1	27.5046	-0.568447	0.514777	-1.10426	0.269482	0.919023
ENSG00000258957	AL359317.2	19.8611	-0.544686	0.488917	-1.11407	0.265251	0.919023
ENSG00000147642	SYBU	21.5886	-0.506588	0.464167	-1.09139	0.2751	0.919023
ENSG00000150455	TIRAP	24.3166	-0.506168	0.465073	-1.08836	0.276435	0.919023
ENSG00000235954	TTC28-AS1	24.887	-0.49274	0.450947	-1.09268	0.274536	0.919023
ENSG00000196776	CD47	24.0579	-0.490302	0.444263	-1.10363	0.269753	0.919023
ENSG00000204574	ABCF1	26.8249	-0.473785	0.426169	-1.11173	0.266254	0.919023
ENSG00000187961	KLHL17	29.7349	-0.470856	0.429555	-1.09615	0.273014	0.919023
ENSG00000014123	UFL1	30.9839	-0.46062	0.417403	-1.10354	0.269794	0.919023
ENSG00000204531	POU5F1	34.1711	-0.455976	0.417766	-1.09146	0.275069	0.919023
ENSG00000129968	ABHD17A	30.7779	-0.451614	0.414763	-1.08885	0.276222	0.919023
ENSG00000134758	RNF138	28.0849	-0.451226	0.414001	-1.08991	0.275751	0.919023
ENSG00000107902	LHPP	35.799	-0.431651	0.395725	-1.09078	0.275368	0.919023
ENSG00000109062	SLC9A3R1	38.9747	-0.416532	0.376127	-1.10742	0.268111	0.919023
ENSG00000179922	ZNF784	42.2569	-0.412428	0.371506	-1.11015	0.266933	0.919023
ENSG00000135914	HTR2B	35.3179	-0.412017	0.373964	-1.10175	0.270568	0.919023
ENSG00000213995	NAXD	42.3745	-0.381662	0.348387	-1.09551	0.273293	0.919023
ENSG00000170667	RASA4B	52.3019	-0.371637	0.337414	-1.10143	0.270711	0.919023
ENSG00000148341	SH3GLB2	66.7018	-0.3715	0.340793	-1.09011	0.275666	0.919023
ENSG00000239453	SIDT1-AS1	47.3444	-0.354475	0.323112	-1.09707	0.272613	0.919023
ENSG00000286864		56.2277	-0.350046	0.31781	-1.10143	0.270708	0.919023
ENSG00000255234	AP000446.1	60.5007	-0.335489	0.302535	-1.10893	0.267462	0.919023
ENSG00000267784	AC010680.1	92.7878	-0.332745	0.304836	-1.09156	0.275029	0.919023
ENSG00000228203	RNF144A-AS1	61.6136	-0.326379	0.299466	-1.08987	0.27577	0.919023
ENSG00000091986	CCDC80	81.8359	-0.321275	0.292805	-1.09723	0.27254	0.919023
ENSG00000248932	AC097103.2	88.8724	-0.292529	0.263346	-1.11081	0.266648	0.919023
ENSG00000263585	AC145207.4	188.4	-0.291536	0.266385	-1.09442	0.273773	0.919023
ENSG00000142599	RERE	81.8199	-0.291353	0.263379	-1.10621	0.268635	0.919023
ENSG00000233728	AL929472.3	101.813	-0.287008	0.259583	-1.10565	0.268878	0.919023
ENSG00000158286	RNF207	130.984	-0.27633	0.248663	-1.11126	0.266455	0.919023
ENSG00000231500	RPS18	107.218	-0.275868	0.249159	-1.1072	0.268208	0.919023
ENSG00000120729	MYOT	117.854	-0.274047	0.250872	-1.09238	0.274666	0.919023
ENSG00000268812	AC004264.1	315.007	-0.273742	0.250274	-1.09377	0.274056	0.919023
ENSG00000196812	ZSCAN16	119.195	-0.268633	0.242492	-1.1078	0.267947	0.919023
ENSG00000285530		124.787	-0.263152	0.237913	-1.10609	0.268688	0.919023
ENSG00000159842	ABR	137.341	-0.261871	0.239891	-1.09163	0.274997	0.919023
ENSG00000205323	SARNP	112.302	-0.259954	0.238892	-1.08816	0.276523	0.919023
ENSG00000142541	RPL13A	160.934	-0.25982	0.237341	-1.09471	0.273643	0.919023
ENSG00000121060	TRIM25	113.599	-0.254341	0.232397	-1.09442	0.273769	0.919023
ENSG00000255173	AP003068.3	180.784	-0.248342	0.224984	-1.10382	0.269673	0.919023
ENSG00000206559	ZCWPW2	249.755	-0.238535	0.217408	-1.09718	0.272564	0.919023
ENSG00000138131	LOXL4	192.625	-0.223779	0.204748	-1.09295	0.274415	0.919023
ENSG00000254905	AP001318.1	167.361	-0.223154	0.20322	-1.09809	0.272165	0.919023
ENSG00000166321	NUDT13	217.077	-0.223131	0.201949	-1.10489	0.269209	0.919023
ENSG00000163946	FAM208A	304.511	-0.22203	0.20023	-1.10887	0.267484	0.919023
ENSG00000275197	AC092794.2	240.505	-0.219046	0.19744	-1.10943	0.267247	0.919023
ENSG00000278390	AL354696.2	248.179	-0.208898	0.190581	-1.09611	0.273031	0.919023
ENSG00000183260	ABHD16B	298.779	-0.19424	0.176701	-1.09926	0.271655	0.919023
ENSG00000059915	PSD	353.475	-0.193789	0.175637	-1.10335	0.269875	0.919023
ENSG00000196562	SULF2	501.494	-0.191704	0.176025	-1.08908	0.27612	0.919023
ENSG00000269243	AC008894.2	4269.6	-0.190323	0.171391	-1.11046	0.266799	0.919023
ENSG00000177369	AC004797.1	1823.07	-0.190253	0.174843	-1.08813	0.276537	0.919023
ENSG00000271870	AC024060.1	347.599	-0.187517	0.171485	-1.09349	0.274178	0.919023
ENSG00000122376	FAM35A	1077.5	-0.185938	0.170303	-1.0918	0.27492	0.919023
ENSG00000258891	AC005480.1	573.859	-0.184258	0.166274	-1.10816	0.267792	0.919023
ENSG00000256034	AP002770.1	1226.34	-0.176999	0.159928	-1.10674	0.268408	0.919023
ENSG00000064763	FAR2	1365.63	-0.176386	0.162122	-1.08798	0.276602	0.919023
ENSG00000204438	GPANK1	1022.95	-0.163526	0.148808	-1.09891	0.271809	0.919023
ENSG00000257824	AC068789.1	808.024	-0.158057	0.143693	-1.09997	0.271346	0.919023
ENSG00000234377	RNF219-AS1	1194.58	-0.151843	0.136487	-1.11251	0.265919	0.919023
ENSG00000112029	FBXO5	17.2106	-0.560605	0.515925	-1.0866	0.277213	0.920034
ENSG00000163320	CGGBP1	409.686	-0.176021	0.162021	-1.08641	0.277296	0.920034
ENSG00000265394	AC104984.2	72.1903	-0.301623	0.277887	-1.08542	0.277736	0.920225
ENSG00000103005	USB1	86.4282	-0.28235	0.260133	-1.08541	0.277741	0.920225
ENSG00000197894	ADH5	14.8055	-0.696807	0.642436	-1.08463	0.278084	0.920407
ENSG00000196366	C9orf163	40.2792	-0.419036	0.386404	-1.08445	0.278165	0.920407
ENSG00000151006	PRSS53	228.437	-0.236436	0.218122	-1.08396	0.278383	0.920407
ENSG00000134574	DDB2	99.8688	-0.331347	0.305752	-1.08371	0.278494	0.920452
ENSG00000272092	AC087623.3	67.5677	-0.300921	0.277964	-1.08259	0.278992	0.921219
ENSG00000138496	PARP9	1062.14	-0.199004	0.183848	-1.08243	0.27906	0.921219
ENSG00000148291	SURF2	40.4723	-0.407931	0.377393	-1.08092	0.279733	0.921392
ENSG00000266261	AC005324.5	62.8376	-0.329472	0.304891	-1.08062	0.279865	0.921392
ENSG00000100412	ACO2	942.361	-0.150984	0.139712	-1.08068	0.27984	0.921392
ENSG00000161547	SRSF2	154.782	-0.222861	0.206425	-1.07962	0.280312	0.922267
ENSG00000271931	AL353135.1	14.5693	-0.67512	0.627668	-1.0756	0.282106	0.923585
ENSG00000168813	ZNF507	15.7246	-0.639049	0.594256	-1.07538	0.282206	0.923585
ENSG00000114166	KAT2B	14.9442	-0.620094	0.575343	-1.07778	0.281131	0.923585
ENSG00000211786	TRAV8-2	19.0379	-0.561745	0.523	-1.07408	0.282786	0.923585
ENSG00000123975	CKS2	21.0386	-0.537113	0.500215	-1.07376	0.282929	0.923585
ENSG00000114547	ROPN1B	49.3998	-0.4415	0.410688	-1.07503	0.282363	0.923585
ENSG00000156711	MAPK13	32.3354	-0.422719	0.39312	-1.07529	0.282244	0.923585
ENSG00000272333	KMT2B	216.32	-0.311464	0.290078	-1.07372	0.282947	0.923585
ENSG00000284484	AC025287.4	78.2853	-0.297609	0.277239	-1.07347	0.283059	0.923585
ENSG00000206052	DOK6	196.02	-0.254569	0.237067	-1.07383	0.282899	0.923585
ENSG00000135100	HNF1A	143.432	-0.241291	0.223829	-1.07802	0.281027	0.923585
ENSG00000267436	AC005786.3	374.354	-0.238124	0.220807	-1.07843	0.280842	0.923585
ENSG00000141219	C17orf80	326.98	-0.203852	0.189335	-1.07667	0.281626	0.923585
ENSG00000226332	AL354836.1	870.012	-0.183625	0.170797	-1.0751	0.282329	0.923585
ENSG00000135447	PPP1R1A	35.9574	-0.516507	0.481459	-1.0728	0.283362	0.923616
ENSG00000147324	MFHAS1	25.4112	-0.510303	0.475655	-1.07284	0.283341	0.923616
ENSG00000144713	RPL32	90.9044	-0.306747	0.286312	-1.07137	0.284003	0.924748
ENSG00000186666	BCDIN3D	27.7087	-0.459793	0.429505	-1.07052	0.284386	0.925565
ENSG00000163513	TGFBR2	42.0136	-0.37958	0.354835	-1.06974	0.284738	0.925581
ENSG00000169189	NSMCE1	71.0534	-0.331723	0.310105	-1.06971	0.284749	0.925581
ENSG00000268061	NAPA-AS1	675.149	-0.160638	0.150278	-1.06894	0.285095	0.926068
ENSG00000187024	PTRH1	15.4232	-0.589225	0.551692	-1.06803	0.285505	0.926128
ENSG00000020633	RUNX3	38.565	-0.442524	0.415199	-1.06581	0.286508	0.92729
ENSG00000177600	RPLP2	34.6773	-0.414129	0.388276	-1.06658	0.28616	0.92729
ENSG00000131899	LLGL1	112.571	-0.259318	0.243267	-1.06598	0.286434	0.92729
ENSG00000259536	AC091045.1	829.266	-0.160887	0.150842	-1.06659	0.286156	0.92729
ENSG00000132141	CCT6B	16.0787	-0.564733	0.533149	-1.05924	0.28949	0.928864
ENSG00000286503		16.4247	-0.554038	0.522886	-1.05958	0.289337	0.928864
ENSG00000105193	RPS16	25.0313	-0.481284	0.454232	-1.05955	0.289347	0.928864
ENSG00000170385	SLC30A1	27.465	-0.479964	0.451672	-1.06264	0.287947	0.928864
ENSG00000102804	TSC22D1	39.7433	-0.391483	0.368885	-1.06126	0.288571	0.928864
ENSG00000022840	RNF10	85.9355	-0.27689	0.260937	-1.06114	0.288627	0.928864
ENSG00000183066	WBP2NL	88.012	-0.276265	0.260869	-1.05902	0.28959	0.928864
ENSG00000177340	AC024940.1	159.304	-0.244336	0.22985	-1.06302	0.287771	0.928864
ENSG00000103067	ESRP2	189.002	-0.217627	0.205542	-1.0588	0.289692	0.928864
ENSG00000188938	FAM120AOS	805.405	-0.184325	0.174052	-1.05902	0.289592	0.928864
ENSG00000269145	AC007192.2	864.67	-0.158249	0.149441	-1.05894	0.289627	0.928864
ENSG00000106526	ACTR3C	183.688	-0.277621	0.262282	-1.05848	0.289835	0.929007
ENSG00000171488	LRRC8C	30.6466	-0.43726	0.413974	-1.05625	0.290854	0.929293
ENSG00000272482	AC254633.1	45.9477	-0.384088	0.363111	-1.05777	0.29016	0.929293
ENSG00000224746	AC015987.1	47.71	-0.347896	0.329444	-1.05601	0.290964	0.929293
ENSG00000173611	SCAI	139.887	-0.24652	0.233544	-1.05556	0.29117	0.929293
ENSG00000236756	DNAJC9-AS1	741.367	-0.197698	0.187218	-1.05598	0.290978	0.929293
ENSG00000166685	COG1	1957.75	-0.158297	0.149939	-1.05574	0.291085	0.929293
ENSG00000267379	AC008569.1	1636.14	-0.144085	0.136435	-1.05607	0.290935	0.929293
ENSG00000273783	AL136040.1	25.5709	-0.520328	0.49359	-1.05417	0.291804	0.929297
ENSG00000134077	THUMPD3	798.675	-0.155997	0.147898	-1.05476	0.291533	0.929297
ENSG00000239608	RUVBL1-AS1	16.1157	-0.562781	0.534638	-1.05264	0.292506	0.929367
ENSG00000188846	RPL14	51.5286	-0.414408	0.393375	-1.05347	0.292126	0.929367
ENSG00000250602	AC093535.1	68.2503	-0.308048	0.292612	-1.05276	0.292453	0.929367
ENSG00000120742	SERP1	1063.51	-0.202084	0.191856	-1.05331	0.292199	0.929367
ENSG00000235415	AC005808.1	61.883	-0.34409	0.326958	-1.0524	0.292617	0.929407
ENSG00000228156	AL133343.1	16.378	-0.600951	0.57177	-1.05104	0.293242	0.929829
ENSG00000139651	ZNF740	4988.95	-0.49284	0.468653	-1.05161	0.292978	0.929829
ENSG00000147124	ZNF41	21.982	-0.481985	0.458551	-1.0511	0.293211	0.929829
ENSG00000175470	PPP2R2D	28.0711	-0.470576	0.449421	-1.04707	0.295066	0.929996
ENSG00000127914	AKAP9	28.4197	-0.46009	0.438843	-1.04842	0.294447	0.929996
ENSG00000211699	TRGV3	32.0202	-0.434567	0.413917	-1.04989	0.293769	0.929996
ENSG00000171552	BCL2L1	40.8794	-0.384559	0.367213	-1.04724	0.294991	0.929996
ENSG00000276131	AC009118.2	82.5688	-0.336082	0.320732	-1.04786	0.294704	0.929996
ENSG00000286401		68.9082	-0.300232	0.286567	-1.04768	0.294784	0.929996
ENSG00000070756	PABPC1	66.6758	-0.297411	0.283535	-1.04894	0.294206	0.929996
ENSG00000163795	ZNF513	222.335	-0.239254	0.228421	-1.04742	0.294904	0.929996
ENSG00000129535	NRL	203.544	-0.218962	0.208802	-1.04866	0.294336	0.929996
ENSG00000236772	AL034550.1	264.326	-0.201811	0.192451	-1.04863	0.294346	0.929996
ENSG00000238164	TNFRSF14-AS1	973.458	-0.183785	0.175454	-1.04748	0.294877	0.929996
ENSG00000258777	HIF1A-AS1	812.695	-0.169466	0.161628	-1.0485	0.29441	0.929996
ENSG00000146859	TMEM140	718.831	-0.161989	0.154701	-1.04711	0.295049	0.929996
ENSG00000232712	KIZ-AS1	80.7152	-0.309331	0.295657	-1.04625	0.295447	0.930574
ENSG00000154124	OTULIN	37.1154	-0.391817	0.374687	-1.04572	0.295692	0.931037
ENSG00000267112	AC098848.1	111.542	-0.322194	0.308326	-1.04498	0.296033	0.931799
ENSG00000204758	AC008429.1	26.3311	-0.481757	0.461686	-1.04347	0.29673	0.932128
ENSG00000185885	IFITM1	157.492	-0.269031	0.257675	-1.04407	0.296453	0.932128
ENSG00000188672	RHCE	495.069	-0.199871	0.191406	-1.04422	0.296382	0.932128
ENSG00000159399	HK2	39.7903	-0.398953	0.382655	-1.04259	0.297138	0.932484
ENSG00000215183	MSMP	727.004	-0.172107	0.16523	-1.04162	0.297586	0.932958
ENSG00000196526	AFAP1	15.5306	-0.638176	0.615415	-1.03698	0.299743	0.933572
ENSG00000233912	AC026202.2	25.6103	-0.461036	0.443228	-1.04018	0.298257	0.933572
ENSG00000197165	SULT1A2	49.8612	-0.451106	0.435118	-1.03674	0.299855	0.933572
ENSG00000178028	DMAP1	42.3541	-0.378587	0.364131	-1.0397	0.298479	0.933572
ENSG00000160299	PCNT	74.1338	-0.286529	0.275639	-1.03951	0.298569	0.933572
ENSG00000139289	PHLDA1	78.8398	-0.273592	0.263703	-1.0375	0.299502	0.933572
ENSG00000136518	ACTL6A	186.466	-0.227258	0.219045	-1.03749	0.299506	0.933572
ENSG00000187144	SPATA21	3295.14	-0.158844	0.152812	-1.03947	0.298587	0.933572
ENSG00000228484	AL137025.1	31.8339	-0.643135	0.620747	-1.03607	0.300171	0.933932
ENSG00000223358	EHHADH-AS1	15.5935	-0.614378	0.59487	-1.03279	0.301701	0.934045
ENSG00000101489	CELF4	18.4941	-0.531611	0.514973	-1.03231	0.301928	0.934045
ENSG00000125814	NAPB	21.2344	-0.519642	0.502796	-1.03351	0.301367	0.934045
ENSG00000006118	TMEM132A	22.7037	-0.501825	0.494443	-1.01493	0.310139	0.934045
ENSG00000126005	MMP24OS	21.4431	-0.495799	0.487387	-1.01726	0.30903	0.934045
ENSG00000198851	CD3E	20.5799	-0.486396	0.47398	-1.0262	0.304799	0.934045
ENSG00000165272	AQP3	25.2582	-0.483288	0.469228	-1.02996	0.303027	0.934045
ENSG00000158458	NRG2	26.6512	-0.483039	0.471747	-1.02394	0.305865	0.934045
ENSG00000242125	SNHG3	29.6035	-0.478695	0.468867	-1.02096	0.307273	0.934045
ENSG00000226659	AC021028.1	20.898	-0.475683	0.464163	-1.02482	0.305449	0.934045
ENSG00000122824	NUDT10	25.0622	-0.459941	0.448374	-1.0258	0.304988	0.934045
ENSG00000099769	IGFALS	24.8965	-0.457327	0.449818	-1.01669	0.3093	0.934045
ENSG00000177954	RPS27	36.5715	-0.447655	0.435891	-1.02699	0.304426	0.934045
ENSG00000110768	GTF2H1	25.2627	-0.445941	0.440706	-1.01188	0.311597	0.934045
ENSG00000078061	ARAF	24.3575	-0.445492	0.43821	-1.01662	0.309336	0.934045
ENSG00000146223	RPL7L1	35.7738	-0.433522	0.420414	-1.03118	0.302457	0.934045
ENSG00000106560	GIMAP2	48.928	-0.409446	0.395899	-1.03422	0.301034	0.934045
ENSG00000159377	PSMB4	36.3443	-0.405181	0.394711	-1.02653	0.304644	0.934045
ENSG00000113368	LMNB1	46.5218	-0.397906	0.387641	-1.02648	0.304665	0.934045
ENSG00000233293	AL133343.2	35.0645	-0.390977	0.378341	-1.0334	0.301418	0.934045
ENSG00000128833	MYO5C	57.6025	-0.385649	0.380694	-1.01302	0.311052	0.934045
ENSG00000143554	SLC27A3	40.5255	-0.384653	0.380146	-1.01185	0.311608	0.934045
ENSG00000163781	TOPBP1	48.7318	-0.37229	0.364183	-1.02226	0.306656	0.934045
ENSG00000282996	AC022021.1	42.9943	-0.370991	0.366042	-1.01352	0.310813	0.934045
ENSG00000253385	AP003696.1	37.9061	-0.370117	0.36572	-1.01202	0.311527	0.934045
ENSG00000230082	PRRT3-AS1	42.6027	-0.358966	0.347205	-1.03387	0.301195	0.934045
ENSG00000249502	AC006160.1	42.2966	-0.357178	0.350229	-1.01984	0.307804	0.934045
ENSG00000156735	BAG4	45.7331	-0.339402	0.334496	-1.01466	0.310266	0.934045
ENSG00000276116	FUT8-AS1	54.6317	-0.336734	0.328755	-1.02427	0.305707	0.934045
ENSG00000257949	TEN1	56.6157	-0.313867	0.308812	-1.01637	0.309454	0.934045
ENSG00000179528	LBX2	66.7729	-0.295391	0.286295	-1.03177	0.302178	0.934045
ENSG00000264304	AC024267.3	73.4168	-0.279895	0.272263	-1.02803	0.303935	0.934045
ENSG00000204634	TBC1D8	278.773	-0.276288	0.272906	-1.01239	0.31135	0.934045
ENSG00000172638	EFEMP2	144.543	-0.275279	0.271083	-1.01548	0.309877	0.934045
ENSG00000108298	RPL19	126.241	-0.269639	0.265711	-1.01478	0.310209	0.934045
ENSG00000070404	FSTL3	97.8524	-0.263836	0.255973	-1.03072	0.302672	0.934045
ENSG00000131051	RBM39	96.8785	-0.261986	0.258531	-1.01336	0.310888	0.934045
ENSG00000125733	TRIP10	147.236	-0.261918	0.253595	-1.03282	0.301689	0.934045
ENSG00000168872	DDX19A	87.1334	-0.257757	0.253827	-1.01548	0.309876	0.934045
ENSG00000119509	INVS	91.4728	-0.25518	0.248674	-1.02616	0.304816	0.934045
ENSG00000260281	ITFG1-AS1	158.579	-0.244183	0.240002	-1.01742	0.308954	0.934045
ENSG00000140400	MAN2C1	100.076	-0.243638	0.240296	-1.01391	0.310627	0.934045
ENSG00000197142	ACSL5	130.267	-0.236971	0.232177	-1.02065	0.307421	0.934045
ENSG00000100345	MYH9	207.037	-0.226177	0.222841	-1.01497	0.31012	0.934045
ENSG00000204922	UQCC3	194.242	-0.220494	0.214735	-1.02682	0.304506	0.934045
ENSG00000008083	JARID2	176.743	-0.214156	0.207078	-1.03418	0.301053	0.934045
ENSG00000258843	AL133485.1	338.592	-0.195208	0.191799	-1.01778	0.308784	0.934045
ENSG00000178096	BOLA1	1794.12	-0.187538	0.184318	-1.01747	0.308931	0.934045
ENSG00000010292	NCAPD2	321.304	-0.186665	0.182694	-1.02174	0.306906	0.934045
ENSG00000232119	MCTS1	470.109	-0.179929	0.173761	-1.0355	0.300438	0.934045
ENSG00000171121	KCNMB3	1194.2	-0.173351	0.167981	-1.03197	0.302087	0.934045
ENSG00000232581	AC079742.1	500.87	-0.172005	0.168097	-1.02325	0.306191	0.934045
ENSG00000261659	Z92544.2	770.169	-0.169461	0.167497	-1.01173	0.311669	0.934045
ENSG00000265496	AC100778.3	1374.92	-0.168216	0.163094	-1.0314	0.302351	0.934045
ENSG00000257218	GATC	2807.33	-0.16456	0.159738	-1.03019	0.302921	0.934045
ENSG00000260898	ADPGK-AS1	517.402	-0.159591	0.155475	-1.02648	0.304667	0.934045
ENSG00000260927	AC009107.2	3911.48	-0.150747	0.14682	-1.02675	0.304538	0.934045
ENSG00000253645	AC108863.1	2508.87	-0.147835	0.144298	-1.02451	0.305593	0.934045
ENSG00000177119	ANO6	16.7067	-0.547149	0.541283	-1.01084	0.312094	0.934293
ENSG00000161904	LEMD2	30.0578	-0.401977	0.397719	-1.01071	0.312156	0.934293
ENSG00000160679	CHTOP	37.8532	-0.38246	0.378638	-1.0101	0.31245	0.934352
ENSG00000181744	C3orf58	26.5614	-0.43501	0.431316	-1.00857	0.313183	0.935883
ENSG00000234915	AL360091.3	27.8978	-0.462959	0.459861	-1.00674	0.314062	0.936436
ENSG00000119203	CPSF3	30.1122	-0.43569	0.432518	-1.00733	0.313775	0.936436
ENSG00000129194	SOX15	44.9695	-0.3967	0.393743	-1.00751	0.31369	0.936436
ENSG00000166900	STX3	49.144	-0.34151	0.33966	-1.00545	0.314681	0.936748
ENSG00000140990	NDUFB10	109.808	-0.262204	0.260827	-1.00528	0.314762	0.936748
ENSG00000240005	AC106047.1	33.5938	-0.440404	0.43836	-1.00466	0.31506	0.936749
ENSG00000171649	ZIK1	97.7157	-0.248131	0.246947	-1.00479	0.314997	0.936749
ENSG00000093000	NUP50	26.1419	-0.516658	0.514949	-1.00332	0.315707	0.938084
ENSG00000275516	AC100791.3	15.0949	-0.601115	0.600063	-1.00175	0.316463	0.939147
ENSG00000135317	SNX14	21.8247	-0.47984	0.479397	-1.00092	0.316864	0.939158
ENSG00000262370	AC108134.3	47.8935	-0.456196	0.455689	-1.00111	0.316773	0.939158
ENSG00000169660	HEXDC	400.8	-0.227482	0.22756	-0.999659	0.317476	0.939203
ENSG00000256152	AC027290.1	610.441	-0.156283	0.156331	-0.999689	0.317461	0.939203
ENSG00000197324	LRP10	43.9079	-0.350827	0.351288	-0.998686	0.317947	0.939419
ENSG00000203804	ADAMTSL4-AS1	110.229	-0.26442	0.264837	-0.998426	0.318073	0.939499
ENSG00000127083	OMD	15.3252	-0.604732	0.606845	-0.996518	0.318999	0.93982
ENSG00000110880	CORO1C	22.0671	-0.535014	0.539349	-0.991964	0.321215	0.93982
ENSG00000112584	FAM120B	33.0846	-0.445187	0.448349	-0.992947	0.320736	0.93982
ENSG00000154217	PITPNC1	37.1677	-0.402062	0.404477	-0.99403	0.320208	0.93982
ENSG00000158156	XKR8	29.8632	-0.398032	0.399848	-0.995459	0.319513	0.93982
ENSG00000229839	AC018462.1	39.9034	-0.370988	0.373413	-0.993505	0.320464	0.93982
ENSG00000169031	COL4A3	47.3987	-0.34388	0.346524	-0.992369	0.321018	0.93982
ENSG00000258824	AL122035.1	83.6396	-0.336064	0.337009	-0.997197	0.318669	0.93982
ENSG00000179091	CYC1	53.6932	-0.314743	0.316996	-0.992891	0.320763	0.93982
ENSG00000183087	GAS6	103.153	-0.266202	0.268007	-0.993266	0.32058	0.93982
ENSG00000224066	AL049795.1	118.521	-0.248981	0.249647	-0.997335	0.318602	0.93982
ENSG00000125449	ARMC7	243.733	-0.207983	0.208585	-0.997116	0.318708	0.93982
ENSG00000234789	AL590369.1	211.075	-0.193398	0.194384	-0.994926	0.319772	0.93982
ENSG00000271797	AC008494.3	207.96	-0.19021	0.191685	-0.992309	0.321047	0.93982
ENSG00000150593	PDCD4	555.316	-0.184869	0.185685	-0.995607	0.319441	0.93982
ENSG00000145916	RMND5B	1383.42	-0.183762	0.184842	-0.994154	0.320148	0.93982
ENSG00000108592	FTSJ3	1272.68	-0.178209	0.179403	-0.993344	0.320542	0.93982
ENSG00000277299	AC084876.1	497.729	-0.159221	0.160527	-0.99186	0.321266	0.93982
ENSG00000149806	FAU	34.3194	-0.437806	0.441768	-0.991032	0.32167	0.939837
ENSG00000122406	RPL5	119.559	-0.228519	0.230543	-0.991224	0.321576	0.939837
ENSG00000258048	AC073569.2	33.9917	-0.489331	0.494369	-0.989811	0.322267	0.939936
ENSG00000179218	CALR	92.9929	-0.296187	0.299257	-0.989741	0.322301	0.939936
ENSG00000126247	CAPNS1	83.8685	-0.267265	0.269814	-0.990552	0.321904	0.939936
ENSG00000108733	PEX12	108.895	-0.242933	0.245383	-0.990013	0.322168	0.939936
ENSG00000263923	AC019131.1	21.4364	-0.490195	0.495606	-0.989082	0.322623	0.940152
ENSG00000139437	TCHP	2945.78	-0.16323	0.165138	-0.988441	0.322937	0.940152
ENSG00000111796	KLRB1	43.7317	-0.464148	0.469835	-0.987895	0.323204	0.940461
ENSG00000113312	TTC1	37.2158	-0.378925	0.383859	-0.987147	0.32357	0.940734
ENSG00000197635	DPP4	63.5038	-0.309053	0.313197	-0.986769	0.323756	0.940984
ENSG00000272910	AC090425.2	513.193	-0.187037	0.189604	-0.986461	0.323907	0.941134
ENSG00000183134	PTGDR2	15.193	-0.559261	0.567116	-0.98615	0.324059	0.941287
ENSG00000171812	COL8A2	75.4908	-0.284915	0.289099	-0.985527	0.324365	0.941346
ENSG00000162913	OBSCN-AS1	233.142	-0.224716	0.227982	-0.985675	0.324293	0.941346
ENSG00000111859	NEDD9	18.668	-0.500996	0.508523	-0.985199	0.324526	0.941485
ENSG00000116747	TROVE2	208.981	-0.204212	0.207348	-0.984876	0.324685	0.941657
ENSG00000127564	PKMYT1	267.729	-0.601227	0.611148	-0.983767	0.32523	0.941864
ENSG00000110925	CSRNP2	67.3514	-0.293265	0.298012	-0.984069	0.325082	0.941864
ENSG00000255443	CD44-AS1	4128.9	-0.137132	0.139372	-0.983927	0.325151	0.941864
ENSG00000228481	U51244.1	18.2963	-0.576097	0.588153	-0.979503	0.327332	0.942669
ENSG00000182551	ADI1	22.7245	-0.494291	0.506296	-0.976287	0.328922	0.942669
ENSG00000166311	SMPD1	24.2515	-0.453818	0.465418	-0.975075	0.329523	0.942669
ENSG00000228201	AL022341.1	34.8734	-0.413714	0.4236	-0.976662	0.328737	0.942669
ENSG00000141425	RPRD1A	38.1976	-0.346198	0.354932	-0.975392	0.329366	0.942669
ENSG00000101558	VAPA	79.0603	-0.340435	0.34829	-0.977447	0.328348	0.942669
ENSG00000169758	TMEM266	52.0551	-0.33487	0.342352	-0.978146	0.328002	0.942669
ENSG00000179886	TIGD5	52.9502	-0.324794	0.333206	-0.974754	0.329682	0.942669
ENSG00000116701	NCF2	55.0086	-0.314562	0.320564	-0.981276	0.326457	0.942669
ENSG00000033122	LRRC7	78.8815	-0.297111	0.304603	-0.975403	0.32936	0.942669
ENSG00000249690	AC110813.1	68.4035	-0.291126	0.29712	-0.979826	0.327172	0.942669
ENSG00000106546	AHR	69.6536	-0.288649	0.294519	-0.980069	0.327052	0.942669
ENSG00000117298	ECE1	66.3024	-0.2857	0.290732	-0.982694	0.325758	0.942669
ENSG00000258667	HIF1A-AS2	112.401	-0.25313	0.257989	-0.981166	0.326511	0.942669
ENSG00000254420	AP003086.2	118.343	-0.238447	0.244314	-0.975985	0.329072	0.942669
ENSG00000166037	CEP57	133.607	-0.223034	0.22858	-0.975739	0.329194	0.942669
ENSG00000287009		116.953	-0.222983	0.227757	-0.97904	0.32756	0.942669
ENSG00000184602	SNN	152.765	-0.207789	0.212938	-0.975818	0.329155	0.942669
ENSG00000157890	MEGF11	294.859	-0.200396	0.205604	-0.974669	0.329725	0.942669
ENSG00000224407	AL136988.1	670.888	-0.166452	0.170068	-0.978737	0.32771	0.942669
ENSG00000197798	FAM118B	890.787	-0.163454	0.167034	-0.978568	0.327794	0.942669
ENSG00000141736	ERBB2	460.721	-0.162956	0.167162	-0.974835	0.329642	0.942669
ENSG00000258377	AL139099.1	4463.88	-0.149361	0.152109	-0.981935	0.326132	0.942669
ENSG00000147679	UTP23	1765.73	-0.143115	0.146598	-0.976247	0.328942	0.942669
ENSG00000175220	ARHGAP1	77.085	-0.284102	0.291615	-0.974235	0.32994	0.942999
ENSG00000164347	GFM2	210.877	-0.19174	0.197083	-0.972887	0.330609	0.943485
ENSG00000073921	PICALM	14.6569	-0.56802	0.588917	-0.964517	0.334787	0.944893
ENSG00000245864	MEF2C-AS2	17.9225	-0.564292	0.584003	-0.96625	0.333919	0.944893
ENSG00000273723	AL139089.1	15.3832	-0.520873	0.544665	-0.956319	0.338911	0.944893
ENSG00000138378	STAT4	20.1965	-0.510605	0.529019	-0.965192	0.334449	0.944893
ENSG00000125430	HS3ST3B1	17.4797	-0.499082	0.521472	-0.957064	0.338535	0.944893
ENSG00000131037	EPS8L1	46.768	-0.491739	0.507756	-0.968456	0.332817	0.944893
ENSG00000227186	AC018511.1	19.6054	-0.484997	0.50677	-0.957035	0.33855	0.944893
ENSG00000228352	AL354989.1	21.8913	-0.482968	0.502526	-0.96108	0.336512	0.944893
ENSG00000273090	AC007378.1	23.992	-0.478573	0.499951	-0.95724	0.338446	0.944893
ENSG00000236115	AL136097.2	20.0627	-0.467833	0.482408	-0.969786	0.332153	0.944893
ENSG00000237254	TRBV30	64.6414	-0.443921	0.465601	-0.953435	0.34037	0.944893
ENSG00000175354	PTPN2	24.2252	-0.431289	0.446549	-0.965826	0.334131	0.944893
ENSG00000115425	PECR	26.2867	-0.422765	0.441513	-0.957538	0.338296	0.944893
ENSG00000279873	LINC01126	28.9024	-0.422423	0.436001	-0.968858	0.332616	0.944893
ENSG00000151693	ASAP2	35.1048	-0.419445	0.434198	-0.966023	0.334033	0.944893
ENSG00000112561	TFEB	25.8431	-0.409118	0.424405	-0.963979	0.335056	0.944893
ENSG00000228013	IL6R-AS1	29.4322	-0.405971	0.424252	-0.956911	0.338612	0.944893
ENSG00000257178	AC103702.1	30.249	-0.383363	0.401873	-0.953942	0.340113	0.944893
ENSG00000144130	NT5DC4	100.517	-0.381406	0.399641	-0.95437	0.339896	0.944893
ENSG00000261759	AC099518.5	117.226	-0.361225	0.372604	-0.969461	0.332315	0.944893
ENSG00000135506	OS9	52.954	-0.346356	0.360366	-0.961124	0.33649	0.944893
ENSG00000154479	CCDC173	43.0186	-0.345264	0.359518	-0.960352	0.336878	0.944893
ENSG00000240498	CDKN2B-AS1	80.2706	-0.341936	0.356612	-0.958845	0.337637	0.944893
ENSG00000131116	ZNF428	48.6146	-0.337988	0.349952	-0.965813	0.334138	0.944893
ENSG00000229990	AC022400.2	45.5643	-0.331751	0.348254	-0.952612	0.340787	0.944893
ENSG00000171988	JMJD1C	41.8615	-0.328538	0.344235	-0.954402	0.33988	0.944893
ENSG00000108819	PPP1R9B	44.6963	-0.323911	0.337596	-0.959463	0.337325	0.944893
ENSG00000234484	AL032821.1	78.0583	-0.287428	0.296703	-0.96874	0.332675	0.944893
ENSG00000233850	AC103563.7	137.256	-0.286487	0.299495	-0.956568	0.338785	0.944893
ENSG00000173457	PPP1R14B	68.447	-0.276193	0.285084	-0.968813	0.332639	0.944893
ENSG00000127824	TUBA4A	69.4016	-0.273823	0.284093	-0.963848	0.335122	0.944893
ENSG00000145907	G3BP1	78.1141	-0.272471	0.282045	-0.966054	0.334017	0.944893
ENSG00000173020	GRK2	113.419	-0.268774	0.278772	-0.964133	0.334979	0.944893
ENSG00000162004	CCDC78	113.295	-0.259908	0.272038	-0.955409	0.339371	0.944893
ENSG00000131375	CAPN7	80.9243	-0.25584	0.263746	-0.970026	0.332033	0.944893
ENSG00000145390	USP53	164.506	-0.252527	0.264626	-0.954279	0.339943	0.944893
ENSG00000266598	AC037487.2	99.2542	-0.251482	0.262263	-0.958894	0.337612	0.944893
ENSG00000230319	AL022476.1	94.2903	-0.246494	0.258592	-0.953216	0.340481	0.944893
ENSG00000006740	ARHGAP44	143.265	-0.238422	0.245471	-0.971284	0.331407	0.944893
ENSG00000173715	C11orf80	110.068	-0.234576	0.244234	-0.960455	0.336826	0.944893
ENSG00000177963	RIC8A	151.373	-0.227254	0.238039	-0.954693	0.339733	0.944893
ENSG00000233033	CASK-AS1	218.157	-0.210639	0.216955	-0.970891	0.331602	0.944893
ENSG00000133943	DGLUCY	281.316	-0.170396	0.176182	-0.967163	0.333462	0.944893
ENSG00000227409	ZMYM4-AS1	598.952	-0.163297	0.170508	-0.957707	0.33821	0.944893
ENSG00000163291	PAQR3	746.083	-0.152256	0.159093	-0.957026	0.338554	0.944893
ENSG00000170291	ELP5	1053.66	-0.149432	0.154898	-0.964711	0.33469	0.944893
ENSG00000074621	SLC24A1	660.372	-0.148898	0.15512	-0.959889	0.337111	0.944893
ENSG00000286360		2210.83	-0.145952	0.153219	-0.952575	0.340806	0.944893
ENSG00000266469	AC005288.1	1063.44	-0.137428	0.143106	-0.960324	0.336892	0.944893
ENSG00000236434	AL162430.2	18.1581	-0.483149	0.507776	-0.951501	0.34135	0.945293
ENSG00000152767	FARP1	5953.09	-0.149212	0.15685	-0.951303	0.34145	0.945293
ENSG00000197670	AL157838.1	978.239	-0.13703	0.144139	-0.950677	0.341768	0.945896
ENSG00000204070	SYS1	28.8844	-0.402225	0.423574	-0.949598	0.342317	0.946542
ENSG00000259033	AL356804.1	484.751	-0.176266	0.185581	-0.949805	0.342211	0.946542
ENSG00000165219	GAPVD1	17.1593	-0.500948	0.528436	-0.947982	0.343139	0.946841
ENSG00000268475	AC011462.2	26.084	-0.454584	0.479602	-0.947837	0.343212	0.946841
ENSG00000230185	C9orf147	60.7984	-0.289888	0.305647	-0.948438	0.342907	0.946841
ENSG00000268895	A1BG-AS1	36.7505	-0.381078	0.402804	-0.946064	0.344116	0.947199
ENSG00000285545		41.6813	-0.37096	0.391843	-0.946705	0.343789	0.947199
ENSG00000159069	FBXW5	36.6834	-0.35713	0.377564	-0.94588	0.34421	0.947199
ENSG00000260194	AC007496.1	41.8917	-0.342262	0.361872	-0.945812	0.344245	0.947199
ENSG00000267898	AC026803.2	143.213	-0.226775	0.239672	-0.946188	0.344052	0.947199
ENSG00000231970	AL355490.2	147.253	-0.217868	0.230094	-0.946865	0.343707	0.947199
ENSG00000100376	FAM118A	21.7798	-0.475401	0.503372	-0.944433	0.344949	0.948307
ENSG00000164024	METAP1	47.6847	-0.444714	0.470864	-0.944464	0.344933	0.948307
ENSG00000235300	AC090627.1	185.487	-0.224723	0.237915	-0.944552	0.344888	0.948307
ENSG00000173868	PHOSPHO1	96.4725	-0.327714	0.347438	-0.943231	0.345563	0.948616
ENSG00000147465	STAR	82.9909	-0.270429	0.286608	-0.943547	0.345401	0.948616
ENSG00000224099	AC104823.1	19.2569	-0.628547	0.666892	-0.942501	0.345936	0.948699
ENSG00000233930	KRTAP5-AS1	15.439	-0.519354	0.551302	-0.94205	0.346167	0.948699
ENSG00000116005	PCYOX1	145.787	-0.233233	0.247408	-0.942705	0.345832	0.948699
ENSG00000185127	C6orf120	458.853	-0.16334	0.17353	-0.941279	0.346562	0.948876
ENSG00000269486	ERVK9-11	30.8871	-0.391118	0.415726	-0.940807	0.346804	0.949264
ENSG00000287857		54.7961	-0.285967	0.30419	-0.940091	0.347171	0.949443
ENSG00000168061	SAC3D1	36.4835	-0.388755	0.415145	-0.936432	0.349051	0.949444
ENSG00000198168	SVIP	28.7874	-0.38264	0.408744	-0.936137	0.349203	0.949444
ENSG00000179010	MRFAP1	54.7779	-0.306464	0.327029	-0.937116	0.348699	0.949444
ENSG00000267006	AC008507.2	68.498	-0.305797	0.325557	-0.939306	0.347573	0.949444
ENSG00000152284	TCF7L1	66.3062	-0.284868	0.303199	-0.93954	0.347453	0.949444
ENSG00000229915	AC016999.1	109.288	-0.221179	0.235532	-0.93906	0.3477	0.949444
ENSG00000225420	AC104134.1	788.622	-0.169144	0.180306	-0.938089	0.348199	0.949444
ENSG00000162757	C1orf74	3364.36	-0.15583	0.166387	-0.936547	0.348992	0.949444
ENSG00000180336	MEIOC	588.096	-0.14365	0.153475	-0.935983	0.349282	0.949444
ENSG00000187630	DHRS4L2	17.5059	-0.492988	0.530131	-0.929936	0.352404	0.949795
ENSG00000103187	COTL1	19.5004	-0.477915	0.511086	-0.935096	0.349739	0.949795
ENSG00000287078		21.6989	-0.444843	0.477265	-0.932068	0.351301	0.949795
ENSG00000263264	AC119396.1	25.0382	-0.423529	0.453717	-0.933466	0.350579	0.949795
ENSG00000213079	SCAF8	23.6364	-0.416559	0.447894	-0.930039	0.352351	0.949795
ENSG00000159374	M1AP	78.6241	-0.259389	0.278093	-0.932742	0.350953	0.949795
ENSG00000225439	BOLA3-AS1	101.296	-0.227307	0.243292	-0.934299	0.35015	0.949795
ENSG00000221949	LINC01465	181.435	-0.215046	0.230141	-0.93441	0.350093	0.949795
ENSG00000266975	FARSA-AS1	177.581	-0.209745	0.224822	-0.932937	0.350853	0.949795
ENSG00000228655	AC096558.1	604.979	-0.201145	0.215699	-0.93253	0.351063	0.949795
ENSG00000106785	TRIM14	489.051	-0.186031	0.199021	-0.934734	0.349926	0.949795
ENSG00000132781	MUTYH	227.678	-0.183112	0.196216	-0.933217	0.350708	0.949795
ENSG00000259456	ADNP-AS1	259.836	-0.180824	0.194315	-0.930568	0.352077	0.949795
ENSG00000132522	GPS2	4825.81	-0.166708	0.178767	-0.932541	0.351057	0.949795
ENSG00000275457	AL117332.1	681.333	-0.158854	0.170282	-0.932889	0.350877	0.949795
ENSG00000185033	SEMA4B	26.4473	-0.400065	0.430722	-0.928824	0.352981	0.950472
ENSG00000228150	AL357140.2	21.2024	-0.429915	0.463142	-0.928256	0.353275	0.950615
ENSG00000224186	C5orf66	1297.32	-0.184129	0.198386	-0.928138	0.353336	0.950615
ENSG00000124120	TTPAL	263.03	-0.170096	0.183254	-0.9282	0.353304	0.950615
ENSG00000180398	MCFD2	231.564	-0.197473	0.213038	-0.926936	0.35396	0.951751
ENSG00000196787	HIST1H2AG	29.4363	-0.369378	0.399301	-0.925063	0.354933	0.952457
ENSG00000169045	HNRNPH1	47.0611	-0.310551	0.335775	-0.924879	0.355029	0.952457
ENSG00000067955	CBFB	27.7547	-0.427963	0.463456	-0.923417	0.35579	0.952891
ENSG00000183891	TTC32	26.8369	-0.416209	0.450513	-0.923857	0.355561	0.952891
ENSG00000275186	AC018445.1	32.663	-0.372692	0.403745	-0.923088	0.355962	0.952891
ENSG00000198825	INPP5F	93.5372	-0.248415	0.269108	-0.923107	0.355952	0.952891
ENSG00000266998	AC111182.1	187.748	-0.237313	0.257182	-0.922746	0.35614	0.952891
ENSG00000100083	GGA1	261.993	-0.211982	0.229637	-0.923115	0.355947	0.952891
ENSG00000224195	AC022400.1	243.779	-0.169697	0.183927	-0.922635	0.356198	0.952891
ENSG00000254315	AC023632.5	18.2959	-0.475305	0.516547	-0.920159	0.35749	0.954246
ENSG00000187742	SECISBP2	30.9642	-0.376348	0.409367	-0.91934	0.357918	0.954246
ENSG00000187122	SLIT1	41.7218	-0.335367	0.364548	-0.919955	0.357596	0.954246
ENSG00000125245	GPR18	250.154	-0.17296	0.188121	-0.919412	0.35788	0.954246
ENSG00000241409	AC064852.1	435.02	-0.147965	0.16094	-0.91938	0.357897	0.954246
ENSG00000206573	THUMPD3-AS1	892.815	-0.135446	0.147212	-0.920071	0.357535	0.954246
ENSG00000264985	AC124804.1	37.6054	-0.383666	0.417473	-0.919019	0.358085	0.954423
ENSG00000167658	EEF2	174.965	-0.2471	0.268971	-0.918685	0.358261	0.954484
ENSG00000245149	RNF139-AS1	74.8641	-0.271105	0.295573	-0.917221	0.359027	0.955315
ENSG00000161682	FAM171A2	25.7201	-0.462277	0.50443	-0.916436	0.359438	0.955872
ENSG00000260661	AC116903.2	15.7692	-0.498509	0.544942	-0.914792	0.360301	0.956549
ENSG00000178977	LINC00324	100.926	-0.227249	0.248356	-0.915012	0.360185	0.956549
ENSG00000269235	ZNF350-AS1	174.667	-0.190277	0.20793	-0.915103	0.360137	0.956549
ENSG00000223576	AL355001.1	23.845	-0.42392	0.464094	-0.913435	0.361014	0.956829
ENSG00000248896	AC105001.1	35.6091	-0.352045	0.385288	-0.913721	0.360864	0.956829
ENSG00000284994	AL590282.2	36.5403	-0.333851	0.36535	-0.913784	0.36083	0.956829
ENSG00000114978	MOB1A	47.8349	-0.298438	0.326699	-0.913494	0.360983	0.956829
ENSG00000234281	LANCL1-AS1	75.5635	-0.253089	0.277046	-0.913527	0.360965	0.956829
ENSG00000158486	DNAH3	34.8418	-0.400366	0.440167	-0.909577	0.363046	0.957207
ENSG00000250012	AC079848.1	46.3035	-0.307181	0.3378	-0.909359	0.363161	0.957207
ENSG00000287351		96.5147	-0.231714	0.254377	-0.910907	0.362344	0.957207
ENSG00000187017	ESPN	608.936	-0.205908	0.226539	-0.908932	0.363386	0.957207
ENSG00000180304	OAZ2	224.759	-0.193154	0.212131	-0.91054	0.362538	0.957207
ENSG00000223646	AC002463.1	232.729	-0.183228	0.201253	-0.910434	0.362593	0.957207
ENSG00000273212	AC000068.2	585.834	-0.157915	0.173038	-0.912603	0.361451	0.957207
ENSG00000260621	AC092140.1	550.227	-0.150103	0.164484	-0.912567	0.36147	0.957207
ENSG00000267394	AC004596.1	678.331	-0.1412	0.155015	-0.910879	0.362359	0.957207
ENSG00000233138	AL023584.1	844.567	-0.134611	0.148032	-0.909332	0.363175	0.957207
ENSG00000287782		658.266	-0.134163	0.14733	-0.910628	0.362492	0.957207
ENSG00000176928	GCNT4	22.1469	-0.414215	0.456025	-0.908318	0.36371	0.957623
ENSG00000259307	PLCB2-AS1	49.8716	-0.404726	0.445928	-0.907604	0.364088	0.957623
ENSG00000184792	OSBP2	215.396	-0.318573	0.350843	-0.908021	0.363867	0.957623
ENSG00000231621	AC013264.1	54.3936	-0.292598	0.322388	-0.907595	0.364092	0.957623
ENSG00000261845	AC124283.1	558.578	-0.144652	0.159433	-0.90729	0.364254	0.957623
ENSG00000100908	EMC9	1069.98	-0.133482	0.146994	-0.908078	0.363837	0.957623
ENSG00000135318	NT5E	32.2527	-0.355989	0.393071	-0.905661	0.365115	0.958013
ENSG00000229117	RPL41	112.895	-0.239218	0.26419	-0.905476	0.365213	0.958013
ENSG00000226715	LINC01709	15.1151	-0.512853	0.567412	-0.903844	0.366078	0.958135
ENSG00000141682	PMAIP1	18.2626	-0.471977	0.522057	-0.904071	0.365958	0.958135
ENSG00000107223	EDF1	18.9008	-0.46441	0.513324	-0.904711	0.365618	0.958135
ENSG00000287475		31.4886	-0.393381	0.435308	-0.903683	0.366163	0.958135
ENSG00000288063		26.3177	-0.383493	0.423864	-0.904755	0.365595	0.958135
ENSG00000171522	PTGER4	32.3917	-0.347542	0.384521	-0.903831	0.366085	0.958135
ENSG00000242732	RTL5	36.7473	-0.487189	0.539854	-0.902445	0.36682	0.958767
ENSG00000196418	ZNF124	40.418	-0.317315	0.351587	-0.902522	0.366779	0.958767
ENSG00000157017	GHRL	221.16	-0.248771	0.275966	-0.901455	0.367346	0.959544
ENSG00000270082	AC010531.7	86.397	-0.227541	0.252456	-0.901313	0.367422	0.959544
ENSG00000230046	BIRC6-AS1	333.242	-0.164358	0.1826	-0.900097	0.368068	0.959749
ENSG00000272606	AC015982.1	18.5984	-0.495114	0.552679	-0.895844	0.370336	0.960087
ENSG00000170889	RPS9	23.6782	-0.422023	0.471327	-0.895392	0.370578	0.960087
ENSG00000122678	POLM	26.0428	-0.404421	0.450638	-0.89744	0.369484	0.960087
ENSG00000233993	AL121900.1	27.1273	-0.387301	0.432074	-0.896377	0.370052	0.960087
ENSG00000139546	TARBP2	52.5242	-0.276838	0.309144	-0.895499	0.370521	0.960087
ENSG00000137404	NRM	101.378	-0.236998	0.263832	-0.898288	0.369032	0.960087
ENSG00000119408	NEK6	146.522	-0.224339	0.249522	-0.899075	0.368613	0.960087
ENSG00000134852	CLOCK	209.891	-0.177174	0.197615	-0.896562	0.369953	0.960087
ENSG00000249474	AC020651.1	370.088	-0.171406	0.190789	-0.898406	0.368969	0.960087
ENSG00000146411	SLC2A12	265.047	-0.169896	0.189426	-0.8969	0.369772	0.960087
ENSG00000225610	AC007679.1	603.936	-0.134884	0.150326	-0.897279	0.36957	0.960087
ENSG00000267035	AC015911.2	18.0871	-0.494239	0.558172	-0.88546	0.375908	0.961558
ENSG00000142235	LMTK3	20.5343	-0.44554	0.502246	-0.887094	0.375028	0.961558
ENSG00000175387	SMAD2	20.8947	-0.429392	0.483721	-0.887686	0.37471	0.961558
ENSG00000285410	GABPB1-IT1	27.6487	-0.370584	0.417598	-0.887418	0.374854	0.961558
ENSG00000078403	MLLT10	60.1463	-0.317816	0.357218	-0.889699	0.373627	0.961558
ENSG00000243709	LEFTY1	38.8817	-0.317383	0.355655	-0.892391	0.372184	0.961558
ENSG00000181163	NPM1	47.1519	-0.305933	0.342322	-0.893698	0.371483	0.961558
ENSG00000129226	CD68	45.7661	-0.302748	0.340538	-0.889028	0.373988	0.961558
ENSG00000175536	LIPT2	52.3087	-0.289828	0.326273	-0.888302	0.374378	0.961558
ENSG00000226842	AL158834.1	53.7664	-0.280651	0.315985	-0.888177	0.374445	0.961558
ENSG00000106397	PLOD3	73.8721	-0.263988	0.298304	-0.884962	0.376177	0.961558
ENSG00000116641	DOCK7	101.688	-0.251237	0.282473	-0.889419	0.373778	0.961558
ENSG00000086712	TXLNG	71.0205	-0.246411	0.277259	-0.888739	0.374143	0.961558
ENSG00000065883	CDK13	91.3703	-0.236949	0.267783	-0.884854	0.376235	0.961558
ENSG00000269915	AP006621.4	124.753	-0.215535	0.242382	-0.889237	0.373876	0.961558
ENSG00000159921	GNE	102.001	-0.214311	0.24161	-0.887014	0.375072	0.961558
ENSG00000124357	NAGK	145.691	-0.213066	0.23859	-0.893022	0.371845	0.961558
ENSG00000122741	DCAF10	115.587	-0.211063	0.237244	-0.889644	0.373657	0.961558
ENSG00000225408	AL136980.1	127.21	-0.19871	0.22435	-0.885715	0.375771	0.961558
ENSG00000124251	TP53TG5	169.657	-0.195351	0.220414	-0.886291	0.375461	0.961558
ENSG00000057608	GDI2	152.042	-0.192862	0.217704	-0.885893	0.375675	0.961558
ENSG00000155906	RMND1	181.895	-0.18117	0.204565	-0.885637	0.375813	0.961558
ENSG00000266978	AC011511.2	575.366	-0.172312	0.194053	-0.887965	0.37456	0.961558
ENSG00000261777	AC012184.3	437.99	-0.164483	0.184828	-0.889928	0.373505	0.961558
ENSG00000229044	AL451070.1	401.721	-0.152911	0.172692	-0.885454	0.375912	0.961558
ENSG00000268015	AC010320.2	576.811	-0.142701	0.160641	-0.888321	0.374368	0.961558
ENSG00000225339	AL354740.1	4337.73	-0.116773	0.131089	-0.890795	0.373039	0.961558
ENSG00000171311	EXOSC1	28.7124	-0.384744	0.436986	-0.880449	0.378616	0.961778
ENSG00000270083	AL021878.2	26.2731	-0.37921	0.428837	-0.884275	0.376548	0.961778
ENSG00000115935	WIPF1	27.9316	-0.376711	0.42775	-0.88068	0.378491	0.961778
ENSG00000273983	HIST1H3G	29.1433	-0.370654	0.420679	-0.881087	0.378271	0.961778
ENSG00000100604	CHGA	26.1412	-0.366386	0.416265	-0.880174	0.378765	0.961778
ENSG00000272498	AC090948.2	28.9143	-0.365521	0.414136	-0.882611	0.377446	0.961778
ENSG00000147127	RAB41	30.175	-0.353888	0.401834	-0.880682	0.37849	0.961778
ENSG00000267649	AC010327.4	33.6319	-0.342348	0.388909	-0.880279	0.378708	0.961778
ENSG00000087088	BAX	55.5692	-0.30236	0.34238	-0.883113	0.377175	0.961778
ENSG00000136002	ARHGEF4	47.9836	-0.298229	0.338354	-0.881412	0.378095	0.961778
ENSG00000226833	AC092164.1	61.6162	-0.257649	0.292722	-0.880183	0.37876	0.961778
ENSG00000259353	AC090515.4	90.0511	-0.235097	0.266438	-0.882371	0.377576	0.961778
ENSG00000232934	AL157786.1	696.274	-0.161323	0.182828	-0.882375	0.377574	0.961778
ENSG00000286312		260.57	-0.161306	0.182559	-0.883583	0.376921	0.961778
ENSG00000272941	AC083862.2	357.025	-0.158504	0.179989	-0.880631	0.378518	0.961778
ENSG00000235863	B3GALT4	37.8484	-0.345161	0.392932	-0.878425	0.379713	0.961826
ENSG00000104112	SCG3	38.103	-0.321771	0.366243	-0.878572	0.379633	0.961826
ENSG00000169682	SPNS1	57.5699	-0.274364	0.312097	-0.879097	0.379349	0.961826
ENSG00000185504	FAAP100	82.2108	-0.235522	0.267997	-0.878824	0.379497	0.961826
ENSG00000127586	CHTF18	108.546	-0.22598	0.257032	-0.87919	0.379298	0.961826
ENSG00000172809	RPL38	107.731	-0.207283	0.235959	-0.878474	0.379687	0.961826
ENSG00000139597	N4BP2L1	17.3213	-0.467377	0.533148	-0.876636	0.380685	0.962255
ENSG00000006125	AP2B1	115.138	-0.240427	0.27426	-0.876639	0.380683	0.962255
ENSG00000143321	HDGF	111.707	-0.202859	0.231625	-0.875807	0.381135	0.962407
ENSG00000176919	C8G	23.5242	-0.466558	0.53317	-0.875065	0.381538	0.962516
ENSG00000173926	2024-03-03	35.5201	-0.42632	0.486953	-0.875486	0.38131	0.962516
ENSG00000110665	C11orf21	44.8382	-0.385939	0.441482	-0.874191	0.382014	0.962524
ENSG00000163348	PYGO2	29.1456	-0.400243	0.458061	-0.873776	0.38224	0.96255
ENSG00000287447		54.6149	-0.268199	0.306999	-0.873617	0.382327	0.96255
ENSG00000244161	FLNB-AS1	307.182	-0.178784	0.204714	-0.873333	0.382482	0.962676
ENSG00000188070	C11orf95	21.1407	-0.495817	0.568961	-0.871444	0.383512	0.963216
ENSG00000104856	RELB	26.3421	-0.387817	0.444524	-0.872431	0.382973	0.963216
ENSG00000039319	ZFYVE16	117.965	-0.297377	0.340951	-0.872197	0.383101	0.963216
ENSG00000166105	GLB1L3	267.436	-0.189741	0.217715	-0.87151	0.383476	0.963216
ENSG00000221823	PPP3R1	107.108	-0.208384	0.239611	-0.869675	0.384478	0.96465
ENSG00000156304	SCAF4	43.2136	-0.307057	0.353211	-0.869331	0.384666	0.964832
ENSG00000184923	NUTM2A	21.229	-0.500379	0.57701	-0.867192	0.385837	0.965503
ENSG00000166707	ZCCHC18	16.2913	-0.499123	0.576158	-0.866295	0.386328	0.965503
ENSG00000189308	LIN54	20.935	-0.476979	0.550402	-0.866601	0.38616	0.965503
ENSG00000085982	USP40	20.9373	-0.432467	0.498404	-0.867704	0.385556	0.965503
ENSG00000106701	FSD1L	30.9693	-0.391709	0.451907	-0.866792	0.386056	0.965503
ENSG00000236003	AC007731.4	41.148	-0.314724	0.363517	-0.865777	0.386612	0.965503
ENSG00000247315	ZCCHC3	45.509	-0.285933	0.329661	-0.867357	0.385746	0.965503
ENSG00000273552	AL136439.1	109.958	-0.208847	0.241254	-0.865672	0.38667	0.965503
ENSG00000157637	SLC38A10	117.578	-0.20343	0.234845	-0.86623	0.386364	0.965503
ENSG00000223989	AL357140.1	132.335	-0.194636	0.224543	-0.866812	0.386045	0.965503
ENSG00000119681	LTBP2	266.596	-0.181859	0.209648	-0.867449	0.385696	0.965503
ENSG00000248487	ABHD14A	675.398	-0.143893	0.166187	-0.865853	0.386571	0.965503
ENSG00000179271	GADD45GIP1	1574.05	-0.128644	0.148606	-0.86567	0.386671	0.965503
ENSG00000110711	AIP	23.4231	-0.41691	0.482693	-0.863718	0.387743	0.966757
ENSG00000140691	ARMC5	417.845	-0.149228	0.173102	-0.862079	0.388644	0.968125
ENSG00000110876	SELPLG	66.6215	-0.259404	0.301124	-0.861452	0.388989	0.968659
ENSG00000174428	GTF2IRD2B	25.3213	-0.391285	0.454616	-0.860693	0.389407	0.968728
ENSG00000288044		52.7711	-0.28287	0.328564	-0.860928	0.389278	0.968728
ENSG00000112096	SOD2	390.012	-0.152492	0.177209	-0.860522	0.389501	0.968728
ENSG00000185085	INTS5	15.2743	-0.479744	0.558112	-0.859585	0.390018	0.968753
ENSG00000267628	AC104423.1	27.4885	-0.354415	0.412314	-0.859574	0.390024	0.968753
ENSG00000132938	MTUS2	46.3807	-0.296729	0.345015	-0.860048	0.389763	0.968753
ENSG00000257663	AC025259.1	618.72	-0.167936	0.195245	-0.860129	0.389718	0.968753
ENSG00000105808	RASA4	20.5565	-0.429232	0.499608	-0.859139	0.390264	0.968775
ENSG00000214184	GCC2-AS1	264.367	-0.158999	0.185138	-0.858814	0.390443	0.968775
ENSG00000092871	RFFL	686.323	-0.134951	0.157106	-0.858979	0.390352	0.968775
ENSG00000163072	NOSTRIN	23.8466	-0.522185	0.609021	-0.857417	0.391214	0.969009
ENSG00000105722	ERF	17.8849	-0.47984	0.559191	-0.858095	0.39084	0.969009
ENSG00000198755	RPL10A	23.8759	-0.443217	0.516674	-0.857826	0.390988	0.969009
ENSG00000183955	KMT5A	22.3728	-0.442155	0.515515	-0.857696	0.39106	0.969009
ENSG00000231407	AL354732.1	33.0817	-0.361276	0.42104	-0.858057	0.390861	0.969009
ENSG00000101474	APMAP	99.5357	-0.633196	0.741443	-0.854005	0.393102	0.96904
ENSG00000274363	AC087742.1	18.931	-0.44204	0.515861	-0.856898	0.391501	0.96904
ENSG00000048740	CELF2	22.7924	-0.398375	0.464983	-0.856751	0.391583	0.96904
ENSG00000287647		111.252	-0.353435	0.41401	-0.853687	0.393279	0.96904
ENSG00000264273	AC107982.2	72.6116	-0.230091	0.26955	-0.853612	0.39332	0.96904
ENSG00000257494	AC004217.1	78.2888	-0.229206	0.267919	-0.855507	0.39227	0.96904
ENSG00000248092	NNT-AS1	173.222	-0.175285	0.205074	-0.854741	0.392694	0.96904
ENSG00000214029	ZNF891	492.928	-0.141276	0.165419	-0.854051	0.393077	0.96904
ENSG00000287808		992.245	-0.139976	0.163905	-0.854008	0.393101	0.96904
ENSG00000148842	CNNM2	1645.12	-0.131416	0.153783	-0.854557	0.392796	0.96904
ENSG00000122877	EGR2	42.9301	-0.309523	0.362719	-0.853342	0.39347	0.969156
ENSG00000254910	AC136475.2	15.504	-0.503572	0.593088	-0.849068	0.395844	0.969651
ENSG00000174007	CEP19	19.4626	-0.474875	0.55759	-0.851656	0.394405	0.969651
ENSG00000229656	ITGB1-DT	19.8901	-0.453229	0.532929	-0.850449	0.395075	0.969651
ENSG00000198915	RASGEF1A	17.5574	-0.442876	0.522574	-0.84749	0.396722	0.969651
ENSG00000231728	AC234782.2	22.5716	-0.425303	0.499664	-0.851177	0.394671	0.969651
ENSG00000134882	UBAC2	20.9104	-0.421285	0.496163	-0.849087	0.395833	0.969651
ENSG00000267060	PTGES3L	27.2941	-0.381899	0.449226	-0.850128	0.395254	0.969651
ENSG00000178700	DHFR2	30.4168	-0.372404	0.437343	-0.851516	0.394483	0.969651
ENSG00000176715	ACSF3	26.0852	-0.369798	0.436446	-0.847295	0.396831	0.969651
ENSG00000107537	PHYH	26.5342	-0.361388	0.423881	-0.852571	0.393897	0.969651
ENSG00000260608	AC024270.4	36.187	-0.327907	0.388067	-0.844974	0.398125	0.969651
ENSG00000110697	PITPNM1	47.6358	-0.324676	0.384014	-0.84548	0.397843	0.969651
ENSG00000250267	AC021237.1	34.863	-0.314375	0.371934	-0.845243	0.397975	0.969651
ENSG00000272501	AL662844.4	64.872	-0.290768	0.343539	-0.846389	0.397336	0.969651
ENSG00000182196	ARL6IP4	53.6977	-0.268649	0.317098	-0.847212	0.396877	0.969651
ENSG00000260466	AC126696.2	594.694	-0.250548	0.295068	-0.84912	0.395815	0.969651
ENSG00000166478	ZNF143	122.598	-0.247285	0.292175	-0.84636	0.397352	0.969651
ENSG00000146112	PPP1R18	68.3299	-0.245771	0.288961	-0.850533	0.395029	0.969651
ENSG00000176927	EFCAB5	88.312	-0.224583	0.26604	-0.844169	0.398575	0.969651
ENSG00000272078	AL139423.1	181.283	-0.224095	0.265704	-0.8434	0.399005	0.969651
ENSG00000168291	PDHB	102.902	-0.216574	0.256482	-0.844403	0.398444	0.969651
ENSG00000145214	DGKQ	110.344	-0.207901	0.246191	-0.84447	0.398407	0.969651
ENSG00000254964	AP001458.1	163.798	-0.200039	0.236892	-0.844432	0.398428	0.969651
ENSG00000259954	IL21R-AS1	854.347	-0.191018	0.225065	-0.848724	0.396035	0.969651
ENSG00000236144	TMEM147-AS1	206.251	-0.184908	0.217014	-0.85206	0.394181	0.969651
ENSG00000159692	CTBP1	204.458	-0.174463	0.206192	-0.846123	0.397484	0.969651
ENSG00000227678	AL355581.1	187.535	-0.168518	0.19892	-0.847166	0.396903	0.969651
ENSG00000081377	CDC14B	755.065	-0.152239	0.18048	-0.843519	0.398938	0.969651
ENSG00000136878	USP20	651.808	-0.130296	0.154524	-0.84321	0.399111	0.969651
ENSG00000197548	ATG7	1126.47	-0.122166	0.143473	-0.851492	0.394496	0.969651
ENSG00000168955	TM4SF20	30.3324	-0.336816	0.399621	-0.842839	0.399318	0.969656
ENSG00000250802	ZBED3-AS1	16.9526	-0.506926	0.607902	-0.833895	0.40434	0.969841
ENSG00000126217	MCF2L	16.1564	-0.477061	0.574501	-0.830392	0.406317	0.969841
ENSG00000198961	PJA2	15.9974	-0.466514	0.556285	-0.838625	0.40168	0.969841
ENSG00000250240	AC008840.1	25.2954	-0.463162	0.555494	-0.833785	0.404402	0.969841
ENSG00000131473	ACLY	18.6146	-0.419562	0.503756	-0.832868	0.404919	0.969841
ENSG00000273447	AC004067.1	19.8949	-0.402313	0.481433	-0.835657	0.403348	0.969841
ENSG00000140577	CRTC3	22.8359	-0.394922	0.473399	-0.834227	0.404153	0.969841
ENSG00000181830	SLC35C1	25.0057	-0.39177	0.468379	-0.836438	0.402909	0.969841
ENSG00000241135	LINC00881	32.1869	-0.354415	0.429189	-0.825779	0.40893	0.969841
ENSG00000157870	FAM213B	34.9884	-0.327296	0.395104	-0.828379	0.407456	0.969841
ENSG00000171723	GPHN	33.8807	-0.317567	0.384282	-0.82639	0.408583	0.969841
ENSG00000132819	RBM38	40.4042	-0.312775	0.374763	-0.834594	0.403946	0.969841
ENSG00000130363	RSPH3	38.9019	-0.296251	0.358228	-0.826988	0.408244	0.969841
ENSG00000287141		46.949	-0.291469	0.351643	-0.828879	0.407173	0.969841
ENSG00000244493	SLC9A9-AS2	64.1858	-0.276275	0.333973	-0.827237	0.408102	0.969841
ENSG00000156860	FBRS	49.5347	-0.27451	0.33193	-0.82701	0.408232	0.969841
ENSG00000165804	ZNF219	64.1827	-0.267847	0.320233	-0.836413	0.402923	0.969841
ENSG00000156256	USP16	57.518	-0.258276	0.309402	-0.834759	0.403853	0.969841
ENSG00000198830	HMGN2	60.9391	-0.254828	0.304047	-0.838121	0.401963	0.969841
ENSG00000047056	WDR37	67.3467	-0.237602	0.286746	-0.828614	0.407323	0.969841
ENSG00000271746	AL031848.2	75.8817	-0.233777	0.282219	-0.828354	0.40747	0.969841
ENSG00000058262	SEC61A1	98.4093	-0.232943	0.27664	-0.842042	0.399765	0.969841
ENSG00000241878	PISD	179.709	-0.231972	0.275974	-0.840558	0.400595	0.969841
ENSG00000139323	POC1B	100.996	-0.217855	0.263826	-0.825755	0.408943	0.969841
ENSG00000107742	SPOCK2	98.8769	-0.206354	0.24949	-0.827104	0.408178	0.969841
ENSG00000155026	RSPH10B	233.325	-0.206303	0.248689	-0.829562	0.406786	0.969841
ENSG00000112992	NNT	125.769	-0.202924	0.241652	-0.839739	0.401055	0.969841
ENSG00000129625	REEP5	143.156	-0.200938	0.240566	-0.835268	0.403567	0.969841
ENSG00000272447	AL135925.1	134.004	-0.200043	0.240491	-0.831811	0.405515	0.969841
ENSG00000182899	RPL35A	145.993	-0.197025	0.236964	-0.831453	0.405718	0.969841
ENSG00000203734	ECT2L	145.006	-0.191787	0.227851	-0.841723	0.399943	0.969841
ENSG00000115275	MOGS	141.564	-0.184351	0.219499	-0.839871	0.400981	0.969841
ENSG00000124920	MYRF	436.043	-0.184249	0.220501	-0.835593	0.403384	0.969841
ENSG00000258232	AC125611.3	2604.59	-0.182926	0.218138	-0.838579	0.401706	0.969841
ENSG00000081692	JMJD4	238.276	-0.171694	0.2051	-0.837123	0.402524	0.969841
ENSG00000260999	AC009137.1	196.451	-0.169744	0.203419	-0.834454	0.404025	0.969841
ENSG00000167131	CCDC103	285.967	-0.168715	0.20338	-0.829554	0.406791	0.969841
ENSG00000262624	AC113189.1	239.893	-0.165469	0.199744	-0.828408	0.40744	0.969841
ENSG00000122432	SPATA1	1200.25	-0.163799	0.196188	-0.834911	0.403768	0.969841
ENSG00000114904	NEK4	469.095	-0.157439	0.187693	-0.83881	0.401576	0.969841
ENSG00000262732	AC010401.1	435.762	-0.149297	0.177685	-0.840238	0.400775	0.969841
ENSG00000029364	SLC39A9	1403.73	-0.148974	0.176918	-0.842051	0.399759	0.969841
ENSG00000253356	AC084024.3	672.612	-0.147318	0.175891	-0.837556	0.40228	0.969841
ENSG00000270075	AL162742.2	360.296	-0.139998	0.168213	-0.832268	0.405258	0.969841
ENSG00000180423	HARBI1	607.074	-0.133889	0.160474	-0.834332	0.404094	0.969841
ENSG00000259357	AL590133.2	3935.46	-0.131829	0.158205	-0.833281	0.404686	0.969841
ENSG00000159917	ZNF235	867.764	-0.124585	0.149851	-0.831394	0.405751	0.969841
ENSG00000228237	EFCAB14-AS1	755.392	-0.118374	0.142798	-0.828959	0.407128	0.969841
ENSG00000272758	AC083798.2	1750.21	-0.113635	0.137423	-0.826898	0.408295	0.969841
ENSG00000230510	PPP5D1	16.9194	-0.443037	0.537124	-0.824831	0.409467	0.970222
ENSG00000235897	TM4SF19-AS1	17.0691	-0.66691	0.826266	-0.807137	0.419587	0.970226
ENSG00000198205	ZXDA	15.5563	-0.475425	0.597086	-0.796241	0.425892	0.970226
ENSG00000085871	MGST2	14.6835	-0.474915	0.586076	-0.81033	0.417751	0.970226
ENSG00000036257	CUL3	14.7377	-0.465982	0.565915	-0.823413	0.410273	0.970226
ENSG00000182511	FES	15.4444	-0.460681	0.574937	-0.801273	0.422974	0.970226
ENSG00000283886	BX664615.2	15.0411	-0.459752	0.563731	-0.815553	0.414756	0.970226
ENSG00000066654	THUMPD1	17.2548	-0.442945	0.539263	-0.821388	0.411425	0.970226
ENSG00000167770	OTUB1	17.3674	-0.421152	0.517258	-0.814201	0.41553	0.970226
ENSG00000140157	NIPA2	18.9104	-0.414156	0.515357	-0.80363	0.421611	0.970226
ENSG00000083168	KAT6A	19.8622	-0.413894	0.514268	-0.804823	0.420922	0.970226
ENSG00000278621	AC037198.2	23.707	-0.406918	0.511463	-0.795596	0.426267	0.970226
ENSG00000178904	DPY19L3	24.2777	-0.400954	0.501245	-0.799917	0.423759	0.970226
ENSG00000262884	AC015921.1	57.9315	-0.398683	0.502098	-0.794034	0.427176	0.970226
ENSG00000264829	AC087749.2	22.0897	-0.387574	0.471746	-0.821575	0.411319	0.970226
ENSG00000198945	L3MBTL3	28.8916	-0.383534	0.465696	-0.823571	0.410183	0.970226
ENSG00000095574	IKZF5	19.653	-0.381466	0.479422	-0.79568	0.426218	0.970226
ENSG00000261216	AC007216.2	22.9667	-0.381281	0.471657	-0.808386	0.418868	0.970226
ENSG00000133612	AGAP3	22.7686	-0.362861	0.453805	-0.799597	0.423944	0.970226
ENSG00000273076	AL021707.7	42.6631	-0.36122	0.445427	-0.810952	0.417393	0.970226
ENSG00000147459	DOCK5	25.9432	-0.359694	0.44401	-0.810104	0.41788	0.970226
ENSG00000236780	LINC01829	23.1295	-0.35953	0.447346	-0.803694	0.421574	0.970226
ENSG00000286696		23.8194	-0.356985	0.442779	-0.806236	0.420107	0.970226
ENSG00000125651	GTF2F1	25.9919	-0.356554	0.44134	-0.807891	0.419153	0.970226
ENSG00000174579	MSL2	23.4369	-0.354882	0.444416	-0.798536	0.42456	0.970226
ENSG00000008130	NADK	26.6737	-0.342086	0.429319	-0.796811	0.425561	0.970226
ENSG00000135269	TES	27.5941	-0.338244	0.413469	-0.818065	0.41332	0.970226
ENSG00000257964	AC020612.3	39.7878	-0.338071	0.410491	-0.823578	0.410179	0.970226
ENSG00000204815	TTC25	31.3217	-0.33151	0.412049	-0.804542	0.421084	0.970226
ENSG00000249899	AC025180.1	47.8007	-0.322902	0.397691	-0.811943	0.416824	0.970226
ENSG00000180822	PSMG4	121.36	-0.31765	0.387325	-0.820112	0.412152	0.970226
ENSG00000283703	VSIG10L2	48.3179	-0.307878	0.377669	-0.815206	0.414954	0.970226
ENSG00000117640	MTFR1L	41.868	-0.307172	0.386682	-0.794381	0.426974	0.970226
ENSG00000286334		44.0782	-0.303052	0.36867	-0.822015	0.411068	0.970226
ENSG00000185065	AC000068.1	35.412	-0.300021	0.375593	-0.798794	0.42441	0.970226
ENSG00000151117	TMEM86A	70.1893	-0.298763	0.364304	-0.820093	0.412163	0.970226
ENSG00000228369	TXNDC12-AS1	36.6362	-0.295457	0.365486	-0.808396	0.418863	0.970226
ENSG00000100296	THOC5	43.6233	-0.291314	0.357626	-0.814577	0.415315	0.970226
ENSG00000049283	EPN3	44.0939	-0.291145	0.361397	-0.805612	0.420467	0.970226
ENSG00000196338	NLGN3	38.2984	-0.288947	0.354741	-0.81453	0.415342	0.970226
ENSG00000265656	AC106037.2	39.2524	-0.286636	0.35543	-0.806449	0.419984	0.970226
ENSG00000198551	ZNF627	44.7304	-0.279904	0.351196	-0.797002	0.42545	0.970226
ENSG00000125834	STK35	44.2628	-0.279117	0.344503	-0.810202	0.417824	0.970226
[truncated: 9,933 more rows]

## Sheet: Upregulated
GeneID	Gene	Base Mean	Log2(FC)	StdErr	Wald-stats	P-value	P-adj
ENSG00000268050	AL158151.3	109.933	2.16263	0.269976	8.01045	1.14294e-15	1.07962e-11
ENSG00000204055	AL158151.1	183.447	1.92189	0.243148	7.90419	2.69691e-15	1.12762e-11
ENSG00000180139	ACTA2-AS1	569.318	1.32731	0.168681	7.86878	3.58127e-15	1.12762e-11
ENSG00000153487	ING1	364.284	1.34275	0.190149	7.06153	1.6468e-12	3.88891e-09
ENSG00000271730	AL390208.1	747.086	1.18532	0.174225	6.8034	1.02176e-11	1.60859e-08
ENSG00000105327	BBC3	301.738	1.62479	0.244836	6.63626	3.21735e-11	3.37679e-08
ENSG00000103061	SLC7A6OS	3125.17	0.804813	0.136073	5.91455	3.32776e-09	2.6195e-06
ENSG00000256897	AC018410.2	114.866	1.42808	0.245434	5.8186	5.93442e-09	4.31204e-06
ENSG00000228242	AC093495.1	3250.72	0.961131	0.166077	5.78726	7.15442e-09	4.82719e-06
ENSG00000100242	SUN2	358.167	1.07132	0.185566	5.77322	7.77694e-09	4.8974e-06
ENSG00000116478	HDAC1	296.558	1.10964	0.195789	5.66756	1.44848e-08	8.32872e-06
ENSG00000237988	OR2I1P	172.12	1.60447	0.290448	5.52413	3.31125e-08	1.64621e-05
ENSG00000247903	AC024896.1	379.932	0.98032	0.181723	5.39458	6.86833e-08	2.94901e-05
ENSG00000275183	LENG9	574.619	1.22662	0.24396	5.02796	4.95719e-07	0.000167234
ENSG00000118263	KLF7	111.1	1.33446	0.269051	4.95987	7.05408e-07	0.000223471
ENSG00000140009	ESR2	405.191	0.920608	0.185883	4.95263	7.32173e-07	0.000223471
ENSG00000126602	TRAP1	213.787	1.06303	0.21479	4.94913	7.45457e-07	0.000223471
ENSG00000185522	LMNTD2	364.501	1.31821	0.267175	4.93389	8.0606e-07	0.000230729
ENSG00000213742	ZNF337-AS1	1552.91	0.693851	0.14132	4.90979	9.11743e-07	0.000253304
ENSG00000134575	ACP2	68.6974	1.62741	0.333032	4.88665	1.02567e-06	0.000276815
ENSG00000026103	FAS	366.171	0.946905	0.194423	4.87035	1.11404e-06	0.00028441
ENSG00000251562	MALAT1	353.537	0.971181	0.200323	4.84808	1.24665e-06	0.00030989
ENSG00000267395	DM1-AS	134.495	1.19298	0.246426	4.84112	1.29106e-06	0.000312702
ENSG00000203667	COX20	1219.54	0.883597	0.189204	4.67008	3.01084e-06	0.000605114
ENSG00000249859	PVT1	24.789	2.47738	0.531079	4.66481	3.089e-06	0.000607889
ENSG00000204054	LINC00963	192.302	1.0611	0.230703	4.59943	4.23645e-06	0.00081357
ENSG00000256269	HMBS	259.681	1.10047	0.23944	4.59602	4.30642e-06	0.00081357
ENSG00000167601	AXL	216.555	1.26966	0.281989	4.50251	6.71572e-06	0.00124386
ENSG00000234546	LINC01759	14.1524	3.22401	0.731277	4.40874	1.03976e-05	NA
ENSG00000160973	FOXH1	159.742	1.19067	0.272125	4.37544	1.21186e-05	0.00206113
ENSG00000120093	HOXB3	133.807	1.46237	0.336135	4.35054	1.35804e-05	0.00221173
ENSG00000176422	SPRYD4	340.445	1.04468	0.242928	4.30037	1.70515e-05	0.00272998
ENSG00000131370	SH3BP5	547.683	0.843431	0.199553	4.2266	2.37247e-05	0.00373505
ENSG00000159128	IFNGR2	148.297	0.952197	0.226357	4.20662	2.59219e-05	0.00394932
ENSG00000149480	MTA2	69.2261	1.23993	0.29506	4.20228	2.6424e-05	0.00396193
ENSG00000182752	PAPPA	90.4444	1.42163	0.342937	4.14546	3.39132e-05	0.00490861
ENSG00000178057	NDUFAF3	170.034	0.941014	0.22709	4.14379	3.41606e-05	0.00490861
ENSG00000198938	MT-CO3	664.12	0.872012	0.210484	4.14288	3.42969e-05	0.00490861
ENSG00000259409	BMF-AS1	224.975	1.18623	0.287447	4.12676	3.6791e-05	0.00518699
ENSG00000185480	PARPBP	39.1872	1.73672	0.428056	4.05722	4.96597e-05	0.00670122
ENSG00000090581	GNPTG	290.753	0.73944	0.182886	4.04317	5.27344e-05	0.00691846
ENSG00000198899	MT-ATP6	231.075	1.05092	0.261234	4.0229	5.74858e-05	0.00733798
ENSG00000117090	SLAMF1	43.6261	1.8625	0.472597	3.94099	8.11444e-05	0.00901753
ENSG00000172508	CARNS1	385.988	0.657453	0.16722	3.93166	8.43628e-05	0.00926618
ENSG00000228526	MIR34AHG	12.9414	2.87825	0.754754	3.8135	0.000137014	NA
ENSG00000263301	AC113189.3	119.309	1.00844	0.265593	3.79692	0.000146504	0.0138388
ENSG00000103056	SMPD3	211.349	0.842288	0.224274	3.75562	0.000172916	0.0158564
ENSG00000254428	AP003392.1	78.4888	1.1383	0.303928	3.74531	0.000180174	0.0158564
ENSG00000243910	TUBA4B	109.215	0.926383	0.247448	3.74375	0.000181292	0.0158564
ENSG00000260005	AC027601.1	482.622	0.768289	0.205679	3.73538	0.000187432	0.016243
ENSG00000268355	AC243960.3	118.131	1.26364	0.339153	3.72587	0.000194641	0.0167143
ENSG00000287296		123.338	0.859531	0.231128	3.71885	0.000200129	0.0169061
ENSG00000162526	TSSK3	165.613	0.957118	0.26049	3.6743	0.000238504	0.0195905
ENSG00000184441	AP001062.1	453.869	0.647442	0.178004	3.63723	0.000275583	0.0220607
ENSG00000170584	NUDCD2	458.186	0.842559	0.232422	3.62512	0.000288829	0.02276
ENSG00000169752	NRG4	138.925	0.896982	0.247454	3.62484	0.000289139	0.02276
ENSG00000234509	AP000253.1	28.5716	1.71718	0.474074	3.62217	0.000292147	0.0228068
ENSG00000285979		442.057	0.699409	0.193398	3.61642	0.000298703	0.0228481
ENSG00000273443	AL645608.9	16.168	2.30007	0.636124	3.61576	0.000299469	0.0228481
ENSG00000269050	AC011455.1	265.285	0.661135	0.182868	3.61536	0.000299933	0.0228481
ENSG00000281344	HELLPAR	19.5508	1.90719	0.531096	3.59106	0.00032934	0.0241159
ENSG00000246130	AC107959.2	55.03	1.3384	0.373269	3.58562	0.00033628	0.0242624
ENSG00000183682	BMP8A	99.9889	1.11614	0.311294	3.58547	0.000336478	0.0242624
ENSG00000286907		50.8573	1.32208	0.36945	3.5785	0.000345569	0.0247292
ENSG00000132256	TRIM5	60.8665	1.17395	0.328279	3.57609	0.000348774	0.0247708
ENSG00000157191	NECAP2	52.3899	1.17562	0.329522	3.56765	0.000360199	0.0253913
ENSG00000274383	AC103691.1	29.588	1.59683	0.448288	3.56206	0.000367959	0.0257462
ENSG00000133812	SBF2	523.375	0.957411	0.269265	3.55565	0.000377042	0.0261878
ENSG00000256661	A2ML1-AS1	34.4066	1.64342	0.463678	3.54432	0.000393623	0.0267494
ENSG00000065361	ERBB3	176.217	0.847112	0.239405	3.5384	0.000402564	0.0269982
ENSG00000159496	RGL4	575.422	0.64619	0.182637	3.53811	0.000403001	0.0269982
ENSG00000126453	BCL2L12	567.096	0.630789	0.179942	3.50552	0.000455714	0.029776
ENSG00000170004	CHD3	119.535	0.870073	0.248257	3.50473	0.000457074	0.029776
ENSG00000164620	RELL2	385.46	0.77649	0.222713	3.48651	0.000489374	0.0314465
ENSG00000247679	AC139795.2	187.337	0.816812	0.235763	3.46454	0.000531137	0.0335475
ENSG00000260017	AC138811.1	389.24	0.632211	0.183339	3.44831	0.000564098	0.0346004
ENSG00000141026	MED9	12.0811	2.43037	0.708073	3.43238	0.000598319	NA
ENSG00000197114	ZGPAT	205.879	0.671917	0.196414	3.42093	0.000624084	0.0377107
ENSG00000237166	LINC01792	125.702	0.948075	0.277235	3.41975	0.000626782	0.0377107
ENSG00000060971	ACAA1	36.9597	1.58261	0.468166	3.38045	0.000723663	0.0421958
ENSG00000112697	TMEM30A	9.65661	2.81254	0.833346	3.37499	0.000738171	NA
ENSG00000267633	AC008686.1	545.081	0.711855	0.210974	3.37413	0.000740491	0.0426505
ENSG00000181523	SGSH	94.3587	1.1437	0.339703	3.36676	0.000760566	0.043279
ENSG00000285967		53.0957	1.07326	0.31925	3.36181	0.00077432	0.0437978
ENSG00000126368	NR1D1	241.328	0.667997	0.199211	3.35322	0.000798778	0.0442011
ENSG00000197037	ZSCAN25	38.2098	1.28606	0.383566	3.35291	0.000799668	0.0442011
ENSG00000134905	CARS2	212.624	0.69603	0.209093	3.32881	0.000872176	0.0476218
ENSG00000230894	AL133284.1	52.8418	1.1484	0.345626	3.32267	0.000891597	0.0484024
ENSG00000171466	ZNF562	174.819	0.730465	0.220774	3.30865	0.000937453	0.0499496
ENSG00000275371	AC012645.4	51.0083	1.32375	0.400224	3.30752	0.000941248	0.0499496
ENSG00000141527	CARD14	428.639	0.920134	0.27889	3.29927	0.000969372	0.0508705
ENSG00000126351	THRA	421.185	0.669757	0.203725	3.28756	0.00101059	0.0516438
ENSG00000136478	TEX2	396.955	0.647345	0.197414	3.27912	0.0010413	0.0528824
ENSG00000257808	AC073573.1	50.3083	1.33911	0.410331	3.26349	0.0011005	0.0550015
ENSG00000228022	HCG20	185.491	0.756882	0.232452	3.25608	0.00112962	0.0557338
ENSG00000161011	SQSTM1	731.767	0.522893	0.16063	3.25527	0.00113285	0.0557338
ENSG00000138443	ABI2	399.795	0.848014	0.260692	3.25293	0.00114222	0.0559038
ENSG00000100462	PRMT5	36.1807	1.33007	0.410981	3.23633	0.00121077	0.0586509
ENSG00000231881	AL109615.2	1342.76	0.553247	0.171246	3.23072	0.00123478	0.0590939
ENSG00000287714		67.7215	1.15358	0.357192	3.22957	0.00123978	0.0590939
ENSG00000104812	GYS1	112.849	0.85048	0.263439	3.22838	0.00124494	0.0590939
ENSG00000219665	ZNF433-AS1	46.7379	1.21782	0.381215	3.19458	0.00140035	0.0648415
ENSG00000083807	SLC27A5	319.495	0.538662	0.168883	3.18955	0.00142495	0.0656591
ENSG00000279833	AL031846.2	2698.09	0.441677	0.138584	3.18708	0.00143717	0.0659003
ENSG00000108187	PBLD	263.27	0.652384	0.205075	3.1812	0.00146665	0.0664055
ENSG00000160613	PCSK7	70.4555	0.913071	0.287067	3.18069	0.00146927	0.0664055
ENSG00000103024	NME3	75.8712	0.934567	0.294659	3.17169	0.00151556	0.0678483
ENSG00000167286	CD3D	102.627	0.923641	0.291351	3.1702	0.00152334	0.0678749
ENSG00000104131	EIF3J	371.469	0.541265	0.170824	3.16856	0.00153195	0.0679379
ENSG00000267571	AC104532.2	141.132	0.76842	0.245291	3.13269	0.00173215	0.0757494
ENSG00000264701	AC018521.4	234.741	0.71135	0.227478	3.12711	0.00176532	0.0766136
ENSG00000275741	AL162497.1	240.221	0.707992	0.226536	3.1253	0.00177624	0.0766136
ENSG00000135678	CPM	790.798	0.526789	0.169164	3.11407	0.00184527	0.0785156
ENSG00000063322	MED29	32.2401	1.24224	0.399713	3.10783	0.00188466	0.0798318
ENSG00000129048	ACKR4	144.147	0.867372	0.280712	3.0899	0.00200224	0.0840583
ENSG00000239791	AC002310.2	286.542	0.549549	0.178918	3.07151	0.00212981	0.0878523
ENSG00000119725	ZNF410	70.7864	0.904659	0.29653	3.05082	0.00228219	0.0929204
ENSG00000143878	RHOB	3.14687	5.05908	1.66131	3.04523	0.00232503	NA
ENSG00000272589	ZSWIM8-AS1	737.871	0.484662	0.159708	3.03467	0.00240798	0.0955705
ENSG00000198886	MT-ND4	1690.39	0.582456	0.192085	3.03227	0.00242718	0.0959296
ENSG00000172432	GTPBP2	236.893	0.602647	0.198929	3.02946	0.00244994	0.0964254
ENSG00000226029	LINC01772	50.3106	1.12628	0.37451	3.00734	0.00263547	0.101468
ENSG00000160870	CYP3A7	59.1702	0.985549	0.327803	3.00653	0.00264251	0.101468
ENSG00000258515	AL355075.2	113.029	0.833299	0.278042	2.99702	0.0027263	0.103841
ENSG00000161664	ASB16	298.139	0.568537	0.190142	2.99006	0.00278921	0.105811
ENSG00000197363	ZNF517	129.639	0.707152	0.237113	2.98235	0.00286048	0.108077
ENSG00000228577	AC010731.2	25.1754	1.4248	0.482288	2.95425	0.00313428	0.116295
ENSG00000269352	PTOV1-AS2	522.53	0.449902	0.152642	2.94744	0.00320421	0.11777
ENSG00000286078		565.88	0.571934	0.194242	2.94443	0.00323547	0.118458
ENSG00000198712	MT-CO2	286.039	0.729516	0.248495	2.93574	0.00332753	0.119969
ENSG00000067560	RHOA	258.971	0.53331	0.182009	2.93012	0.00338826	0.121126
ENSG00000235016	SEMA3F-AS1	1000.19	0.472202	0.161577	2.92246	0.00347277	0.12216
ENSG00000154122	ANKH	592.528	0.533596	0.182618	2.92192	0.00347882	0.12216
ENSG00000184307	ZDHHC23	39.5333	1.14198	0.39179	2.91478	0.00355938	0.124526
ENSG00000257181	AC025423.4	2558.15	0.481014	0.165729	2.90241	0.00370299	0.126667
ENSG00000239636	AC004865.2	34.479	1.22819	0.423248	2.90183	0.00370995	0.126667
ENSG00000268006	PTOV1-AS1	397.398	0.610969	0.210762	2.89886	0.00374523	0.126913
ENSG00000235237	Z82188.2	43.4329	1.09082	0.376328	2.89858	0.00374855	0.126913
ENSG00000158863	FAM160B2	362.417	0.778275	0.269068	2.89249	0.00382203	0.128939
ENSG00000102904	TSNAXIP1	240.09	0.657994	0.228033	2.88552	0.00390766	0.130893
ENSG00000212694	LINC01089	184.364	0.584699	0.203007	2.88019	0.00397432	0.132371
ENSG00000166912	MTMR10	408.952	0.519986	0.180566	2.87976	0.00397981	0.132371
ENSG00000231064	AC234582.1	232.936	0.891698	0.310313	2.87354	0.00405897	0.133592
ENSG00000228506	AL513550.1	817.023	0.409525	0.142651	2.87083	0.00409398	0.134277
ENSG00000056972	TRAF3IP2	138.051	0.838225	0.292273	2.86796	0.00413133	0.134896
ENSG00000260853	AC109460.2	1037.05	0.436365	0.15244	2.86253	0.00420277	0.136424
ENSG00000184922	FMNL1	316.868	0.526345	0.184016	2.86032	0.00423216	0.136654
ENSG00000174500	GCSAM	14.2654	1.76088	0.616469	2.8564	0.00428472	NA
ENSG00000265678	AC129510.1	56.3233	1.03877	0.364025	2.85355	0.00432334	0.138435
ENSG00000110721	CHKA	71.5669	0.973371	0.3413	2.85195	0.00434516	0.138663
ENSG00000274177	AC004528.2	980.874	0.545507	0.191463	2.84915	0.00438358	0.139419
ENSG00000272356	AL080317.3	383.213	0.489571	0.172448	2.83895	0.00452628	0.143474
ENSG00000259933	AC009065.2	188.11	0.595609	0.209973	2.8366	0.00455972	0.144051
ENSG00000102780	DGKH	52.8624	0.914069	0.323061	2.8294	0.00466347	0.146837
ENSG00000163702	IL17RC	291.798	0.531211	0.188064	2.82463	0.00473358	0.147872
ENSG00000132274	TRIM22	23.3662	1.48348	0.525768	2.82155	0.00477923	0.147872
ENSG00000158402	CDC25C	160.92	0.604733	0.214389	2.82073	0.00479149	0.147872
ENSG00000274259	AL662799.1	254.142	0.549398	0.194772	2.82072	0.00479161	0.147872
ENSG00000088256	GNA11	45.0854	1.40933	0.49992	2.81911	0.00481563	0.147872
ENSG00000257453	AC011611.3	581.294	0.622853	0.22097	2.81872	0.00482158	0.147872
ENSG00000161791	FMNL3	137.632	0.698538	0.248108	2.81546	0.00487081	0.148899
ENSG00000261641	AL031600.3	556.275	0.459131	0.163335	2.81097	0.00493917	0.150501
ENSG00000071909	MYO3B	5.5778	3.94707	1.4064	2.8065	0.00500827	NA
ENSG00000263345	AC006435.2	401.94	0.65464	0.233667	2.80159	0.00508513	0.152975
ENSG00000181026	AEN	29.7403	1.27244	0.45566	2.79251	0.00523004	0.155441
ENSG00000285938		697.38	0.433627	0.155292	2.79234	0.00523291	0.155441
ENSG00000166839	ANKDD1A	101.624	0.705128	0.253806	2.77822	0.00546574	0.160839
ENSG00000170382	LRRN2	155.367	0.797036	0.287474	2.77255	0.00556192	0.162656
ENSG00000126860	EVI2A	336.024	0.509114	0.184151	2.76465	0.00569832	0.163895
ENSG00000273611	ZNHIT3	181.519	0.741369	0.268301	2.7632	0.00572384	0.163895
ENSG00000255108	AP006621.1	1344.5	0.3887	0.141619	2.74468	0.00605697	0.172007
ENSG00000167371	PRRT2	68.4034	0.794412	0.289949	2.73983	0.00614711	0.173849
ENSG00000161010	MRNIP	6093.7	0.503303	0.183783	2.73856	0.00617083	0.173999
ENSG00000148339	SLC25A25	49.6483	0.941146	0.344176	2.73449	0.00624773	0.175245
ENSG00000182873	PRKCZ-AS1	28.4395	1.21455	0.444196	2.73426	0.00625211	0.175245
ENSG00000228253	MT-ATP8	61.1273	0.950105	0.347924	2.73079	0.00631833	0.176577
ENSG00000271848	AC073389.2	39.565	1.05417	0.387604	2.71972	0.00653367	0.179699
ENSG00000174165	ZDHHC24	82.2076	0.724601	0.266559	2.71836	0.00656071	0.179699
ENSG00000226367	ST7-AS2	68.9608	0.793423	0.291949	2.71768	0.00657424	0.179699
ENSG00000129473	BCL2L2	382.78	0.53613	0.197305	2.71727	0.00658225	0.179699
ENSG00000232098	AC012313.1	43.8113	0.986769	0.363806	2.71235	0.00668082	0.181813
ENSG00000068654	POLR1A	29.0164	1.14253	0.421368	2.71149	0.00669816	0.181813
ENSG00000286158		18.7762	1.53705	0.56894	2.70161	0.00690049	0.185248
ENSG00000213551	DNAJC9	212	0.518472	0.191922	2.70148	0.00690318	0.185248
ENSG00000095066	HOOK2	2925.4	0.449059	0.166748	2.69304	0.00708038	0.188398
ENSG00000131788	PIAS3	28.7585	1.11446	0.415806	2.68023	0.00735714	0.192959
ENSG00000286031		96.2822	0.744204	0.277745	2.67945	0.00737435	0.192959
ENSG00000237886	NALT1	4.87574	3.71567	1.38734	2.67826	0.00740056	NA
ENSG00000142687	KIAA0319L	159.129	0.602344	0.225508	2.67105	0.00756133	0.195126
ENSG00000286647		4.81414	3.71813	1.39304	2.66908	0.00760589	NA
ENSG00000238197	PAXBP1-AS1	484.576	0.493769	0.1858	2.65753	0.00787162	0.201505
ENSG00000116580	GON4L	41.3327	1.06841	0.40322	2.6497	0.00805641	0.203556
ENSG00000162144	CYB561A3	99.9999	0.643008	0.242684	2.64957	0.00805949	0.203556
ENSG00000246451	AL049840.1	320.753	0.587068	0.2222	2.64207	0.00824006	0.205776
ENSG00000123342	MMP19	156.469	0.683025	0.258526	2.64199	0.00824193	0.205776
ENSG00000230289	AL358781.2	58.3022	0.876009	0.331819	2.64002	0.00829012	0.20604
ENSG00000177082	WDR73	1624.85	0.504264	0.191261	2.63653	0.00837598	0.20604
ENSG00000138069	RAB1A	472.512	0.499993	0.189784	2.63454	0.00842512	0.206175
ENSG00000125910	S1PR4	107.461	0.6899	0.262338	2.62982	0.00854313	0.207102
ENSG00000226698	AL034380.1	133.841	0.613159	0.233371	2.6274	0.00860412	0.207102
ENSG00000143627	PKLR	21.5416	1.32186	0.503317	2.6263	0.00863184	0.207102
ENSG00000143819	EPHX1	1267.37	0.416298	0.158579	2.62518	0.00866032	0.207102
ENSG00000112679	DUSP22	115.173	0.613279	0.234271	2.61781	0.00884948	0.209585
ENSG00000119392	GLE1	52.8791	0.879444	0.335955	2.61774	0.0088513	0.209585
ENSG00000108509	CAMTA2	175.141	0.534835	0.204316	2.61768	0.00885287	0.209585
ENSG00000267278	MAP3K14-AS1	696.733	0.459885	0.175803	2.61591	0.00889895	0.209625
ENSG00000133243	BTBD2	171.619	0.829529	0.318835	2.60175	0.00927487	0.215729
ENSG00000106009	BRAT1	121.699	0.86411	0.332609	2.59798	0.00937753	0.217108
ENSG00000268047	AC018766.1	324.646	0.465253	0.1794	2.59339	0.00950352	0.218952
ENSG00000115464	USP34	746.852	1.31753	0.508969	2.58863	0.00963588	0.221461
ENSG00000162654	GBP4	157.252	0.719672	0.278373	2.58528	0.00972988	0.222539
ENSG00000168612	ZSWIM1	35.1586	0.987298	0.382369	2.58206	0.00982131	0.223547
ENSG00000176890	TYMS	134.069	0.584958	0.226621	2.58122	0.0098451	0.22355
ENSG00000229372	SZT2-AS1	292.609	0.461609	0.179024	2.57848	0.00992356	0.224714
ENSG00000281691	RBM5-AS1	927.142	0.47071	0.182603	2.57777	0.00994393	0.224714
ENSG00000167986	DDB1	268.542	0.522301	0.203025	2.5726	0.0100939	0.226613
ENSG00000166979	EVA1C	129.77	0.702807	0.273504	2.56964	0.0101803	0.227875
ENSG00000287715		24.7341	1.1436	0.445641	2.56618	0.0102825	0.229619
ENSG00000179058	C9orf50	18.8454	1.34766	0.526589	2.55922	0.0104908	0.233167
ENSG00000258283	AC011603.3	4.35791	3.54206	1.38539	2.55672	0.0105663	NA
ENSG00000027075	PRKCH	136.261	0.636563	0.249023	2.55624	0.0105809	0.234618
ENSG00000172139	SLC9C1	3.18259	4.03135	1.58052	2.55065	0.0107522	NA
ENSG00000286688		161.341	0.562136	0.220701	2.54705	0.0108637	0.237065
ENSG00000221916	C19orf73	48.0595	0.891438	0.350002	2.54695	0.0108669	0.237065
ENSG00000127054	INTS11	512.4	0.415246	0.163104	2.5459	0.0108996	0.23723
ENSG00000127528	KLF2	157.978	0.606314	0.238687	2.54021	0.0110787	0.239473
ENSG00000101972	STAG2	94.0046	0.65128	0.25662	2.53792	0.0111514	0.239829
ENSG00000263272	AC004148.2	531.774	0.421968	0.166793	2.52989	0.0114097	0.242194
ENSG00000159216	RUNX1	28.4284	1.05405	0.416967	2.52791	0.0114744	0.242488
ENSG00000167984	NLRC3	342.538	0.469608	0.185846	2.52686	0.0115087	0.242488
ENSG00000168439	STIP1	84.943	0.653276	0.260378	2.50896	0.0121088	0.250833
ENSG00000119844	AFTPH	10.1004	1.82407	0.72818	2.50497	0.0122461	NA
ENSG00000273711	AC005520.5	157.391	0.607954	0.242896	2.50294	0.0123168	0.253859
ENSG00000111206	FOXM1	228.889	0.52015	0.207859	2.50242	0.0123346	0.253859
ENSG00000156413	FUT6	21.5498	1.30882	0.523026	2.5024	0.0123355	0.253859
ENSG00000120049	KCNIP2	44.0051	0.873205	0.349941	2.49529	0.0125853	0.257831
ENSG00000174255	ZNF80	95.5159	0.821136	0.32913	2.49487	0.0126004	0.257831
ENSG00000145391	SETD7	38.1332	0.916866	0.367579	2.49434	0.0126193	0.257831
ENSG00000286616		68.3003	0.838984	0.336425	2.49382	0.0126377	0.257831
ENSG00000103932	RPAP1	22.7157	1.77139	0.711127	2.49096	0.01274	0.258244
ENSG00000246263	UBR5-AS1	810.486	0.36619	0.147362	2.48496	0.0129565	0.260953
ENSG00000204310	AGPAT1	38.4167	0.933209	0.375864	2.48284	0.0130341	0.261957
ENSG00000259006	AC092143.2	13.3835	1.54412	0.622138	2.48196	0.0130663	NA
ENSG00000186834	HEXIM1	480.252	0.522668	0.210932	2.4779	0.0132159	0.264487
ENSG00000286214		22.0735	1.30625	0.527982	2.47404	0.0133595	0.265962
ENSG00000125686	MED1	151.498	0.541002	0.219195	2.46813	0.0135822	0.268967
ENSG00000224721	AC007182.1	58.4726	0.79748	0.323667	2.46389	0.0137439	0.270799
ENSG00000198840	MT-ND3	129.451	0.794305	0.322636	2.46192	0.0138195	0.270799
ENSG00000174327	SLC16A13	31.3501	1.07504	0.436947	2.46035	0.01388	0.27089
ENSG00000051825	MPHOSPH9	130.51	0.584768	0.237869	2.45837	0.0139571	0.271832
ENSG00000263756	AL645941.3	3382.64	0.348096	0.14172	2.45623	0.0140405	0.272333
ENSG00000166016	ABTB2	143.651	0.531959	0.216741	2.45435	0.014114	0.272894
ENSG00000087085	ACHE	17.694	1.29007	0.525696	2.45401	0.0141272	0.272894
ENSG00000227492	AL138921.1	309.597	0.414508	0.169232	2.44934	0.0143119	0.275897
ENSG00000155749	ALS2CR12	168.739	0.543668	0.222256	2.44614	0.0144395	0.277792
ENSG00000123124	WWP1	163.535	0.530878	0.217168	2.44455	0.0145034	0.277901
ENSG00000113845	TIMMDC1	158.548	0.799568	0.327129	2.4442	0.0145174	0.277901
ENSG00000224406	LINC02052	3.06855	3.97484	1.62943	2.4394	0.0147115	NA
ENSG00000093183	SEC22C	225.732	0.456832	0.187645	2.43456	0.0149101	0.281119
ENSG00000184897	H1FX	450.843	0.407248	0.167553	2.43056	0.0150755	0.282995
ENSG00000072071	ADGRL1	409.133	0.516527	0.212828	2.42697	0.0152254	0.284227
ENSG00000160185	UBASH3A	45.7681	0.877647	0.362837	2.41885	0.0155697	0.288942
ENSG00000182870	GALNT9	21.3719	1.2988	0.537133	2.41802	0.0156053	0.289034
ENSG00000130734	ATG4D	288.518	0.442753	0.183517	2.4126	0.0158394	0.290979
ENSG00000272638	AC006027.1	258.4	0.441653	0.183095	2.41215	0.0158586	0.290979
ENSG00000137098	SPAG8	33.9838	0.979924	0.406847	2.40858	0.0160148	0.292603
ENSG00000248839	AC021660.2	252.675	0.68647	0.285157	2.40734	0.0160691	0.292694
ENSG00000272888	LINC01578	76.5684	0.695232	0.288979	2.40582	0.0161363	0.292694
ENSG00000154099	DNAAF1	238.664	0.518521	0.21601	2.40045	0.0163751	0.293206
ENSG00000267858	MZF1-AS1	286.584	0.49484	0.206225	2.39951	0.0164171	0.293206
ENSG00000006530	AGK	488.032	0.481141	0.200597	2.39854	0.0164605	0.293206
ENSG00000184786	TCTE3	19.6771	1.25192	0.522008	2.39828	0.0164724	0.293206
ENSG00000197620	CXorf40A	37.6967	0.897752	0.374396	2.39787	0.0164909	0.293206
ENSG00000197857	ZNF44	75.7534	0.788326	0.328778	2.39774	0.0164964	0.293206
ENSG00000113296	THBS4	170.232	0.496144	0.206954	2.39737	0.0165134	0.293206
ENSG00000168792	ABHD15	106.745	0.650421	0.271736	2.39357	0.0166852	0.295701
ENSG00000180098	TRNAU1AP	227.34	0.456369	0.190803	2.39184	0.0167642	0.296545
ENSG00000286488		80.4828	0.6365	0.266767	2.38598	0.0170338	0.299073
ENSG00000156150	ALX3	198.885	0.533763	0.22386	2.38436	0.0171087	0.299831
ENSG00000004487	KDM1A	376.579	0.407275	0.170902	2.38309	0.0171679	0.300312
ENSG00000287086		1700.45	0.40884	0.17175	2.38043	0.0172923	0.300816
ENSG00000261240	AC009065.6	216.874	0.503445	0.21231	2.37127	0.0177269	0.306682
ENSG00000228606	AL139011.1	540.812	0.354857	0.150051	2.36491	0.0180342	0.310318
ENSG00000250510	GPR162	32.9601	1.42299	0.602489	2.36186	0.0181837	0.312297
ENSG00000286670		69.8257	0.912627	0.386745	2.35976	0.0182866	0.313426
ENSG00000133256	PDE6B	130.194	0.549271	0.232824	2.35917	0.0183158	0.313426
ENSG00000272114	AL136131.3	820.049	0.532633	0.226097	2.35578	0.0184841	0.314596
ENSG00000170854	RIOX2	385.701	0.391693	0.166771	2.34868	0.0188401	0.319504
ENSG00000105679	GAPDHS	147.657	0.494599	0.211429	2.33932	0.0193189	0.325287
ENSG00000139192	TAPBPL	397.971	0.543773	0.232594	2.33787	0.0193942	0.325974
ENSG00000224713	AC025165.1	21.3972	1.35901	0.581995	2.33509	0.0195386	0.326857
ENSG00000214114	MYCBP	108.938	0.648842	0.277893	2.33486	0.0195505	0.326857
ENSG00000259133	AL161757.5	97.9108	0.598849	0.256576	2.334	0.0195959	0.327037
ENSG00000230590	FTX	1322.66	0.320607	0.137459	2.33238	0.0196805	0.327869
ENSG00000166582	CENPV	148.159	0.516425	0.221537	2.3311	0.019748	0.328415
ENSG00000269867	AC010326.3	178.152	0.485964	0.208537	2.33035	0.0197877	0.328497
ENSG00000233893	EZR-AS1	643.116	0.548102	0.235374	2.32865	0.0198777	0.328987
ENSG00000144306	SCRN3	163.149	0.757593	0.325615	2.32665	0.0199839	0.328987
ENSG00000112877	CEP72	62.0154	1.08065	0.464977	2.32409	0.0201205	0.328987
ENSG00000163565	IFI16	63.1792	0.902387	0.388578	2.32228	0.020218	0.328987
ENSG00000110013	SIAE	955.692	0.338098	0.145805	2.31883	0.0204043	0.329849
ENSG00000144857	BOC	41.4192	0.862361	0.372463	2.31529	0.020597	0.332012
ENSG00000227071	FOCAD-AS1	34.4991	0.944119	0.407941	2.31435	0.0206485	0.332091
ENSG00000124201	ZNFX1	849.729	0.331584	0.143576	2.30948	0.0209172	0.33478
ENSG00000269534	AC011466.3	556.62	0.35171	0.152316	2.30908	0.0209389	0.33478
ENSG00000176029	C11orf16	30.5116	0.937109	0.405858	2.30896	0.0209459	0.33478
ENSG00000161929	SCIMP	93.0641	0.667569	0.289757	2.30389	0.0212288	0.338157
ENSG00000007545	CRAMP1	10.3101	1.71663	0.745102	2.30388	0.0212293	NA
ENSG00000039650	PNKP	738.211	0.353489	0.153895	2.29696	0.0216212	0.3421
ENSG00000272933	AL391121.1	338.802	0.502604	0.219028	2.2947	0.0217501	0.343117
ENSG00000076351	SLC46A1	1492.25	0.314489	0.137058	2.29456	0.0217581	0.343117
ENSG00000268970	AC022150.2	71.5748	0.694595	0.302929	2.29293	0.021852	0.344024
ENSG00000070444	MNT	53.872	0.81438	0.355766	2.28909	0.0220741	0.345219
ENSG00000242852	ZNF709	19.1184	1.25349	0.548132	2.28684	0.0222051	0.346456
ENSG00000176390	CRLF3	200.993	0.455798	0.199346	2.28647	0.0222266	0.346456
ENSG00000198420	TCAF1	24.6382	1.17178	0.513065	2.28387	0.0223789	0.348256
ENSG00000282556	AC068733.3	41.8038	0.880447	0.385668	2.28292	0.0224354	0.34856
ENSG00000162241	SLC25A45	57.711	0.72362	0.317373	2.28003	0.0226058	0.350562
ENSG00000139725	RHOF	152.397	0.484038	0.212346	2.27948	0.0226384	0.350562
ENSG00000131849	ZNF132	66.8993	0.668703	0.294358	2.27173	0.0231028	0.355698
ENSG00000155229	MMS19	700.098	0.334167	0.147301	2.2686	0.0232924	0.357756
ENSG00000258471	AL355922.2	391.003	0.589807	0.26019	2.26684	0.0234003	0.358248
ENSG00000172663	TMEM134	166.984	0.533172	0.235326	2.26567	0.0234714	0.358756
ENSG00000226167	AP4B1-AS1	538.242	0.4296	0.190147	2.2593	0.0238644	0.363586
ENSG00000128513	POT1	13.6554	1.39633	0.61834	2.2582	0.0239331	NA
ENSG00000173933	RBM4	125.604	0.583854	0.25878	2.25618	0.0240592	0.365375
ENSG00000212907	MT-ND4L	130.803	0.682452	0.302897	2.25308	0.0242541	0.365833
ENSG00000120896	SORBS3	78.0926	0.694476	0.308258	2.2529	0.0242652	0.365833
ENSG00000225889	AC012368.1	67.7454	0.634333	0.281848	2.25062	0.0244096	0.36657
ENSG00000240449	AC005586.1	239.95	0.40803	0.181444	2.24879	0.0245256	0.367314
ENSG00000046653	GPM6B	195.927	0.53736	0.239129	2.24715	0.0246302	0.368128
ENSG00000272037	AP002907.1	405.518	0.424848	0.189197	2.24553	0.024734	0.369095
ENSG00000167191	GPRC5B	37.8256	0.818708	0.365317	2.24109	0.0250203	0.372608
ENSG00000135679	MDM2	39.7851	0.877344	0.391717	2.23974	0.0251078	0.372608
ENSG00000196387	ZNF140	167.733	0.533176	0.238257	2.23782	0.0252328	0.372608
ENSG00000146243	IRAK1BP1	805.285	0.317144	0.141732	2.23762	0.0252455	0.372608
ENSG00000272273	IER3-AS1	224.901	0.712776	0.318897	2.23513	0.0254087	0.373669
ENSG00000196199	MPHOSPH8	448.285	0.369485	0.165339	2.23471	0.0254361	0.373669
ENSG00000069020	MAST4	707.135	0.52362	0.234659	2.23141	0.0256538	0.375997
ENSG00000204520	MICA	217.779	0.479524	0.214985	2.2305	0.025714	0.375997
ENSG00000170128	GPR25	11.3417	1.64066	0.736145	2.22872	0.0258323	NA
ENSG00000204356	NELFE	8.35155	1.77481	0.79799	2.2241	0.0261414	NA
ENSG00000162511	LAPTM5	32.9358	1.0016	0.450626	2.22268	0.0262375	0.382468
ENSG00000234793	AC114730.2	48.1952	0.727887	0.327742	2.22091	0.026357	0.382697
ENSG00000131634	TMEM204	28.9189	0.966744	0.435468	2.22001	0.0264179	0.382697
ENSG00000206028	Z99774.1	1281.13	1.81997	0.819838	2.21991	0.0264248	0.382697
ENSG00000285103	AL451123.1	272.513	0.395191	0.178058	2.21946	0.0264557	0.382697
ENSG00000161940	BCL6B	20.046	1.16701	0.526378	2.21706	0.0266187	0.383878
ENSG00000065911	MTHFD2	97.5463	0.699316	0.315742	2.21483	0.0267717	0.384342
ENSG00000078618	NRDC	152.232	0.491659	0.221987	2.21481	0.0267729	0.384342
ENSG00000224328	MDC1-AS1	859.94	0.341206	0.154128	2.21379	0.0268435	0.384509
ENSG00000111361	EIF2B1	302.248	0.450867	0.203724	2.21313	0.0268888	0.384509
ENSG00000268603	AC053503.5	1.76064	4.21774	1.90695	2.21177	0.0269824	NA
ENSG00000285646		38.7599	0.816217	0.369493	2.20902	0.0271733	0.387732
ENSG00000167524	SGK494	83.7298	0.658891	0.298599	2.20661	0.0273416	0.389545
ENSG00000126353	CCR7	12.8254	1.35594	0.614759	2.20564	0.0274094	NA
ENSG00000139636	LMBR1L	10.3478	1.74216	0.790116	2.20495	0.0274579	NA
ENSG00000177181	RIMKLA	11.5777	1.46706	0.665379	2.20484	0.0274652	NA
ENSG00000142632	ARHGEF19	21.4267	1.1905	0.539949	2.20484	0.0274653	0.390719
ENSG00000244124	ATP1B3-AS1	10.1654	1.5744	0.714873	2.20235	0.0276403	NA
ENSG00000079432	CIC	64.4507	0.672072	0.305301	2.20134	0.0277117	0.393235
ENSG00000223492	AL391097.1	38.834	0.840376	0.381802	2.20108	0.0277306	0.393235
ENSG00000254631	AP001372.1	30.6155	0.942691	0.428615	2.19939	0.0278503	0.393235
ENSG00000232132	NDFIP2-AS1	4.75209	2.57856	1.17264	2.19893	0.0278827	NA
ENSG00000119707	RBM25	65.5016	0.659448	0.300326	2.19578	0.0281079	0.395417
ENSG00000154144	TBRG1	55.153	0.770084	0.350956	2.19424	0.028218	0.395417
ENSG00000014164	ZC3H3	86.468	0.575092	0.262096	2.1942	0.028221	0.395417
ENSG00000103642	LACTB	75.2443	0.797724	0.363641	2.19371	0.0282561	0.395417
ENSG00000235663	SAPCD1-AS1	9.22967	1.95833	0.895423	2.18704	0.0287395	NA
ENSG00000168036	CTNNB1	113.04	0.547913	0.250562	2.18674	0.0287614	0.398563
ENSG00000271821	AL662844.3	229.675	0.472491	0.216149	2.18595	0.028819	0.398563
ENSG00000205037	AC134312.1	20.9048	1.08677	0.497632	2.18389	0.0289701	0.398563
ENSG00000168303	MPLKIP	19.5875	1.11798	0.512287	2.18234	0.0290844	0.398563
ENSG00000073067	CYP2W1	29.0301	0.908832	0.416579	2.18166	0.0291349	0.398563
ENSG00000099326	MZF1	224.931	0.51363	0.235441	2.18157	0.0291413	0.398563
ENSG00000175087	PDIK1L	41.5931	0.789371	0.361846	2.18151	0.0291454	0.398563
ENSG00000123297	TSFM	19.6863	1.12511	0.515779	2.18137	0.029156	0.398563
ENSG00000077935	SMC1B	111.36	0.521553	0.239227	2.18016	0.0292455	0.398643
ENSG00000129925	TMEM8A	41.9623	0.78373	0.359514	2.17997	0.0292597	0.398643
ENSG00000106991	ENG	225.987	0.470593	0.21591	2.17958	0.0292884	0.398643
ENSG00000231128	AL137856.1	388.374	0.407203	0.186984	2.17775	0.0294248	0.399787
ENSG00000072195	SPEG	6.78296	1.97231	0.905751	2.17754	0.0294403	NA
ENSG00000176697	BDNF	42.474	0.794748	0.365099	2.1768	0.0294955	0.399787
ENSG00000015171	ZMYND11	32.5289	0.842624	0.387304	2.17561	0.0295843	0.400363
ENSG00000122477	LRRC39	400.721	0.376567	0.17336	2.17216	0.0298435	0.403043
ENSG00000247137	AP000873.2	631.967	0.352873	0.162668	2.16929	0.030061	0.403276
ENSG00000103671	TRIP4	1.7513	4.21116	1.94183	2.16866	0.0301088	NA
ENSG00000223442	TH2LCRR	490.934	0.362213	0.167191	2.16646	0.0302764	0.404513
ENSG00000169252	ADRB2	17.6604	1.20769	0.557892	2.16474	0.030408	0.405697
ENSG00000130812	ANGPTL6	603.845	0.369585	0.17092	2.16232	0.0305933	0.406707
ENSG00000138684	IL21	20.5	1.11249	0.514547	2.16207	0.0306128	0.406707
ENSG00000140545	MFGE8	3.9894	2.74951	1.27307	2.15974	0.0307926	NA
ENSG00000254230	AC037459.4	594.495	0.372164	0.17269	2.1551	0.0311541	0.41119
ENSG00000108465	CDK5RAP3	4.12312	2.81409	1.30594	2.15483	0.0311748	NA
ENSG00000130684	ZNF337	70.6549	0.63112	0.29318	2.15267	0.0313448	0.412947
ENSG00000160446	ZDHHC12	19.9848	1.09933	0.510885	2.15181	0.0314127	0.41296
ENSG00000213859	KCTD11	15.0664	1.2536	0.582846	2.15082	0.0314903	0.413135
ENSG00000135046	ANXA1	3.33315	3.13145	1.45646	2.15005	0.0315513	NA
ENSG00000100644	HIF1A	1035.34	0.452467	0.210933	2.14507	0.031947	0.417387
ENSG00000120688	WBP4	3.97987	2.76469	1.29052	2.14231	0.0321689	NA
ENSG00000245008	AP001122.1	8.53333	1.66805	0.778976	2.14134	0.0322466	NA
ENSG00000273521	AL162274.1	414.558	0.449928	0.210145	2.14104	0.0322708	0.419765
ENSG00000139187	KLRG1	5.0043	2.27644	1.06332	2.14088	0.0322836	NA
ENSG00000173914	RBM4B	352.798	0.394539	0.184313	2.14059	0.0323067	0.419765
ENSG00000287180		37.5203	0.860871	0.4024	2.13934	0.032408	0.420503
ENSG00000235493	LINC01967	21.4596	1.21025	0.566962	2.13463	0.0327914	0.421999
ENSG00000197283	SYNGAP1	148.703	0.482159	0.226193	2.13163	0.0330372	0.424565
ENSG00000196313	POM121	206.727	0.546494	0.256452	2.13098	0.033091	0.424565
ENSG00000249592	AC139887.2	497.004	0.378539	0.177671	2.13056	0.0331256	0.424565
ENSG00000248668	OXCT1-AS1	276.967	0.388117	0.182221	2.12992	0.033178	0.42466
ENSG00000212747	RTL8B	2.549	3.69366	1.73444	2.1296	0.0332045	NA
ENSG00000127980	PEX1	64.5174	0.711983	0.334546	2.12821	0.0333199	0.425899
ENSG00000226747	AC007966.1	2.4178	3.60515	1.6958	2.12593	0.0335091	NA
ENSG00000132475	H3F3B	373.078	0.359659	0.169276	2.12469	0.0336124	0.426346
ENSG00000230155	FO393401.1	74.3351	0.614208	0.289103	2.12453	0.0336256	0.426346
ENSG00000161905	ALOX15	2.41349	3.60331	1.69611	2.12446	0.0336319	NA
ENSG00000259780	AC009065.1	91.2519	0.545768	0.257002	2.1236	0.0337037	0.426764
ENSG00000101236	RNF24	335.644	0.363447	0.171756	2.11607	0.0343388	0.432485
ENSG00000165046	LETM2	30.5346	0.942224	0.445471	2.11512	0.0344197	0.432927
ENSG00000280383	Z95331.1	95.0117	0.602341	0.284986	2.11358	0.0345513	0.433106
ENSG00000283538	AC005972.4	136.012	0.567726	0.268662	2.11316	0.034587	0.433106
ENSG00000159596	TMEM69	85.2049	0.583321	0.276298	2.1112	0.0347548	0.433106
ENSG00000236540	AC006547.1	267.499	0.436708	0.206932	2.1104	0.034824	0.433286
ENSG00000241360	PDXP	60.0183	0.637204	0.301997	2.10997	0.034861	0.433286
ENSG00000235288	AC099329.1	26.9154	0.977727	0.463593	2.10902	0.034943	0.433734
ENSG00000168763	CNNM3	196.861	0.461045	0.218918	2.10601	0.0352031	0.436389
ENSG00000232593	KANTR	13.3224	1.3347	0.634903	2.10221	0.0355351	NA
ENSG00000160050	CCDC28B	70.7929	0.647405	0.307988	2.10205	0.035549	0.438028
ENSG00000288065		83.7344	0.569624	0.271263	2.09989	0.0357383	0.438028
ENSG00000186010	NDUFA13	119.19	0.517779	0.246609	2.09959	0.0357647	0.438028
ENSG00000162734	PEA15	88.4217	0.565888	0.269728	2.09799	0.0359057	0.438432
ENSG00000257863	AC090049.1	3.36538	3.15746	1.5053	2.09756	0.0359441	NA
ENSG00000167553	TUBA1C	647.111	0.343094	0.163734	2.09543	0.0361328	0.438432
ENSG00000257270	AL928654.2	566.967	0.432187	0.206394	2.09399	0.0362609	0.439128
ENSG00000237705	AC008937.2	1562.73	0.372685	0.178218	2.09117	0.0365128	0.441614
ENSG00000188015	S100A3	14.1258	1.20194	0.574983	2.09039	0.0365828	NA
ENSG00000224733	AL034349.1	1.59974	4.07954	1.95257	2.08932	0.0366788	NA
ENSG00000245275	SAP30L-AS1	648.446	0.316049	0.151553	2.08541	0.0370325	0.445821
ENSG00000100722	ZC3H14	202.468	0.512486	0.245783	2.08512	0.0370586	0.445821
ENSG00000065308	TRAM2	27.7576	1.00105	0.480187	2.0847	0.0370967	0.445821
ENSG00000104960	PTOV1	479.808	0.519377	0.25002	2.07734	0.0377702	0.452028
ENSG00000161040	FBXL13	33.2341	0.829432	0.399447	2.07645	0.0378525	0.452028
ENSG00000125247	TMTC4	12.9719	1.37329	0.661573	2.0758	0.0379127	NA
ENSG00000091317	CMTM6	145.432	0.484612	0.23348	2.07561	0.0379304	0.452388
ENSG00000111266	DUSP16	388.25	0.456437	0.220072	2.07404	0.0380759	0.453549
ENSG00000120963	ZNF706	73.9363	0.672491	0.324371	2.07321	0.0381524	0.453889
ENSG00000157510	AFAP1L1	21.6511	1.1222	0.541548	2.0722	0.0382466	0.454437
ENSG00000163053	SLC16A14	1.56641	4.05386	1.95978	2.06853	0.0385905	NA
ENSG00000178802	MPI	1096.15	0.361425	0.174794	2.06772	0.0386666	0.4577
ENSG00000283632	EXOC3L2	5.92104	1.97237	0.954442	2.06651	0.0387803	NA
ENSG00000167004	PDIA3	33.6062	0.953016	0.461819	2.06361	0.0390546	0.460018
ENSG00000138398	PPIG	65.8326	0.609132	0.295182	2.06358	0.0390572	0.460018
ENSG00000179409	GEMIN4	126.85	0.569387	0.276441	2.05971	0.0394266	0.463214
ENSG00000198728	LDB1	57.1356	0.701064	0.340582	2.05843	0.0395491	0.464076
ENSG00000245261	AL133375.1	145.915	0.443882	0.215852	2.05642	0.0397421	0.465735
ENSG00000222046	DCDC2B	136.068	0.479641	0.233327	2.05566	0.0398151	0.465735
ENSG00000099797	TECR	218.656	0.468733	0.228047	2.05542	0.0398384	0.465735
ENSG00000079462	PAFAH1B3	24.2985	0.964365	0.469848	2.0525	0.0401206	0.466724
ENSG00000286502		4.15745	2.81811	1.37362	2.05159	0.0402093	NA
ENSG00000287855		61.2983	0.608442	0.296767	2.05023	0.0403417	0.468696
ENSG00000213658	LAT	25.2725	1.06449	0.51933	2.04974	0.0403894	0.468696
ENSG00000255026	AC136475.3	56.0167	0.724258	0.353636	2.04803	0.0405572	0.468936
ENSG00000165417	GTF2A1	57.4454	0.679516	0.331793	2.04801	0.0405591	0.468936
ENSG00000238227	TMEM250	18.791	1.08859	0.532612	2.04388	0.0409658	0.471229
ENSG00000183562	AC131971.1	441.312	0.351474	0.171972	2.04379	0.0409745	0.471229
ENSG00000229894	GK3P	19.4688	1.05464	0.516095	2.04349	0.0410039	0.471229
ENSG00000262728	AC123768.3	29.2734	0.854512	0.418315	2.04275	0.0410774	0.471229
ENSG00000261663	AC009065.8	43.7779	0.80169	0.392513	2.04245	0.0411066	0.471229
ENSG00000112237	CCNC	133.631	0.621703	0.304566	2.04127	0.0412237	0.47184
ENSG00000205593	DENND6B	38.7145	0.782387	0.383438	2.04045	0.0413055	0.47184
ENSG00000254602	AP000662.1	80.4944	0.67944	0.332992	2.04041	0.0413097	0.47184
ENSG00000240731	AL139287.1	36.6275	0.768755	0.377083	2.03869	0.0414812	0.473226
ENSG00000259202	AC012568.1	61.7461	0.624098	0.306433	2.03666	0.0416846	0.474813
ENSG00000156170	NDUFAF6	35.7765	0.805866	0.395751	2.03629	0.0417208	0.474813
ENSG00000228804	AC072022.1	343.641	0.350352	0.172145	2.03522	0.0418292	0.475474
ENSG00000136937	NCBP1	658.435	0.356003	0.175083	2.03334	0.0420178	0.475506
ENSG00000227230	AL606534.1	167.901	0.420881	0.207183	2.03145	0.0422095	0.476926
ENSG00000262049	AC139530.1	677.73	0.346388	0.170621	2.03016	0.0423407	0.477335
ENSG00000226890	Z97652.1	175.24	0.452852	0.223401	2.02708	0.0426542	0.479087
ENSG00000108848	LUC7L3	30.3009	0.965461	0.476441	2.0264	0.0427237	0.479297
ENSG00000111962	UST	125.39	0.585119	0.289053	2.02426	0.0429433	0.479899
ENSG00000186104	CYP2R1	568.442	0.326843	0.162093	2.01639	0.0437591	0.486506
ENSG00000276842	AC023510.2	95.9949	0.51841	0.257184	2.01571	0.0438299	0.486506
ENSG00000255182	AC084125.2	180.518	0.514265	0.25519	2.01522	0.0438813	0.486506
ENSG00000187097	ENTPD5	430.185	0.380797	0.189088	2.01387	0.0440235	0.48698
ENSG00000072134	EPN2	22.681	0.951736	0.472678	2.0135	0.0440625	0.48698
ENSG00000140030	GPR65	4.84413	2.59823	1.29043	2.01347	0.0440651	NA
ENSG00000137288	UQCC2	704.999	0.408574	0.203024	2.01244	0.0441738	0.48698
ENSG00000197629	MPEG1	3.80502	2.7026	1.34379	2.01118	0.0443062	NA
ENSG00000228417	AL360182.2	678.449	0.364072	0.181042	2.01099	0.0443268	0.488008
ENSG00000229833	PET100	34.2526	0.947538	0.471481	2.00971	0.0444621	0.488928
ENSG00000179361	ARID3B	4.35455	2.40792	1.19841	2.00927	0.0445085	NA
ENSG00000100441	KHNYN	1163.81	0.298775	0.148751	2.00857	0.0445832	0.48969
ENSG00000164707	SLC13A4	206.225	0.40672	0.202848	2.00504	0.0449585	0.489809
ENSG00000260447	AC009065.3	218.236	0.463101	0.230973	2.005	0.0449632	0.489809
ENSG00000237499	AL357060.1	308.939	0.35561	0.177395	2.00463	0.0450031	0.489809
ENSG00000070540	WIPI1	248.025	0.421143	0.210176	2.00376	0.0450957	0.489809
ENSG00000160097	FNDC5	40.5039	0.73283	0.365846	2.00311	0.0451652	0.489809
ENSG00000225798	AC025918.1	154.027	0.447932	0.223619	2.0031	0.0451663	0.489809
ENSG00000141258	SGSM2	64.9437	0.600047	0.299701	2.00215	0.0452682	0.489809
ENSG00000145536	ADAMTS16	17.8683	1.04574	0.523	1.9995	0.0455546	0.492334
ENSG00000136279	DBNL	190.993	0.426876	0.213593	1.99855	0.0456571	0.492334
ENSG00000286389		41.97	0.730461	0.365497	1.99854	0.0456579	0.492334
ENSG00000151474	FRMD4A	241.547	0.404742	0.202857	1.99522	0.0460194	0.494402
ENSG00000188305	PEAK3	90.123	0.606297	0.303931	1.99485	0.046059	0.494402
ENSG00000223343	AC137630.1	389.732	0.350306	0.175986	1.99053	0.0465322	0.498348
ENSG00000285230	RALY-AS1	52.8403	0.634963	0.319129	1.98967	0.0466267	0.498546
ENSG00000144597	EAF1	57.0321	0.807784	0.406127	1.989	0.0467015	0.498546
ENSG00000279110	AL022323.4	118.374	0.617976	0.310822	1.9882	0.0467897	0.498546
ENSG00000103197	TSC2	384.708	0.342037	0.172158	1.98675	0.0469497	0.499422
ENSG00000198711	SSBP3-AS1	105.839	0.536946	0.270377	1.98592	0.0470425	0.499846
ENSG00000228408	AL031056.1	11.3524	1.31621	0.663152	1.98477	0.0471699	NA
ENSG00000165516	KLHDC2	1033.59	0.347966	0.175424	1.98357	0.0473038	0.501495
ENSG00000130822	PNCK	5.66215	1.88784	0.952091	1.98284	0.0473858	NA
ENSG00000259684	AC084756.1	319.691	0.369538	0.186734	1.97895	0.0478218	0.506417
ENSG00000161328	LRRC56	13.5475	1.20009	0.606833	1.97763	0.0479702	NA
ENSG00000232618	AL355304.1	26.5862	0.903364	0.459141	1.96751	0.0491246	0.516739
ENSG00000176040	TMPRSS7	4.19155	2.35332	1.19831	1.96386	0.0495468	NA
ENSG00000162510	MATN1	358.317	0.380385	0.193951	1.96124	0.0498508	0.521474
ENSG00000064886	CHI3L2	64.816	0.589673	0.30105	1.95872	0.0501455	0.523292
ENSG00000116032	GRIN3B	352.968	0.426596	0.217836	1.95833	0.0501908	0.523292
ENSG00000159788	RGS12	1.42889	3.91824	2.00108	1.95807	0.0502223	NA
ENSG00000078237	TIGAR	1.42889	3.91824	2.00108	1.95807	0.0502223	NA
ENSG00000114113	RBP2	12.2871	1.2757	0.651792	1.95722	0.0503218	NA
ENSG00000197580	BCO2	1.44234	3.92964	2.00824	1.95676	0.0503761	NA
ENSG00000161513	FDXR	1.44234	3.92964	2.00824	1.95676	0.0503761	NA
ENSG00000221909	FAM200A	14.6037	1.10808	0.566496	1.95602	0.0504632	0.524973
ENSG00000259515	AL117209.1	36.1646	0.771171	0.395021	1.95223	0.0509113	0.526808
ENSG00000268030	AC005253.1	667.895	0.331696	0.169915	1.95213	0.0509231	0.526808
ENSG00000235079	ZRANB2-AS1	1030.09	0.284725	0.145874	1.95185	0.0509554	0.526808
ENSG00000251580	LINC02482	109.849	0.582139	0.298594	1.9496	0.051224	0.528811
ENSG00000259627	AC079328.2	73.1988	0.530215	0.272169	1.94811	0.0514018	0.529489
ENSG00000182676	PPP1R27	33.2274	0.83764	0.430539	1.94556	0.0517073	0.531792
ENSG00000118369	USP35	29.7911	0.860977	0.443174	1.94275	0.0520461	0.534378
ENSG00000144224	UBXN4	10.0252	1.41029	0.725936	1.94272	0.0520499	NA
ENSG00000092020	PPP2R3C	67.6864	0.561006	0.288974	1.94137	0.0522128	0.534779
ENSG00000115694	STK25	89.0034	0.548816	0.282911	1.93989	0.0523933	0.534779
ENSG00000265287	AC005726.5	38.6529	0.799862	0.412408	1.93949	0.0524417	0.534779
ENSG00000237773	AC073332.1	490.295	0.297976	0.154147	1.93307	0.0532277	0.541215
ENSG00000254461	AP001107.4	144.299	0.524882	0.271686	1.93194	0.0533663	0.541769
ENSG00000166126	AMN	81.1404	0.535019	0.27708	1.93092	0.0534928	0.541769
ENSG00000152782	PANK1	19.9057	0.978691	0.507408	1.92881	0.0537548	0.541769
ENSG00000255382	AP001646.3	8.08413	1.5532	0.806992	1.92468	0.0542696	NA
ENSG00000256733	AP003721.2	26.7315	1.07867	0.560561	1.92427	0.0543211	0.544711
ENSG00000173114	LRRN3	86.1549	0.613282	0.318879	1.92324	0.0544494	0.545418
ENSG00000170876	TMEM43	46.54	0.672259	0.349643	1.9227	0.0545178	0.545525
ENSG00000280594	BTG3-AS1	165.475	0.464458	0.2417	1.92163	0.0546525	0.546293
ENSG00000100726	TELO2	12.5438	1.21901	0.634375	1.9216	0.0546562	NA
ENSG00000205923	CEMP1	313.765	0.365638	0.190584	1.91851	0.0550464	0.547588
ENSG00000225470	JPX	31.6985	0.809324	0.422071	1.91751	0.0551735	0.547588
ENSG00000260465	AC018557.1	1104.66	0.287738	0.150067	1.91739	0.0551878	0.547588
ENSG00000187066	TMEM262	1007.22	0.276425	0.144292	1.91573	0.0553994	0.548535
ENSG00000226800	CACTIN-AS1	592.204	0.292774	0.152989	1.91369	0.0556593	0.550532
ENSG00000255237	AC138230.1	13.3773	1.26944	0.664481	1.91042	0.0560788	NA
ENSG00000138640	FAM13A	336.838	0.419752	0.219792	1.90977	0.0561634	0.554356
ENSG00000287356		28.564	0.790407	0.414177	1.90838	0.0563419	0.555514
ENSG00000156873	PHKG2	18.5402	1.00727	0.528691	1.90521	0.056753	0.557845
ENSG00000009724	MASP2	328.943	0.354897	0.186504	1.90289	0.0570543	0.559642
ENSG00000115295	CLIP4	13.4981	1.19243	0.62726	1.90102	0.0572994	NA
ENSG00000116717	GADD45A	6.79991	1.7733	0.932993	1.90066	0.0573465	NA
ENSG00000198542	ITGBL1	2.09869	3.38418	1.78195	1.89914	0.0575457	NA
ENSG00000088888	MAVS	102.28	0.508903	0.26812	1.89804	0.0576907	0.564127
ENSG00000167216	KATNAL2	134.269	0.443066	0.233544	1.89714	0.0578094	0.564702
ENSG00000266053	NDUFV2-AS1	241.23	0.359603	0.189642	1.89622	0.0579305	0.565301
ENSG00000123329	ARHGAP9	226.414	0.569309	0.300651	1.89359	0.0582798	0.565787
ENSG00000066044	ELAVL1	3.36104	2.47135	1.30527	1.89336	0.0583106	NA
ENSG00000205611	LINC01597	36.1845	0.85405	0.451563	1.89132	0.0585815	0.567426
ENSG00000100266	PACSIN2	43.7009	0.769398	0.406868	1.89103	0.058621	0.567426
ENSG00000182586	LINC00334	175.489	0.415848	0.21992	1.8909	0.0586374	0.567426
ENSG00000237568	AC099063.1	9364.58	0.488204	0.258345	1.88973	0.0587938	0.567859
ENSG00000272849	AC084018.1	138.16	0.549845	0.291436	1.88668	0.059204	0.571237
ENSG00000223501	VPS52	272.141	0.469945	0.249308	1.88499	0.0594305	0.572837
ENSG00000085788	DDHD2	830.79	0.268587	0.142858	1.8801	0.0600948	0.5763
ENSG00000286207		22.8435	0.872297	0.464093	1.87957	0.0601661	0.576398
ENSG00000233723	LINC01122	13.7015	1.22183	0.651195	1.87629	0.0606159	NA
ENSG00000120370	GORAB	1.5635	4.05079	2.15974	1.87559	0.0607119	NA
ENSG00000100764	PSMC1	296.36	0.327977	0.174922	1.87499	0.0607947	0.578315
ENSG00000248469	AC139491.1	23.913	1.02741	0.548156	1.8743	0.060889	0.578629
ENSG00000072682	P4HA2	1.46281	3.94751	2.10743	1.87314	0.061049	NA
ENSG00000137274	BPHL	21.1051	0.940984	0.502445	1.87281	0.0610948	0.579206
ENSG00000172349	IL16	151.83	0.393844	0.210353	1.8723	0.0611655	0.579206
ENSG00000116171	SCP2	3.32832	2.45794	1.31288	1.87218	0.0611821	NA
ENSG00000141543	EIF4A3	6.66363	1.75333	0.936658	1.8719	0.0612209	NA
ENSG00000236383	LINC00854	196.528	0.413221	0.220778	1.87166	0.0612531	0.579206
ENSG00000224505	AC138150.1	817.65	0.302793	0.161829	1.87106	0.0613362	0.579206
ENSG00000237324	AC093158.1	6.12298	1.79509	0.959457	1.87094	0.0613532	NA
ENSG00000099834	CDHR5	82.2808	0.54684	0.292353	1.87048	0.0614173	0.579206
ENSG00000167578	RAB4B	8.06504	1.5521	0.829824	1.87039	0.0614296	NA
ENSG00000232832	LMLN-AS1	35.9228	0.703863	0.376478	1.8696	0.0615398	0.579566
ENSG00000130340	SNX9	7.92433	1.52621	0.816329	1.8696	0.0615398	NA
ENSG00000148926	ADM	2.9006	2.88846	1.54649	1.86775	0.0617975	NA
ENSG00000185722	ANKFY1	42.8242	0.656646	0.351881	1.8661	0.0620274	0.581396
ENSG00000139626	ITGB7	242.74	0.442589	0.237186	1.866	0.0620419	0.581396
ENSG00000258869	LINC02312	13.2664	1.33805	0.717529	1.86481	0.0622085	NA
ENSG00000149488	TMC2	19.0968	0.962014	0.516484	1.86262	0.0625155	0.583519
ENSG00000259519	AC051619.4	11.5666	1.24724	0.670003	1.86155	0.0626669	NA
ENSG00000177556	ATOX1	98.0886	0.463901	0.249281	1.86096	0.0627502	0.58478
ENSG00000159433	STARD9	47.1429	0.749792	0.402944	1.86079	0.0627744	0.58478
ENSG00000230084	AC006059.1	889.234	0.312406	0.168058	1.85891	0.0630397	0.586673
ENSG00000138079	SLC3A1	1558.29	0.253526	0.136576	1.8563	0.0634102	0.587866
ENSG00000205250	E2F4	26.5198	0.781858	0.421201	1.85626	0.0634168	0.587866
ENSG00000266872	AC015688.7	206.058	0.397248	0.214441	1.85248	0.063957	0.588608
ENSG00000259605	AC074212.1	90.3189	0.584733	0.315768	1.85178	0.0640577	0.588608
ENSG00000174483	BBS1	162.539	0.40331	0.217926	1.85067	0.0642168	0.589497
ENSG00000185950	IRS2	28.3856	0.822506	0.444809	1.84912	0.0644406	0.590977
ENSG00000166167	BTRC	6.29482	1.63454	0.885487	1.84592	0.0649033	NA
ENSG00000206417	H1FX-AS1	9771.25	0.253882	0.137593	1.84516	0.0650139	0.594503
ENSG00000006459	KDM7A	24.1251	0.816396	0.442744	1.84395	0.0651911	0.594906
ENSG00000161091	MFSD12	516.722	0.339733	0.184358	1.84279	0.0653594	0.594906
ENSG00000095787	WAC	206.773	0.367545	0.199544	1.84193	0.0654858	0.594906
ENSG00000269910	AL049840.2	363.658	0.330094	0.179219	1.84185	0.065497	0.594906
ENSG00000154640	BTG3	15.6115	1.10123	0.598062	1.84134	0.0655721	0.594906
ENSG00000167964	RAB26	317.298	0.34107	0.18533	1.84034	0.065718	0.594906
ENSG00000268087	AC008764.2	98.8404	0.486361	0.264583	1.83822	0.0660301	0.595722
ENSG00000095370	SH2D3C	11.5235	1.2313	0.669988	1.83779	0.0660934	NA
ENSG00000203739	AL645568.1	71.4074	0.535144	0.29145	1.83614	0.0663371	0.59792
ENSG00000197099	AC068631.1	59.1809	0.587102	0.319893	1.83531	0.0664604	0.59841
ENSG00000102967	DHODH	146.746	0.466181	0.254061	1.83492	0.0665182	0.59841
ENSG00000231646	FSIP2-AS1	3.42266	2.49538	1.36149	1.83283	0.0668283	NA
ENSG00000089159	PXN	142.005	0.398154	0.217609	1.82968	0.0672981	0.601973
ENSG00000099875	MKNK2	32.4411	0.734685	0.401617	1.82932	0.0673523	0.601973
ENSG00000262692	AC116914.2	22.5372	0.893359	0.488465	1.82891	0.0674132	0.601973
ENSG00000180354	MTURN	3.66458	2.64073	1.4444	1.82825	0.0675123	NA
ENSG00000254122	PCDHGB7	1.5366	4.02859	2.20393	1.82791	0.0675625	NA
ENSG00000205277	MUC12	38.3375	0.839652	0.459733	1.82639	0.0677917	0.601973
ENSG00000171970	ZNF57	14.2243	1.20282	0.658845	1.82565	0.0679027	NA
ENSG00000143382	ADAMTSL4	233.873	0.434058	0.23798	1.82392	0.0681634	0.604007
ENSG00000109323	MANBA	1.52958	4.02282	2.2062	1.82341	0.0682409	NA
ENSG00000181722	ZBTB20	55.9992	0.846369	0.464252	1.82308	0.0682911	0.604571
ENSG00000106617	PRKAG2	30.3471	0.755712	0.415361	1.81941	0.0688488	0.608938
ENSG00000231652	AL590428.1	14.5541	1.10265	0.606739	1.81734	0.0691648	0.609244
ENSG00000166398	KIAA0355	32.7774	0.699949	0.385207	1.81707	0.0692058	0.609244
ENSG00000150093	ITGB1	27.5821	0.786915	0.433572	1.81496	0.0695305	0.610395
ENSG00000156804	FBXO32	11.7388	1.18754	0.654342	1.81486	0.0695461	NA
ENSG00000167112	TRUB2	32.3552	0.73474	0.40521	1.81324	0.0697955	0.612153
ENSG00000178209	PLEC	111.8	0.483873	0.267122	1.81143	0.0700742	0.614026
ENSG00000271889	AC016747.2	48.27	0.658175	0.363811	1.80911	0.0704337	0.615184
ENSG00000092841	MYL6	2112.69	0.254635	0.14078	1.80875	0.0704905	0.615184
ENSG00000225632	AL161644.1	25.5671	0.783194	0.433168	1.80806	0.0705969	0.615184
ENSG00000140093	SERPINA10	25.2094	0.908178	0.502689	1.80664	0.0708185	0.616545
ENSG00000177666	PNPLA2	13.5786	1.11898	0.619998	1.80482	0.0711029	NA
ENSG00000280789	PAGR1	100.659	0.51965	0.287965	1.80456	0.0711435	0.617924
ENSG00000100360	IFT27	1.27792	3.75575	2.08141	1.80442	0.0711648	NA
ENSG00000269300	AC008734.1	83.5938	0.490383	0.271775	1.80437	0.0711731	0.617924
ENSG00000287258		1.94421	3.26261	1.80899	1.80356	0.071301	NA
ENSG00000055950	MRPL43	28.2303	0.766941	0.425632	1.80189	0.0715632	0.62074
ENSG00000284669	AC092053.3	383.188	0.310115	0.172288	1.79998	0.0718639	0.622629
ENSG00000272661	AC021097.1	31.263	0.725409	0.403189	1.79918	0.0719904	0.622629
ENSG00000089060	SLC8B1	38.5838	0.698439	0.38863	1.79718	0.0723066	0.622816
ENSG00000161395	PGAP3	5.34838	1.78878	0.995646	1.79661	0.0723982	NA
ENSG00000061273	HDAC7	146.545	0.419094	0.233403	1.79558	0.0725615	0.62424
ENSG00000198746	GPATCH3	17.7726	1.04927	0.584499	1.79515	0.0726293	0.624255
ENSG00000128016	ZFP36	11.3027	1.2056	0.671866	1.79441	0.0727475	NA
ENSG00000075292	ZNF638	9.01862	1.341	0.748189	1.79233	0.0730793	NA
ENSG00000228485	GRK5-IT1	1.92103	3.24651	1.81147	1.7922	0.0731017	NA
ENSG00000256039	LINC02446	1.92023	3.24651	1.81164	1.79203	0.0731283	NA
ENSG00000114933	INO80D	53.4202	0.600302	0.335352	1.79007	0.0734429	0.628958
ENSG00000160886	LY6K	3.71685	2.14083	1.19677	1.78884	0.0736407	NA
ENSG00000170468	RIOX1	6.68215	1.5324	0.857027	1.78804	0.0737695	NA
ENSG00000090238	YPEL3	42.5403	0.622006	0.347966	1.78755	0.0738488	0.630629
ENSG00000125945	ZNF436	62.6654	0.594808	0.332964	1.78641	0.0740335	0.630629
ENSG00000078487	ZCWPW1	294.769	0.338853	0.189688	1.78638	0.0740385	0.630629
ENSG00000140398	NEIL1	427.007	0.407712	0.228361	1.78539	0.0741987	0.631017
ENSG00000286316		32.3153	0.702019	0.393309	1.78491	0.0742766	0.631017
ENSG00000263551	AP005328.1	1.28786	3.76535	2.11321	1.78182	0.0747792	NA
ENSG00000203469	AL354956.1	318.034	0.323612	0.181619	1.78181	0.0747799	0.634085
ENSG00000074855	ANO8	171.856	0.369049	0.207393	1.77947	0.0751633	0.635384
ENSG00000278727	AC000403.1	1.89473	3.22849	1.81444	1.77933	0.0751858	NA
ENSG00000082146	STRADB	396.219	0.289654	0.162903	1.77807	0.0753923	0.635853
ENSG00000151694	ADAM17	707.376	0.261752	0.147306	1.77693	0.0755803	0.636276
ENSG00000273253	AL022328.4	584.988	0.359067	0.202077	1.77688	0.0755876	0.636276
ENSG00000151322	NPAS3	1.93017	3.25333	1.83134	1.77647	0.0756552	NA
ENSG00000140332	TLE3	32.5392	0.907881	0.511154	1.77614	0.07571	0.636276
ENSG00000249532	AC106864.1	760.717	0.326741	0.184087	1.77493	0.0759091	0.636276
ENSG00000177374	HIC1	1454.1	0.323755	0.182742	1.77166	0.0764518	0.638502
ENSG00000223842	AL360093.1	17.1598	1.09848	0.620693	1.76977	0.0767655	0.638502
ENSG00000064999	ANKS1A	1.27149	3.74959	2.11887	1.76962	0.0767906	NA
ENSG00000159445	THEM4	5.62331	1.86861	1.05654	1.76862	0.0769579	NA
ENSG00000283125	AC022726.2	27.5056	0.743891	0.420619	1.76856	0.0769671	0.638502
ENSG00000287629		35.2157	0.732932	0.414944	1.76634	0.0773386	0.638809
ENSG00000253980	AC010609.1	117.422	0.45472	0.257479	1.76605	0.0773879	0.638809
ENSG00000121039	RDH10	1.28435	3.76209	2.13074	1.76562	0.0774588	NA
ENSG00000166340	TPP1	97.9052	0.457765	0.259729	1.76247	0.0779899	0.640231
ENSG00000287795		3.24389	2.39523	1.35906	1.76242	0.0779981	NA
ENSG00000072415	MPP5	266.007	0.368634	0.209184	1.76225	0.0780269	0.640231
ENSG00000275025	AC002401.3	20.172	0.851174	0.483322	1.76109	0.0782233	0.640231
ENSG00000108788	MLX	139.415	0.499855	0.284028	1.75988	0.078428	0.640231
ENSG00000175147	TMEM51-AS1	1.25805	3.73661	2.12364	1.75953	0.0784881	NA
ENSG00000110400	NECTIN1	1.25805	3.73661	2.12364	1.75953	0.0784881	NA
ENSG00000116221	MRPL37	248.604	0.331265	0.188281	1.75942	0.0785056	0.640231
ENSG00000255958	AC115676.1	44.8911	0.605138	0.343993	1.75916	0.0785504	0.640231
ENSG00000177479	ARIH2	126.071	0.395795	0.224994	1.75913	0.0785547	0.640231
ENSG00000121879	PIK3CA	27.1793	0.756298	0.430056	1.7586	0.0786449	0.640413
ENSG00000273179	AC092535.4	2.2557	3.49821	1.98928	1.75853	0.0786575	NA
ENSG00000248508	SRP14-AS1	8.52496	1.48931	0.847083	1.75816	0.0787201	NA
ENSG00000287553		236.71	0.337855	0.192166	1.75814	0.0787241	0.640506
ENSG00000198932	GPRASP1	20.0635	0.894209	0.508844	1.75734	0.0788606	0.640625
ENSG00000021574	SPAST	23.5021	0.808487	0.460085	1.75725	0.0788744	0.640625
ENSG00000261236	BOP1	65.581	0.604623	0.344452	1.75532	0.0792051	0.642407
ENSG00000154710	RABGEF1	299.666	0.315984	0.180063	1.75485	0.0792844	0.642407
ENSG00000090615	GOLGA3	33.9771	0.69229	0.394722	1.75387	0.0794536	0.642567
ENSG00000110092	CCND1	24.3092	0.850413	0.485729	1.7508	0.0799807	0.645725
ENSG00000092203	TOX4	584.897	0.331039	0.189189	1.74978	0.0801567	0.64625
ENSG00000124557	BTN1A1	5.37145	1.78971	1.02289	1.74966	0.0801763	NA
ENSG00000107771	CCSER2	8.46365	1.50299	0.85961	1.74845	0.0803856	NA
ENSG00000284976	BX255925.3	4.72463	1.8425	1.0542	1.74778	0.0805028	NA
ENSG00000124313	IQSEC2	12.3726	1.09602	0.627105	1.74775	0.0805071	NA
ENSG00000118200	CAMSAP2	26.5202	1.01902	0.583362	1.74681	0.0806708	0.647844
ENSG00000277382	AC005837.3	7.92973	1.35661	0.777202	1.7455	0.0808973	NA
ENSG00000231711	LINC00899	45.2887	0.666409	0.38182	1.74535	0.0809247	0.648359
ENSG00000102144	PGK1	46.362	0.62169	0.356552	1.74362	0.0812256	0.649667
ENSG00000104879	CKM	12.1091	1.1489	0.658961	1.7435	0.0812461	NA
ENSG00000117724	CENPF	28.6909	0.775728	0.445031	1.74309	0.0813183	0.649859
ENSG00000286223		1432.29	0.341296	0.195897	1.74222	0.0814699	0.65052
ENSG00000277595	AC007546.1	6.62827	1.53398	0.880709	1.74175	0.0815514	NA
ENSG00000271857	AL096865.1	9.46057	1.41975	0.81532	1.74134	0.0816242	NA
ENSG00000272159	AC087623.4	33.9738	0.709563	0.407886	1.73961	0.0819275	0.653069
ENSG00000235126	AC128709.2	1.39908	3.89153	2.23802	1.73882	0.0820661	NA
ENSG00000071894	CPSF1	66.4693	0.544259	0.313024	1.73872	0.0820848	0.653685
ENSG00000197958	RPL12	295.914	0.333216	0.191806	1.73726	0.082341	0.653968
ENSG00000166402	TUB	142.396	0.457412	0.263378	1.73671	0.0824376	0.653968
ENSG00000125812	GZF1	138.227	0.427539	0.246223	1.73639	0.0824953	0.653968
ENSG00000226312	CFLAR-AS1	1630.48	0.268968	0.154916	1.73622	0.0825249	0.653968
ENSG00000266767	AP000897.2	1.2446	3.72343	2.14477	1.73605	0.0825553	NA
ENSG00000100036	SLC35E4	355.425	0.288069	0.165985	1.73551	0.082651	0.654419
ENSG00000259661	AC068831.4	509.237	0.344196	0.198494	1.73404	0.0829109	0.654981
ENSG00000105372	RPS19	192.219	0.425402	0.245347	1.73388	0.0829391	0.654981
ENSG00000259274	AC107241.1	67.8959	0.508416	0.293242	1.73377	0.0829585	0.654981
ENSG00000240694	PNMA2	15.2245	1.11188	0.641534	1.73315	0.0830684	0.654981
ENSG00000197774	EME2	2288.5	0.278235	0.16058	1.73269	0.0831503	0.654981
ENSG00000167470	MIDN	24.9094	0.814549	0.470193	1.73237	0.0832074	0.654981
ENSG00000184402	SS18L1	53.134	0.56979	0.329118	1.73126	0.0834054	0.655531
ENSG00000267199	AP001029.2	87.1088	0.604046	0.348922	1.73118	0.0834198	0.655531
ENSG00000285863		47.2794	0.594805	0.343722	1.73048	0.0835442	0.655531
ENSG00000064601	CTSA	92.9632	0.469449	0.27138	1.72986	0.0836551	0.655531
ENSG00000267698	AC002116.2	32.7636	0.887141	0.513261	1.72844	0.0839092	0.656131
ENSG00000274227	AC073575.2	98.8099	0.436872	0.252825	1.72796	0.0839953	0.656261
ENSG00000233461	AL445524.1	2.78295	2.81581	1.6301	1.72739	0.084098	NA
ENSG00000245164	LINC00861	2155.8	0.900794	0.521882	1.72605	0.0843387	0.658239
ENSG00000238083	LRRC37A2	127.916	0.425319	0.246473	1.72563	0.0844148	0.658239
ENSG00000204657	OR2H2	7.09853	1.47278	0.853683	1.72521	0.0844904	NA
ENSG00000011566	MAP4K3	4.61985	1.81748	1.05355	1.7251	0.0845088	NA
ENSG00000186364	NUDT17	233.107	0.333815	0.193597	1.72427	0.0846586	0.658239
ENSG00000268677	AC011495.3	25.4244	0.8441	0.489798	1.72337	0.0848224	0.658239
ENSG00000158435	CNOT11	155.052	0.365765	0.212267	1.72313	0.0848647	0.658239
ENSG00000165694	FRMD7	16.1348	0.952438	0.552974	1.72239	0.0849986	0.658239
ENSG00000136867	SLC31A2	135.894	0.38491	0.22353	1.72196	0.0850771	0.658239
ENSG00000072864	NDE1	3.54541	2.05809	1.19556	1.72144	0.0851714	NA
ENSG00000286122		217.324	0.478396	0.278206	1.71957	0.0855104	0.660451
ENSG00000137409	MTCH1	8.45037	1.33001	0.773642	1.71916	0.0855854	NA
ENSG00000188895	MSL1	205.567	0.377877	0.2199	1.7184	0.0857229	0.661551
ENSG00000255949	RPS6KB2-AS1	705.211	0.316556	0.184281	1.71778	0.0858362	0.661885
ENSG00000141012	GALNS	38.5212	0.645248	0.376277	1.71482	0.086378	0.664435
ENSG00000143153	ATP1B1	71.6676	0.495308	0.289026	1.71371	0.0865812	0.664956
ENSG00000079974	RABL2B	59.4302	0.594681	0.347019	1.71369	0.0865864	0.664956
ENSG00000188784	PLA2G2E	1.43823	3.9268	2.29334	1.71227	0.0868477	NA
ENSG00000118094	TREH	15.4043	1.07752	0.629478	1.71177	0.0869384	0.666023
ENSG00000260051	AL031600.1	56.0616	0.670248	0.391623	1.71146	0.0869955	0.666023
ENSG00000122034	GTF3A	592.339	0.282565	0.165108	1.7114	0.0870074	0.666023
ENSG00000155366	RHOC	109.608	0.407772	0.238335	1.71092	0.0870963	0.666163
ENSG00000229728	AL136531.1	12.0892	1.12949	0.660386	1.71035	0.0872005	NA
ENSG00000269956	MKNK1-AS1	162.764	0.381176	0.222879	1.71024	0.0872209	0.666534
ENSG00000108312	UBTF	235.411	0.32092	0.187777	1.70905	0.0874408	0.666639
ENSG00000242950	ERVW-1	33.5759	0.664706	0.389294	1.70746	0.0877358	0.66666
ENSG00000264272	AC100786.2	132.428	0.458705	0.268672	1.7073	0.0877656	0.66666
ENSG00000274070	CASTOR2	82.1183	0.458493	0.2686	1.70698	0.0878266	0.66666
ENSG00000054148	PHPT1	56.6429	0.538083	0.315336	1.70638	0.0879376	0.66666
ENSG00000205060	SLC35B4	1.86443	3.21166	1.88216	1.70637	0.0879391	NA
ENSG00000267387	AC020931.1	565.426	0.258912	0.151791	1.70571	0.0880616	0.667065
ENSG00000106400	ZNHIT1	3.05699	2.30565	1.35183	1.70558	0.0880872	NA
ENSG00000180773	SLC36A4	9.31098	1.25373	0.735135	1.70544	0.088113	NA
ENSG00000166747	AP1G1	10.2185	1.22059	0.715707	1.70543	0.088114	NA
ENSG00000287099		28.8612	0.75735	0.444392	1.70424	0.0883362	0.668296
ENSG00000092036	HAUS4	35.0827	0.672438	0.394762	1.7034	0.0884927	0.668722
ENSG00000255650	FAM222A-AS1	1.76635	3.11255	1.82945	1.70136	0.0888752	NA
ENSG00000067057	PFKP	66.8742	0.526195	0.309281	1.70135	0.0888774	0.669751
ENSG00000167110	GOLGA2	14.6417	1.03995	0.611368	1.70102	0.088939	0.669751
ENSG00000156136	DCK	33.5096	0.686628	0.403799	1.70042	0.0890516	0.669751
ENSG00000129103	SUMF2	25.7901	0.801309	0.471245	1.70041	0.0890543	0.669751
ENSG00000151135	TMEM263	132.73	0.373952	0.22019	1.69832	0.0894478	0.670661
ENSG00000137857	DUOX1	453.979	0.307349	0.180984	1.69821	0.0894674	0.670661
ENSG00000106976	DNM1	113.72	0.459715	0.270878	1.69713	0.0896723	0.670661
ENSG00000006607	FARP2	104.217	0.47642	0.280812	1.69658	0.0897769	0.670912
ENSG00000108506	INTS2	4.03425	1.90143	1.12146	1.69549	0.0899824	NA
ENSG00000014257	ACPP	1.7806	3.1225	1.84267	1.69455	0.0901603	NA
ENSG00000112079	STK38	15.9315	0.927678	0.547493	1.69441	0.0901873	0.672383
ENSG00000128203	ASPHD2	20.369	0.929552	0.549048	1.69302	0.0904508	0.672754
ENSG00000137825	ITPKA	4.66474	2.14952	1.26977	1.69284	0.0904864	NA
ENSG00000276054	AC243654.3	6.95288	1.42968	0.845009	1.69192	0.090662	NA
ENSG00000155657	TTN	3530.47	0.274543	0.162295	1.69163	0.0907173	0.673676
ENSG00000084731	KIF3C	1.77357	3.11739	1.84362	1.69091	0.0908543	NA
ENSG00000223547	ZNF844	1.77277	3.11739	1.84381	1.69073	0.0908875	NA
ENSG00000175582	RAB6A	9.69352	1.21872	0.721119	1.69003	0.0910213	NA
ENSG00000138674	SEC31A	15.9189	0.999631	0.591761	1.68925	0.091172	0.675489
ENSG00000197976	AKAP17A	38.543	0.608972	0.360503	1.68923	0.091176	0.675489
ENSG00000170027	YWHAG	24.9765	0.817439	0.484217	1.68817	0.0913793	0.676074
ENSG00000160908	ZNF394	237.653	0.310648	0.184026	1.68807	0.091398	0.676074
ENSG00000271383	NBPF19	1.75641	3.1052	1.84052	1.68713	0.0915789	NA
ENSG00000182463	TSHZ2	57.0033	0.547918	0.324833	1.68677	0.0916472	0.677386
ENSG00000197915	HRNR	2.52661	2.68297	1.59416	1.683	0.0923753	NA
ENSG00000226143	Z98752.1	13.6226	1.03557	0.615331	1.68295	0.0923852	NA
ENSG00000213398	LCAT	118.359	0.410894	0.244191	1.68267	0.0924387	0.680044
ENSG00000245532	NEAT1	80.7351	0.511643	0.304278	1.6815	0.0926666	0.680949
ENSG00000179397	CATSPERE	13.201	1.05668	0.628516	1.68123	0.0927175	NA
ENSG00000273137	AL022328.2	119.073	0.477813	0.284229	1.68109	0.092746	0.680949
ENSG00000124587	PEX6	11.5745	1.13754	0.676838	1.68067	0.0928265	NA
ENSG00000183963	SMTN	125.669	0.372766	0.221915	1.67977	0.0930028	0.681127
ENSG00000164062	APEH	11.4304	1.12489	0.669676	1.67976	0.0930043	NA
ENSG00000198786	MT-ND5	4659.51	0.319111	0.189986	1.67966	0.0930239	0.681127
ENSG00000173678	SPDYE2B	16.8618	0.916643	0.545843	1.67931	0.0930907	0.681127
ENSG00000104852	SNRNP70	35.2359	0.737765	0.439447	1.67885	0.0931819	0.681155
ENSG00000106952	TNFSF8	114.43	0.621595	0.37047	1.67786	0.0933752	0.681155
ENSG00000256453	DND1	797.076	0.270675	0.161332	1.67775	0.0933968	0.681155
ENSG00000188910	GJB3	2.54136	2.67381	1.5938	1.67763	0.0934186	NA
ENSG00000275120	AC048382.5	379.337	0.277348	0.165345	1.67738	0.0934674	0.681155
ENSG00000197863	ZNF790	61.6192	0.496662	0.296182	1.67688	0.0935659	0.681155
ENSG00000231889	TRAF3IP2-AS1	44.0701	0.585327	0.349093	1.67671	0.0935993	0.681155
ENSG00000100567	PSMA3	680.131	0.29296	0.174846	1.67553	0.0938307	0.681951
ENSG00000176248	ANAPC2	1.74376	3.09519	1.84771	1.67515	0.0939047	NA
ENSG00000173627	APOBEC4	20.4795	0.937008	0.559516	1.67468	0.0939974	0.681951
ENSG00000267287	AC068473.3	2.55382	2.71157	1.62113	1.67264	0.0943979	NA
ENSG00000100697	DICER1	17.436	0.876405	0.524048	1.67238	0.0944503	0.684186
ENSG00000235194	PPP1R3E	57.1151	0.540242	0.323444	1.67028	0.0948635	0.685414
ENSG00000138175	ARL3	19.8882	0.824709	0.493755	1.67028	0.0948644	0.685414
ENSG00000256007	ARAP1-AS1	576.458	0.262212	0.157009	1.67005	0.0949101	0.685414
ENSG00000157978	LDLRAP1	70.0619	0.626984	0.375839	1.66823	0.0952707	0.687441
ENSG00000150403	TMCO3	3.07947	2.30556	1.38262	1.66754	0.0954073	NA
ENSG00000261329	AC016597.1	115.046	0.381015	0.228571	1.66695	0.0955253	0.687441
ENSG00000116205	TCEANC2	2.39611	2.59069	1.5543	1.66678	0.0955577	NA
ENSG00000234630	AC245060.2	27.3485	0.734701	0.44098	1.66607	0.0957003	0.687441
ENSG00000122565	CBX3	25.0284	0.775005	0.465718	1.66411	0.0960906	0.68972
ENSG00000279080	AL022322.2	488.572	0.270108	0.162426	1.66296	0.0963199	0.690841
ENSG00000173757	STAT5B	13.4803	1.012	0.608814	1.66224	0.0964637	NA
ENSG00000124570	SERPINB6	21.7223	0.82471	0.496404	1.66137	0.0966399	0.691473
ENSG00000256237	AC007450.1	1.78271	3.12497	1.88129	1.66108	0.0966974	NA
ENSG00000119953	SMNDC1	522.021	0.318279	0.191611	1.66107	0.0966989	0.691473
ENSG00000233058	LINC00884	5.31114	1.7656	1.06326	1.66054	0.096805	NA
ENSG00000236404	VLDLR-AS1	64.3548	0.620124	0.3739	1.65853	0.0972107	0.693614
ENSG00000183513	COA5	82.174	0.450163	0.271568	1.65764	0.0973893	0.693614
ENSG00000170275	CRTAP	34.8334	0.625846	0.377752	1.65676	0.0975672	0.693991
ENSG00000230322	AL136320.1	271.023	0.334369	0.20187	1.65636	0.0976485	0.694046
ENSG00000197446	CYP2F1	1.77337	3.11786	1.8826	1.65614	0.0976927	NA
ENSG00000107862	GBF1	12.3986	1.00784	0.608933	1.65509	0.0979055	NA
ENSG00000140836	ZFHX3	151.034	0.444147	0.268652	1.65324	0.0982819	0.696975
ENSG00000197054	ZNF763	2.38266	2.58321	1.56417	1.65149	0.098638	NA
ENSG00000244945	AC136604.2	210.967	0.342046	0.207194	1.65085	0.0987684	0.699363
ENSG00000257878	AC007298.2	51.4722	0.535557	0.324481	1.6505	0.0988407	0.699363
ENSG00000158714	SLAMF8	33.8168	0.68367	0.414868	1.64792	0.0993682	0.700641
ENSG00000204576	PRR3	110.242	0.389225	0.236193	1.64791	0.0993715	0.700641
ENSG00000104885	DOT1L	102.765	0.427046	0.259201	1.64755	0.0994448	0.700641
ENSG00000150991	UBC	22.9041	0.876885	0.532386	1.64709	0.0995405	0.700641
ENSG00000155660	PDIA4	8.96548	1.30536	0.792901	1.64631	0.0996995	NA
ENSG00000148795	CYP17A1	8.40539	1.32282	0.80355	1.64622	0.0997181	NA
ENSG00000286645		18.3402	0.874297	0.531491	1.64499	0.099972	0.702108
ENSG00000255741	AP000808.2	26.4227	0.767013	0.46658	1.64391	0.100196	0.70262
ENSG00000117410	ATP6V0B	8.97955	1.31016	0.797073	1.64371	0.100236	NA
ENSG00000025772	TOMM34	18.2991	0.860751	0.523828	1.64319	0.100343	0.70262
ENSG00000111052	LIN7A	1.90327	3.23453	1.96899	1.64273	0.100438	NA
ENSG00000128342	LIF	5.34876	1.53908	0.937828	1.64112	0.100773	NA
ENSG00000104946	TBC1D17	84.9872	0.635596	0.387368	1.64081	0.100837	0.703998
ENSG00000081307	UBA5	297.477	0.308873	0.18853	1.63832	0.101355	0.704742
ENSG00000005483	KMT2E	423.356	0.269451	0.164498	1.63802	0.101417	0.704742
ENSG00000280007	AC008079.2	133.271	0.443347	0.270739	1.63755	0.101516	0.704742
ENSG00000268189	AC005785.1	884.504	0.26699	0.163119	1.63678	0.101677	0.704742
ENSG00000135185	TMEM243	374.576	0.271298	0.165758	1.63672	0.10169	0.704742
ENSG00000238279	BX470102.1	109.599	0.414575	0.253448	1.63574	0.101894	0.704746
ENSG00000271973	AC141002.1	46.1105	0.58418	0.357196	1.63546	0.101953	0.704746
ENSG00000160789	LMNA	5.80206	1.47326	0.90089	1.63534	0.101978	NA
ENSG00000283674	AC068587.4	100.284	0.646954	0.39561	1.63533	0.101979	0.704746
ENSG00000137171	KLC4	219.118	0.31813	0.194583	1.63493	0.102064	0.704746
ENSG00000286974		145.408	0.395317	0.241886	1.63431	0.102193	0.705094
ENSG00000266980	AC087289.1	200.452	0.354933	0.217287	1.63348	0.102368	0.705303
ENSG00000172828	CES3	1.1135	3.55803	2.17928	1.63266	0.10254	NA
ENSG00000261172	AC133919.2	15.0201	1.16017	0.710604	1.63265	0.102542	0.705468
ENSG00000145819	ARHGAP26	10.3389	1.12199	0.687454	1.6321	0.102659	NA
ENSG00000183798	EMILIN3	5.93126	1.52433	0.934678	1.63087	0.102919	NA
ENSG00000262528	AL022341.2	37.2306	0.687602	0.421619	1.63086	0.10292	0.70704
ENSG00000115825	PRKD3	344.358	0.296265	0.181743	1.63013	0.103073	0.707578
ENSG00000261573	AL157402.2	231.968	0.3443	0.211408	1.6286	0.103397	0.708796
ENSG00000185245	GP1BA	372.506	0.305166	0.187381	1.62859	0.1034	0.708796
ENSG00000278743	AC087239.1	4.83052	1.60455	0.985265	1.62855	0.103409	NA
ENSG00000107959	PITRM1	155.379	0.362118	0.222508	1.62744	0.103644	0.709256
ENSG00000230148	HOXB-AS1	252.822	0.485248	0.298262	1.62692	0.103754	0.709256
ENSG00000170581	STAT2	44.044	0.554679	0.340952	1.62685	0.103768	0.709256
ENSG00000168769	TET2	67.3082	0.57897	0.356206	1.62538	0.104081	0.710208
ENSG00000278431	AC243547.2	42.0352	0.569711	0.350561	1.62514	0.104133	0.710208
ENSG00000231927	AC093734.1	1.10356	3.54714	2.18376	1.62432	0.104307	NA
ENSG00000166471	TMEM41B	1.10356	3.54714	2.18376	1.62432	0.104307	NA
ENSG00000082641	NFE2L1	24.0181	0.755005	0.465507	1.6219	0.104825	0.714415
ENSG00000101166	PRELID3B	29.7205	0.735806	0.45387	1.62118	0.104978	0.714428
ENSG00000258867	LINC01146	6.15861	1.58205	0.976807	1.61961	0.105316	NA
ENSG00000141404	GNAL	389.127	0.333244	0.205843	1.61892	0.105463	0.716235
ENSG00000133328	HRASLS2	5.11409	1.70407	1.05311	1.61813	0.105634	NA
ENSG00000099337	KCNK6	23.0803	0.797418	0.492893	1.61783	0.105699	0.716235
ENSG00000283526	PRRT1B	17.338	0.929192	0.574824	1.61648	0.10599	0.716718
ENSG00000174996	KLC2	62.1441	0.523742	0.324008	1.61645	0.105998	0.716718
ENSG00000099338	CATSPERG	13.9937	0.94371	0.583829	1.61641	0.106005	NA
ENSG00000273486	AC096992.2	1.12344	3.56896	2.21041	1.61461	0.106395	NA
ENSG00000137547	MRPL15	1.12344	3.56896	2.21041	1.61461	0.106395	NA
ENSG00000163219	ARHGAP25	12.2878	1.00015	0.619655	1.61404	0.106519	NA
ENSG00000132716	DCAF8	121.896	0.373831	0.231627	1.61393	0.106542	0.718705
ENSG00000224616	RTCA-AS1	2.89267	2.22165	1.37719	1.61318	0.106706	NA
ENSG00000239799	ITIH4-AS1	59.8646	0.521485	0.323467	1.61218	0.106924	0.720401
ENSG00000224356	AL356966.1	5.8128	1.4755	0.915257	1.61212	0.106936	NA
ENSG00000160972	PPP1R16A	33.0024	0.743857	0.461733	1.61101	0.107178	0.721295
ENSG00000164674	SYTL3	53.6668	0.61391	0.381262	1.61021	0.107353	0.721748
ENSG00000262881	CR936218.2	1.10708	3.55093	2.20729	1.60873	0.107676	NA
ENSG00000113658	SMAD5	4.54265	1.77162	1.10169	1.6081	0.107813	NA
ENSG00000228028	AC069257.1	7.96664	1.21244	0.754347	1.60727	0.107995	NA
ENSG00000274904	AC093512.1	4669.94	0.253049	0.157499	1.60667	0.108127	0.724891
ENSG00000163412	EIF4E3	34.4962	0.663923	0.413452	1.6058	0.108317	0.725133
ENSG00000082898	XPO1	237.533	0.37369	0.232789	1.60527	0.108434	0.725405
ENSG00000187954	CYHR1	4.83434	1.61143	1.00408	1.60488	0.10852	NA
ENSG00000258871	AC004828.1	1.77649	3.12003	1.94437	1.60465	0.108571	NA
ENSG00000119729	RHOQ	465.758	0.313004	0.195156	1.60387	0.108743	0.726952
ENSG00000245534	RORA-AS1	887.314	0.271273	0.169434	1.60105	0.109365	0.729761
ENSG00000166888	STAT6	245.373	0.297535	0.185991	1.59972	0.10966	0.7305
ENSG00000178297	TMPRSS9	103.957	0.441904	0.276419	1.59868	0.109892	0.731323
ENSG00000287080		2.92829	2.21784	1.38734	1.59863	0.109904	NA
ENSG00000230290	ARMC2-AS1	2.88273	2.21694	1.38715	1.5982	0.109998	NA
ENSG00000138606	SHF	115.439	0.492186	0.308042	1.59779	0.110091	0.731323
ENSG00000160051	IQCC	80.3957	0.473196	0.296255	1.59726	0.110208	0.731323
ENSG00000124466	LYPD3	20.6588	0.805593	0.504416	1.59708	0.110248	0.731323
ENSG00000229951	AC104695.2	27.7654	0.725167	0.454292	1.59626	0.110431	0.732024
ENSG00000171953	ATPAF2	5.08144	1.68248	1.05507	1.59467	0.110787	NA
ENSG00000164331	ANKRA2	1.13397	3.5805	2.24577	1.59433	0.110862	NA
ENSG00000267493	CIRBP-AS1	391.152	0.264517	0.165974	1.59373	0.110997	0.733625
ENSG00000114026	OGG1	375.731	0.445685	0.2797	1.59344	0.111061	0.733625
ENSG00000158545	ZC3H18	113.891	0.465736	0.292459	1.59248	0.111276	0.73453
ENSG00000115419	GLS	2303.1	0.311777	0.195942	1.59117	0.111572	0.735262
ENSG00000106290	TAF6	235.048	0.314454	0.197663	1.59085	0.111642	0.735262
ENSG00000143420	ENSA	11.837	1.00079	0.629141	1.59073	0.111671	NA
ENSG00000260852	FBXL19-AS1	26.8678	0.695724	0.43749	1.59026	0.111776	0.735262
ENSG00000273096	AL021707.8	7.14226	1.29947	0.817253	1.59004	0.111825	NA
ENSG00000251128	WWC2-AS1	1.09363	3.53603	2.22405	1.58991	0.111856	NA
ENSG00000163399	ATP1A1	310.46	0.298246	0.187792	1.58817	0.112247	0.737205
ENSG00000206557	TRIM71	1.09012	3.53216	2.22571	1.58698	0.112518	NA
ENSG00000198182	ZNF607	1.23466	3.71246	2.33974	1.5867	0.112581	NA
ENSG00000266919	AC104984.5	56.5714	0.493848	0.311459	1.58559	0.112831	0.738091
ENSG00000185798	WDR53	5.67708	1.42303	0.89751	1.58553	0.112846	NA
ENSG00000102001	CACNA1F	23.3885	0.741976	0.468328	1.58431	0.113124	0.739304
ENSG00000176293	ZNF135	490.372	0.326935	0.206387	1.58409	0.113173	0.739304
ENSG00000287336		5.64066	1.65015	1.04176	1.58401	0.113192	NA
ENSG00000198865	CCDC152	23.2416	0.740865	0.467899	1.58339	0.113333	0.739326
ENSG00000224764	AL353768.1	7.65477	1.28137	0.809877	1.58218	0.113609	NA
ENSG00000126705	AHDC1	24.5565	0.720213	0.455273	1.58194	0.113664	0.740462
ENSG00000284624	AC092902.5	14.3107	0.912826	0.577508	1.58063	0.113963	NA
ENSG00000141574	SECTM1	62.2797	0.597683	0.378139	1.58059	0.113971	0.740494
ENSG00000254208	AC011773.1	26.3979	0.740129	0.46836	1.58026	0.114048	0.740494
ENSG00000153914	SREK1	67.9847	0.457713	0.289693	1.57999	0.114109	0.740494
ENSG00000188389	PDCD1	5.49984	1.58704	1.00447	1.57999	0.11411	NA
ENSG00000267265	AC011476.3	125.63	0.416844	0.26386	1.57979	0.114155	0.740494
ENSG00000167588	GPD1	9.24724	1.12558	0.712759	1.57919	0.114293	NA
ENSG00000122435	TRMT13	4.84598	1.60371	1.01553	1.57919	0.114294	NA
ENSG00000174326	SLC16A11	55.1073	0.502703	0.318587	1.57791	0.114585	0.740494
ENSG00000286623		107.175	0.459383	0.291226	1.57741	0.114701	0.740494
ENSG00000145730	PAM	20.5067	0.976226	0.618932	1.57727	0.114733	0.740494
ENSG00000102390	PBDC1	6.99651	1.42173	0.90152	1.57703	0.114788	NA
ENSG00000186812	ZNF397	124.823	0.376971	0.239114	1.57653	0.114904	0.740494
ENSG00000163636	PSMD6	747.12	0.315018	0.199871	1.57611	0.115002	0.740494
ENSG00000288049		52.1063	0.50017	0.317552	1.57508	0.115237	0.740812
ENSG00000231971	AL078590.2	1.60193	2.95639	1.87733	1.57479	0.115306	NA
ENSG00000278023	RDM1	12.2712	0.989041	0.628789	1.57293	0.115735	NA
ENSG00000140548	ZNF710	377.972	0.261512	0.166404	1.57155	0.116055	0.744231
ENSG00000278769	AC090510.3	168.175	0.319699	0.203568	1.57048	0.116305	0.745244
ENSG00000286339		338.884	0.317964	0.2025	1.57019	0.11637	0.745244
ENSG00000105819	PMPCB	505.034	0.263757	0.16831	1.56709	0.117093	0.748852
ENSG00000005812	FBXL3	1748.77	0.248537	0.15861	1.56697	0.117121	0.748852
ENSG00000230630	DNM3OS	15.348	1.07603	0.687279	1.56564	0.117433	0.748852
ENSG00000115875	SRSF7	24.2188	0.736352	0.470399	1.56538	0.117494	0.748852
ENSG00000273300	AC000068.3	47.9658	0.536452	0.342908	1.56442	0.117719	0.748852
ENSG00000138138	ATAD1	6.19401	1.38249	0.883782	1.56429	0.117751	NA
ENSG00000186281	GPAT2	92.7315	0.436352	0.278998	1.564	0.117818	0.748852
ENSG00000205089	CCNI2	107.275	0.416526	0.266324	1.56398	0.117822	0.748852
ENSG00000129667	RHBDF2	6.22676	1.40726	0.899861	1.56387	0.117849	NA
ENSG00000287493		1.61889	2.97027	1.89942	1.56377	0.11787	NA
ENSG00000260279	AC137932.1	235.098	0.345515	0.220958	1.56371	0.117885	0.748852
ENSG00000159674	SPON2	28.7429	0.735742	0.47065	1.56325	0.117994	0.749042
ENSG00000204843	DCTN1	8.19317	1.26225	0.808473	1.56127	0.118459	NA
ENSG00000249846	LINC02021	1.59199	2.94822	1.88889	1.56082	0.118566	NA
ENSG00000236463	LINC00427	6.98989	1.26628	0.811336	1.56073	0.118588	NA
ENSG00000117877	CD3EAP	543.113	0.285646	0.183049	1.56049	0.118644	0.750262
ENSG00000163882	POLR2H	46.8881	0.510346	0.327061	1.5604	0.118665	0.750262
ENSG00000160746	ANO10	42.9537	0.546904	0.350851	1.5588	0.119045	0.750316
ENSG00000161057	PSMC2	14.3855	0.93769	0.602344	1.55673	0.119534	NA
ENSG00000232300	FAM215B	18.3124	0.854731	0.54917	1.55641	0.119612	0.751338
ENSG00000110958	PTGES3	33.3811	0.682733	0.43868	1.55633	0.119629	0.751338
ENSG00000106628	POLD2	3.35451	1.98055	1.27395	1.55465	0.120029	NA
ENSG00000270147	AC068620.2	205.629	0.371597	0.239126	1.55398	0.120189	0.752852
ENSG00000154146	NRGN	107.739	0.444802	0.286313	1.55355	0.120292	0.752923
ENSG00000072803	FBXW11	1.61919	2.97569	1.91549	1.55349	0.120307	NA
ENSG00000116497	S100PBP	48.6905	0.496983	0.31996	1.55327	0.120359	0.752923
ENSG00000166949	SMAD3	59.0488	0.480072	0.309245	1.5524	0.120566	0.75372
ENSG00000067064	IDI1	39.6524	0.556249	0.35845	1.55182	0.120706	0.754092
ENSG00000198898	CAPZA2	1.08018	3.52072	2.27089	1.55037	0.121052	NA
ENSG00000047579	DTNBP1	40.7643	0.583164	0.376189	1.55019	0.121096	0.755537
ENSG00000196139	AKR1C3	17.9701	0.884425	0.570759	1.54956	0.121247	0.755537
ENSG00000261207	AL031717.1	35.6178	0.64997	0.419465	1.54952	0.121256	0.755537
ENSG00000177463	NR2C2	878.32	0.254827	0.164456	1.54952	0.121257	0.755537
ENSG00000197841	ZNF181	41.0185	0.552715	0.356859	1.54883	0.121422	0.756068
ENSG00000112812	PRSS16	4.37331	1.70767	1.10363	1.54732	0.121786	NA
ENSG00000160959	LRRC14	147.392	0.33761	0.21824	1.54696	0.121872	0.757371
ENSG00000184270	HIST2H2AB	262.799	0.406458	0.26289	1.54612	0.122076	0.75814
ENSG00000100796	PPP4R3A	21.8931	0.736481	0.47665	1.54512	0.122318	0.758642
ENSG00000175931	UBE2O	9.60929	1.081	0.700016	1.54425	0.122528	NA
ENSG00000106258	CYP3A5	674.819	0.258705	0.167789	1.54185	0.123111	0.760075
ENSG00000126215	XRCC3	590.442	0.265895	0.17249	1.54151	0.123192	0.760075
ENSG00000262777	AC032044.1	30.5393	0.674743	0.438204	1.53979	0.123612	0.760134
ENSG00000114784	EIF1B	1.79033	3.13148	2.03403	1.53954	0.123672	NA
ENSG00000145107	TM4SF19	55.6847	0.482264	0.313299	1.53931	0.12373	0.760134
ENSG00000226849	AL109811.1	726.717	0.271284	0.176246	1.53924	0.123746	0.760134
ENSG00000143319	ISG20L2	92.3072	0.399463	0.259912	1.53692	0.124314	0.761106
ENSG00000171462	DLK2	170.768	0.321446	0.209289	1.53589	0.124565	0.761579
ENSG00000129951	PLPPR3	41.0338	0.706736	0.460253	1.53554	0.124652	0.761616
ENSG00000237768	AL731563.2	1025.84	0.276293	0.179998	1.53497	0.12479	0.761931
ENSG00000138061	CYP1B1	7.22541	1.35553	0.883145	1.53489	0.124812	NA
ENSG00000230623	AC104461.1	9.93904	1.25671	0.818881	1.53467	0.124866	NA
ENSG00000269886	AC022382.1	87.3474	0.487825	0.317927	1.53439	0.124933	0.761931
ENSG00000126822	PLEKHG3	9.44408	1.15669	0.754044	1.53398	0.125034	NA
ENSG00000260552	AC023043.1	53.9017	0.507436	0.330995	1.53306	0.125261	0.762317
ENSG00000101473	ACOT8	48.0043	0.52012	0.339377	1.53257	0.125381	0.762317
ENSG00000284691	AC073111.5	85.7395	0.400069	0.26114	1.53201	0.12552	0.762317
ENSG00000160226	C21orf2	449.485	0.310168	0.202471	1.53191	0.125544	0.762317
ENSG00000197815	AC122129.1	66.5305	0.5362	0.350031	1.53187	0.125555	0.762317
ENSG00000198646	NCOA6	8.70521	1.24498	0.814345	1.52881	0.126312	NA
ENSG00000278367	AL356652.1	16.0613	0.961085	0.628985	1.52799	0.126514	0.764018
ENSG00000100479	POLE2	103.274	0.360531	0.235967	1.52789	0.12654	0.764018
ENSG00000186517	ARHGAP30	124.134	0.350616	0.229516	1.52763	0.126604	0.764018
ENSG00000182287	AP1S2	72.1211	0.434054	0.284205	1.52726	0.126697	0.764018
ENSG00000144451	SPAG16	17.8927	0.862027	0.56488	1.52604	0.127001	0.764595
ENSG00000273319	AC058791.1	1205.81	0.21521	0.14107	1.52555	0.127122	0.764623
ENSG00000265967	AC100830.3	30.3256	0.617145	0.404657	1.52511	0.127233	0.764623
ENSG00000198739	LRRTM3	6.69257	1.52304	0.998861	1.52478	0.127314	NA
ENSG00000196693	ZNF33B	49.046	0.536168	0.351873	1.52375	0.12757	0.765068
ENSG00000121053	EPX	33.9964	0.60645	0.398019	1.52367	0.127591	0.765068
ENSG00000172409	CLP1	29.0068	0.711484	0.467021	1.52345	0.127646	0.765068
ENSG00000006453	BAIAP2L1	122.889	0.369903	0.242912	1.52279	0.127812	0.765098
ENSG00000071242	RPS6KA2	221.706	0.342018	0.224855	1.52106	0.128244	0.766576
ENSG00000259807	AC009093.1	53.5733	0.555962	0.365761	1.52002	0.128507	0.766576
ENSG00000126878	AIF1L	17.9009	0.856254	0.563498	1.51953	0.128628	0.766576
ENSG00000165182	CXorf58	39.7615	0.553642	0.364442	1.51915	0.128725	0.766666
ENSG00000251620	STPG2-AS1	1.81451	3.14987	2.07405	1.5187	0.128838	NA
ENSG00000153234	NR4A2	111.322	0.466693	0.307379	1.5183	0.128939	0.767462
ENSG00000158966	CACHD1	5.44865	1.59586	1.05125	1.51807	0.128998	NA
ENSG00000254762	AP001107.7	114.597	0.367758	0.242382	1.51727	0.129199	0.767827
ENSG00000143473	KCNH1	23.0876	0.726408	0.478954	1.51665	0.129354	0.767827
ENSG00000124942	AHNAK	50.3026	0.489308	0.322699	1.5163	0.129444	0.767827
ENSG00000134480	CCNH	897.139	0.250498	0.165273	1.51566	0.129605	0.767827
ENSG00000172717	FAM71D	4.70474	1.54583	1.02006	1.51543	0.129664	NA
ENSG00000261996	AC004706.1	17.4776	0.818008	0.54039	1.51373	0.130093	0.768517
ENSG00000224220	AC104699.1	78.9699	0.421497	0.278668	1.51254	0.130397	0.76948
ENSG00000090061	CCNK	196.658	0.300197	0.198484	1.51245	0.130419	0.76948
ENSG00000231861	OR5K2	18.8023	0.912626	0.603552	1.51209	0.13051	0.769539
ENSG00000169194	IL13	2.69754	2.09292	1.38525	1.51086	0.130824	NA
ENSG00000064545	TMEM161A	1.63585	2.98476	1.97645	1.51017	0.131001	NA
ENSG00000187699	C2orf88	105.343	0.3841	0.254444	1.50956	0.131155	0.771893
ENSG00000198561	CTNND1	14.1625	0.886424	0.587382	1.50911	0.131271	NA
ENSG00000064932	SBNO2	60.7902	0.447912	0.296931	1.50847	0.131434	0.772311
ENSG00000258912	LINC02316	80.3996	0.393727	0.261035	1.50833	0.131471	0.772311
ENSG00000174307	PHLDA3	4.03022	1.89442	1.25626	1.50798	0.131559	NA
ENSG00000196553	CCDC196	50.8217	0.483583	0.320766	1.50759	0.13166	0.77294
ENSG00000156110	ADK	4.41425	1.70255	1.12978	1.50697	0.131819	NA
ENSG00000095539	SEMA4G	325.579	0.394751	0.262106	1.50607	0.132049	0.774088
ENSG00000185958	FAM186A	14.2633	0.902636	0.599422	1.50584	0.132107	NA
ENSG00000229487	ALG13-AS1	23.7256	0.74932	0.497729	1.50548	0.132201	0.774192
ENSG00000211978	IGHV5-78	2.76117	2.11329	1.40559	1.50349	0.132714	NA
ENSG00000080546	SESN1	46.161	0.569345	0.378688	1.50347	0.132718	0.776259
ENSG00000106853	PTGR1	42.93	0.520064	0.346084	1.50271	0.132914	0.776396
ENSG00000186814	ZSCAN30	420.524	0.295628	0.196768	1.50242	0.132988	0.776396
ENSG00000236703	MYB-AS1	155.001	0.451637	0.300753	1.50169	0.133178	0.776576
ENSG00000173542	MOB1B	6.21699	1.37885	0.918511	1.50119	0.133308	NA
ENSG00000145016	RUBCN	7.81748	1.17939	0.786087	1.50033	0.133529	NA
ENSG00000178234	GALNT11	125.178	0.364943	0.243272	1.50014	0.133578	0.776858
ENSG00000233635	AC015923.1	135.592	0.412626	0.2751	1.49992	0.133636	0.776858
ENSG00000236494	AC008080.4	17.6755	0.790439	0.527314	1.49899	0.133876	0.776858
ENSG00000236266	Z98884.1	85.421	0.539346	0.359819	1.49894	0.13389	0.776858
ENSG00000204130	RUFY2	1535.14	0.223271	0.149016	1.4983	0.134056	0.777341
ENSG00000242553	AP001432.1	50.1439	0.581875	0.388536	1.49761	0.134234	0.7779
ENSG00000204387	C6orf48	4.22856	1.64325	1.09772	1.49697	0.134401	NA
ENSG00000204472	AIF1	2.76508	2.139	1.42912	1.49673	0.134464	NA
ENSG00000188158	NHS	7.45042	1.23642	0.826205	1.4965	0.134522	NA
ENSG00000100426	ZBED4	143.891	0.373935	0.250026	1.49559	0.134762	0.779045
ENSG00000270589	AL158163.1	113.482	0.408974	0.273569	1.49496	0.134926	0.779045
ENSG00000286489		132.613	0.349849	0.234041	1.49482	0.134963	0.779045
ENSG00000258749	AL110504.1	274.451	0.263799	0.176493	1.49467	0.135	0.779045
ENSG00000165487	MICU2	28.1823	0.661536	0.442764	1.49411	0.135148	0.779045
ENSG00000163145	C1QTNF7	24.5049	0.838353	0.56117	1.49394	0.135192	0.779045
ENSG00000170144	HNRNPA3	213.283	0.36075	0.241516	1.49369	0.135257	0.779045
ENSG00000005020	SKAP2	5.13236	1.47406	0.987324	1.49298	0.135441	NA
ENSG00000104859	CLASRP	16.4431	0.858625	0.575555	1.49182	0.135746	0.780911
ENSG00000229017	LINC01277	7.32936	1.19387	0.800773	1.4909	0.135989	NA
ENSG00000151576	QTRT2	25.5695	0.662487	0.44439	1.49078	0.13602	0.782012
ENSG00000278601	AL158163.2	77.7878	0.435198	0.292147	1.48965	0.136315	0.782757
ENSG00000272763	AC103702.2	1.13338	3.58066	2.40386	1.48954	0.136344	NA
ENSG00000143434	SEMA6C	3.69075	1.72489	1.15865	1.4887	0.136565	NA
ENSG00000172354	GNB2	84.174	0.417688	0.280821	1.48738	0.136914	0.785238
ENSG00000122986	HVCN1	23.6203	0.73944	0.497614	1.48597	0.137287	0.786899
ENSG00000235731	LINC02250	4.68196	1.5384	1.03582	1.4852	0.13749	NA
ENSG00000204514	ZNF814	1284.58	0.235435	0.158853	1.48209	0.138316	0.789694
ENSG00000264608	AC005726.3	23.0392	0.716865	0.483794	1.48176	0.138405	0.789694
ENSG00000072818	ACAP1	168.516	0.424957	0.286816	1.48164	0.138437	0.789694
ENSG00000111664	GNB3	18.9496	0.928262	0.62656	1.48152	0.138468	0.789694
ENSG00000166263	STXBP4	3.88208	1.83176	1.23693	1.48089	0.138636	NA
ENSG00000264920	AC018521.5	1.11059	3.55478	2.40053	1.48083	0.138652	NA
ENSG00000198342	ZNF442	1.11059	3.55478	2.40053	1.48083	0.138652	NA
ENSG00000196605	ZNF846	12.0975	0.972179	0.656832	1.4801	0.138846	NA
ENSG00000198513	ATL1	119.986	0.401905	0.271618	1.47967	0.138962	0.789861
ENSG00000258428	AL161757.2	99.3951	0.39296	0.265621	1.4794	0.139033	0.789861
ENSG00000278344	AC063943.1	5.03036	1.41292	0.955617	1.47854	0.139263	NA
ENSG00000196655	TRAPPC4	174.109	0.390157	0.263973	1.47802	0.139403	0.789861
ENSG00000103496	STX4	56.7712	0.511432	0.346059	1.47788	0.139441	0.789861
ENSG00000060339	CCAR1	11.6486	0.966962	0.654432	1.47756	0.139526	NA
ENSG00000142208	AKT1	104.43	0.446983	0.30254	1.47743	0.139559	0.789861
ENSG00000235831	BHLHE40-AS1	2320.78	0.236632	0.160282	1.47635	0.13985	0.790818
ENSG00000261253	AC137932.2	22.3577	0.685634	0.464466	1.47618	0.139896	0.790818
ENSG00000260500	AC010336.2	8.66624	1.10183	0.746474	1.47605	0.139932	NA
ENSG00000141526	SLC16A3	100.155	0.359867	0.244084	1.47436	0.140385	0.791675
ENSG00000115286	NDUFS7	46.1239	0.546728	0.371039	1.47351	0.140614	0.792014
ENSG00000261857	MIA	13.1362	0.88081	0.597836	1.47333	0.140662	NA
ENSG00000204282	TNRC6C-AS1	241.729	0.283053	0.192148	1.4731	0.140725	0.792014
ENSG00000280425	AL357673.2	7.64172	1.1332	0.769372	1.47288	0.140782	NA
ENSG00000183801	OLFML1	34.6671	0.590741	0.401288	1.47211	0.140991	0.792103
ENSG00000184708	EIF4ENIF1	324.235	0.254069	0.172613	1.4719	0.141049	0.792103
ENSG00000177169	ULK1	16.0136	0.803235	0.545876	1.47146	0.141167	0.792103
ENSG00000269487	AC008635.1	306.722	0.267517	0.181825	1.47129	0.141213	0.792103
ENSG00000272842	AL391834.1	238.794	0.275008	0.18701	1.47055	0.141413	0.792751
ENSG00000167034	NKX3-1	1.09714	3.53943	2.4083	1.46968	0.141648	NA
ENSG00000181135	ZNF707	1.09714	3.53943	2.4083	1.46968	0.141648	NA
ENSG00000092098	RNF31	109.838	0.451692	0.307422	1.46929	0.141755	0.793984
ENSG00000123106	CCDC91	28.9036	0.637977	0.43435	1.46881	0.141885	0.793984
ENSG00000272630	AL731563.3	11.8252	1.01385	0.690696	1.46787	0.142139	NA
ENSG00000260664	AC004158.1	29.8501	0.808516	0.550846	1.46777	0.142166	0.795052
ENSG00000080573	COL5A3	1.10648	3.55026	2.41896	1.46768	0.142191	NA
ENSG00000245750	DRAIC	5.01962	1.41034	0.961072	1.46746	0.142251	NA
ENSG00000287467		89.6276	0.413977	0.282193	1.467	0.142376	0.79528
ENSG00000089091	DZANK1	2.75104	2.13219	1.45413	1.4663	0.142567	NA
ENSG00000261118	AC092123.1	102.082	0.366607	0.250046	1.46616	0.142606	0.795661
ENSG00000230601	TEX48	6.50809	1.30916	0.894035	1.46433	0.143104	NA
ENSG00000139722	VPS37B	86.7278	0.433681	0.296262	1.46384	0.143236	0.797738
ENSG00000107331	ABCA2	4.70735	1.54071	1.05353	1.46243	0.143624	NA
ENSG00000227017	AC007036.1	14.776	0.846563	0.578885	1.4624	0.143631	0.799021
ENSG00000211716	TRBV9	3.2244	1.88505	1.2897	1.46161	0.143847	NA
ENSG00000189195	BTBD8	4.29623	1.6886	1.15675	1.45978	0.14435	NA
ENSG00000138735	PDE5A	594.294	0.238912	0.163669	1.45973	0.144365	0.800745
ENSG00000147224	PRPS1	61.2528	0.450256	0.308956	1.45734	0.145022	0.802035
ENSG00000148180	GSN	27.9692	0.665742	0.457287	1.45585	0.145434	0.803533
ENSG00000064012	CASP8	63.9361	0.445427	0.306	1.45564	0.145491	0.803533
ENSG00000142046	TMEM91	156.077	0.303255	0.20836	1.45544	0.145548	0.803533
ENSG00000029534	ANK1	4.31651	1.69073	1.16171	1.45538	0.145565	NA
ENSG00000184857	TMEM186	50.5869	0.48527	0.333512	1.45503	0.145661	0.803686
ENSG00000260555	AC092681.2	6.34637	1.23961	0.852241	1.45453	0.145801	NA
ENSG00000185291	IL3RA	323.395	0.264955	0.182183	1.45433	0.145854	0.804066
ENSG00000174807	CD248	15.4722	0.798843	0.549423	1.45397	0.145956	0.804066
ENSG00000102575	ACP5	58.4358	0.591112	0.406664	1.45356	0.146067	0.804066
ENSG00000100299	ARSA	16.4219	0.850757	0.585405	1.45328	0.146146	0.804066
ENSG00000266527	AC005697.2	282.699	0.31418	0.216276	1.45268	0.146313	0.804066
ENSG00000185347	TEDC1	36.6479	0.555677	0.38253	1.45263	0.146325	0.804066
ENSG00000260193	AL138781.1	2.56995	2.00178	1.37886	1.45176	0.146568	NA
ENSG00000140682	TGFB1I1	82.0287	0.408478	0.281397	1.45161	0.146611	0.804156
ENSG00000141985	SH3GL1	112.916	0.360638	0.248484	1.45135	0.146682	0.804156
ENSG00000077232	DNAJC10	2.24995	2.46395	1.6978	1.45126	0.146707	NA
ENSG00000178467	P4HTM	77.0205	0.429421	0.296172	1.4499	0.147085	0.80543
ENSG00000164403	SHROOM1	2.08765	2.33896	1.61355	1.44957	0.147178	NA
ENSG00000118007	STAG1	50.9903	0.468312	0.323121	1.44934	0.147242	0.805824
ENSG00000260455	NBAT1	5.85238	1.51356	1.04495	1.44845	0.147492	NA
ENSG00000008282	SYPL1	12.9684	0.941129	0.650073	1.44773	0.147693	NA
ENSG00000260916	CCPG1	202.931	0.322196	0.222557	1.4477	0.1477	0.806768
ENSG00000172955	ADH6	22.2529	0.678798	0.468974	1.44741	0.147782	0.806768
ENSG00000187775	DNAH17	275.744	0.297963	0.205868	1.44735	0.1478	0.806768
ENSG00000162735	PEX19	53.3047	0.498821	0.344778	1.44679	0.147956	0.806924
ENSG00000288234		10.6915	0.985676	0.681455	1.44643	0.148057	NA
ENSG00000176171	BNIP3	141.929	0.311628	0.215746	1.44442	0.148621	0.807976
ENSG00000152495	CAMK4	94.5267	0.46264	0.320421	1.44385	0.148781	0.807976
ENSG00000060237	WNK1	122.389	0.36232	0.250943	1.44384	0.148785	0.807976
ENSG00000104432	IL7	302.38	0.335019	0.232037	1.44382	0.148791	0.807976
ENSG00000100243	CYB5R3	13.1057	0.880171	0.609665	1.4437	0.148824	NA
ENSG00000232043	AL133230.1	1216.39	0.219083	0.151755	1.44366	0.148833	0.807976
ENSG00000228544	CCDC183-AS1	47.1089	0.499271	0.345909	1.44336	0.148919	0.807976
ENSG00000274528	AC090970.3	1.07667	3.51574	2.43649	1.44295	0.149033	NA
ENSG00000230881	AL445933.2	2.1014	2.3625	1.63802	1.44229	0.149221	NA
ENSG00000162522	KIAA1522	43.1269	0.487896	0.338357	1.44195	0.149315	0.808869
ENSG00000158941	CCAR2	695.972	0.241575	0.167543	1.44187	0.14934	0.808869
ENSG00000196876	SCN8A	14.6136	0.875247	0.607277	1.44126	0.14951	0.809131
ENSG00000136146	MED4	12.9582	0.937887	0.650961	1.44077	0.149649	NA
ENSG00000086619	ERO1B	80.1298	0.484343	0.336355	1.43997	0.149875	0.809346
ENSG00000287238		1.44484	2.7936	1.94032	1.43976	0.149935	NA
ENSG00000161980	POLR3K	0.956105	3.33771	2.31872	1.43946	0.15002	NA
ENSG00000234409	CCDC188	16.6894	0.84413	0.586455	1.43938	0.150044	0.809346
ENSG00000257433	AC004241.1	2.07801	2.34709	1.63069	1.43932	0.150059	NA
ENSG00000112294	ALDH5A1	3.06571	1.80329	1.25293	1.43925	0.150079	NA
ENSG00000055044	NOP58	5.63875	1.41947	0.986337	1.43913	0.150114	NA
ENSG00000139908	TSSK4	244.799	0.292955	0.203574	1.43906	0.150134	0.809346
ENSG00000160602	NEK8	26.3856	0.643023	0.447328	1.43748	0.150583	0.809346
ENSG00000118058	KMT2A	61.7988	0.469831	0.326856	1.43742	0.150598	0.809346
ENSG00000144035	NAT8	14.2964	0.908243	0.631894	1.43733	0.150623	NA
ENSG00000180233	ZNRF2	65.6155	0.479357	0.333537	1.43719	0.150663	0.809346
ENSG00000198756	COLGALT2	3.84685	1.83581	1.27737	1.43718	0.150666	NA
ENSG00000067369	TP53BP1	848.995	0.304463	0.211879	1.43697	0.150728	0.809346
ENSG00000103126	AXIN1	12.4938	0.956662	0.66577	1.43693	0.150739	NA
ENSG00000009413	REV3L	196.177	0.300667	0.209274	1.43671	0.150799	0.809346
ENSG00000128590	DNAJB9	4.52457	1.76546	1.22956	1.43585	0.151046	NA
ENSG00000157429	ZNF19	72.8434	0.51217	0.35672	1.43577	0.151066	0.80986
ENSG00000261594	TPBGL	6.79997	1.21148	0.843992	1.43541	0.151169	NA
ENSG00000225316	LINC00350	1.62903	2.97918	2.07573	1.43524	0.151217	NA
ENSG00000087470	DNM1L	496.723	0.248828	0.173429	1.43476	0.151356	0.810053
ENSG00000133641	C12orf29	166.952	0.310806	0.216672	1.43445	0.151443	0.810053
ENSG00000249637	AC008438.1	1.62671	2.97701	2.07623	1.43385	0.151615	NA
ENSG00000287650		4.01938	1.54437	1.07714	1.43376	0.151641	NA
ENSG00000131408	NR1H2	52.8109	0.454819	0.317266	1.43356	0.151699	0.810492
ENSG00000170185	USP38	0.949083	3.32884	2.32299	1.433	0.151859	NA
ENSG00000168297	PXK	169.018	0.380995	0.266017	1.43222	0.15208	0.81161
ENSG00000275832	ARHGAP23	1.44745	2.79045	1.94888	1.43182	0.152195	NA
ENSG00000131373	HACL1	68.3196	0.399046	0.278867	1.43096	0.152443	0.812427
ENSG00000176170	SPHK1	29.8075	0.570472	0.398742	1.43068	0.152522	0.812427
ENSG00000167515	TRAPPC2L	13.9705	0.872743	0.610143	1.43039	0.152605	NA
ENSG00000100453	GZMB	3.22171	1.89698	1.32929	1.42706	0.153563	NA
ENSG00000164008	C1orf50	0.942657	3.32051	2.32694	1.42698	0.153584	NA
ENSG00000163719	MTMR14	0.942657	3.32051	2.32694	1.42698	0.153584	NA
ENSG00000085644	ZNF213	50.3216	0.452386	0.31714	1.42645	0.153737	0.815844
ENSG00000135205	CCDC146	7.7959	1.16197	0.814636	1.42637	0.153762	NA
ENSG00000147548	NSD3	86.3097	0.389855	0.273484	1.42551	0.154008	0.816019
ENSG00000261731	AC074050.3	185.824	0.428685	0.300792	1.42519	0.154103	0.816019
ENSG00000244055	AC007566.1	428.667	0.243538	0.171002	1.42418	0.154394	0.816019
ENSG00000267646	AC008543.5	15.2771	0.852105	0.598399	1.42398	0.154454	0.816019
ENSG00000129932	DOHH	0.939146	3.31603	2.32913	1.42372	0.154527	NA
ENSG00000137814	HAUS2	3.59438	1.66668	1.17079	1.42356	0.154575	NA
ENSG00000164031	DNAJB14	18.1856	0.842142	0.591656	1.42336	0.15463	0.816019
ENSG00000176731	C8orf59	62.2679	0.49097	0.344943	1.42334	0.154639	0.816019
ENSG00000134072	CAMK1	282.426	0.30116	0.211595	1.42328	0.154654	0.816019
ENSG00000073331	ALPK1	409.626	0.272475	0.191472	1.42305	0.154721	0.816019
ENSG00000214106	PAXIP1-AS2	386.682	0.281787	0.198083	1.42257	0.154861	0.816303
ENSG00000285582		2.05734	2.33527	1.64169	1.42248	0.154888	NA
ENSG00000137496	IL18BP	2459.62	0.198672	0.139821	1.4209	0.155346	0.818107
ENSG00000238266	LINC00707	0.95902	3.34161	2.35203	1.42073	0.155394	NA
ENSG00000229740	U91324.1	2.54657	1.98894	1.40048	1.42018	0.155555	NA
ENSG00000167397	VKORC1	9.69993	0.99384	0.700409	1.41894	0.155916	NA
ENSG00000165637	VDAC2	45.3054	0.530348	0.374063	1.4178	0.156248	0.820867
ENSG00000137822	TUBGCP4	1036.63	0.194996	0.137599	1.41713	0.156444	0.820985
ENSG00000179240	GVQW3	2.57648	2.01805	1.42438	1.41679	0.156544	NA
ENSG00000268320	SCGB1C2	1.4618	2.80932	1.98312	1.41662	0.156595	NA
ENSG00000231616	AL354733.2	41.8174	0.499078	0.352452	1.41602	0.15677	0.822066
ENSG00000166886	NAB2	249.01	0.274647	0.19435	1.41316	0.15761	0.823381
ENSG00000115816	CEBPZ	779.779	0.209587	0.14842	1.41212	0.157914	0.823473
ENSG00000273456	AC064836.3	1.45878	2.80013	1.98303	1.41204	0.157937	NA
ENSG00000151779	NBAS	1.45819	2.79973	1.98318	1.41174	0.158027	NA
ENSG00000147144	CCDC120	45.9108	0.528377	0.374317	1.41157	0.158075	0.823473
ENSG00000011007	ELOA	190.029	0.314488	0.222815	1.41144	0.158116	0.823473
ENSG00000142039	CCDC97	100.586	0.414354	0.293703	1.41079	0.158306	0.823473
ENSG00000243433	AC010973.1	52.0139	0.51763	0.367047	1.41026	0.158464	0.823473
ENSG00000267122	AC004490.1	270.814	0.284581	0.201805	1.41018	0.158486	0.823473
ENSG00000272720	AL022322.1	3.66045	1.72096	1.22062	1.4099	0.158568	NA
ENSG00000250742	LINC02381	23.3691	0.701922	0.498811	1.40719	0.159371	0.825859
ENSG00000134242	PTPN22	19.7242	0.74624	0.530322	1.40715	0.159384	0.825859
ENSG00000108443	RPS6KB1	22.3342	0.642164	0.456481	1.40677	0.159495	0.825982
ENSG00000092445	TYRO3	1.43108	2.77522	1.97417	1.40577	0.159794	NA
ENSG00000225234	TRAPPC12-AS1	43.8952	0.547496	0.389716	1.40486	0.160063	0.826498
ENSG00000196586	MYO6	1.42496	2.77521	1.97623	1.40429	0.160232	NA
ENSG00000130347	RTN4IP1	36.6501	0.543199	0.386943	1.40382	0.160372	0.826498
ENSG00000125779	PANK2	446.868	0.2747	0.195732	1.40345	0.160484	0.826498
ENSG00000171497	PPID	134.116	0.313312	0.223285	1.4032	0.160559	0.826498
ENSG00000083828	ZNF586	72.799	0.424398	0.302485	1.40304	0.160605	0.826498
ENSG00000189067	LITAF	53.4428	0.452667	0.322649	1.40297	0.160626	0.826498
ENSG00000259700	AC012379.2	73.238	0.434828	0.310205	1.40175	0.160991	0.826498
ENSG00000258274	AC012085.2	69.8357	0.431648	0.307954	1.40166	0.161016	0.826498
ENSG00000265908	AC024267.5	56.8042	0.420852	0.3003	1.40144	0.161082	0.826498
ENSG00000265749	AC135178.3	245.817	0.273717	0.195385	1.40091	0.161241	0.8266
ENSG00000132003	ZSWIM4	34.1044	0.606673	0.433237	1.40033	0.161416	0.8266
ENSG00000271774	AL109930.1	543.933	0.3611	0.258038	1.3994	0.161692	0.8266
ENSG00000168807	SNTB2	4.59843	1.49605	1.06941	1.39895	0.161827	NA
ENSG00000233799	AC139887.1	28.9734	0.609051	0.435568	1.39829	0.162025	0.8266
ENSG00000105613	MAST1	35.853	0.516348	0.369363	1.39794	0.16213	0.8266
ENSG00000285803		57.0162	0.449684	0.321766	1.39755	0.162248	0.8266
ENSG00000157306	ZFHX2-AS1	182.063	0.354196	0.25354	1.397	0.162412	0.8266
ENSG00000204301	NOTCH4	102.657	0.417598	0.299188	1.39577	0.162784	0.8266
ENSG00000141905	NFIC	21.8798	0.676989	0.485078	1.39563	0.162826	0.8266
ENSG00000258260	AC073896.5	100.146	0.338862	0.242819	1.39553	0.162855	0.8266
ENSG00000260037	AC104938.1	278.469	0.268057	0.192126	1.39522	0.162951	0.8266
ENSG00000275111	ZNF2	47.9862	0.508443	0.364629	1.39441	0.163193	0.826998
ENSG00000224231	LINC01832	0.929209	3.30292	2.37059	1.39329	0.163532	NA
ENSG00000225791	TRAM2-AS1	33.746	0.55788	0.400405	1.39329	0.163532	0.827945
ENSG00000271781	AC026740.1	2.19135	2.44602	1.75558	1.39329	0.163533	NA
ENSG00000196911	KPNA5	5.07663	1.43378	1.02929	1.39299	0.163624	NA
ENSG00000165555	NOXRED1	1.47223	2.81281	2.01938	1.39291	0.163647	NA
ENSG00000130584	ZBTB46	275.693	0.287996	0.206774	1.3928	0.16368	0.827945
ENSG00000124067	SLC12A4	133.006	0.345592	0.248169	1.39256	0.163752	0.827945
ENSG00000287315		292.809	0.282717	0.203213	1.39123	0.164155	0.828325
ENSG00000205808	PLPP6	29.5452	0.636818	0.457738	1.39123	0.164157	0.828325
ENSG00000002587	HS3ST1	9.98748	1.14827	0.825564	1.39089	0.164258	NA
ENSG00000186153	WWOX	9.60878	1.07004	0.769657	1.39028	0.164444	NA
ENSG00000174672	BRSK2	73.7046	0.414449	0.298125	1.39019	0.164472	0.829473
ENSG00000273151	AC073957.3	353.899	0.282541	0.203517	1.38829	0.165049	0.831468
ENSG00000116985	BMP8B	174.749	0.297608	0.214437	1.38786	0.165181	0.831468
ENSG00000167625	ZNF526	9.45893	1.05163	0.757835	1.38767	0.165237	NA
ENSG00000063660	GPC1	48.1939	0.465965	0.33595	1.38701	0.16544	0.832133
ENSG00000092470	WDR76	1.41844	2.76256	1.99204	1.3868	0.165503	NA
ENSG00000167861	HID1	1.41844	2.76256	1.99204	1.3868	0.165503	NA
ENSG00000102032	RENBP	2.07691	2.33293	1.68252	1.38657	0.165571	NA
ENSG00000137713	PPP2R1B	65.6433	0.513245	0.370258	1.38618	0.165691	0.832507
ENSG00000186827	TNFRSF4	42.0779	0.67478	0.487265	1.38483	0.166104	0.833628
ENSG00000054654	SYNE2	32.8556	0.604148	0.436409	1.38436	0.166247	0.833628
ENSG00000153179	RASSF3	16.8254	0.795427	0.574825	1.38377	0.166428	0.833628
ENSG00000136925	TSTD2	190.737	0.355697	0.257058	1.38372	0.166443	0.833628
ENSG00000274618	HIST1H4F	8.8172	1.01914	0.736625	1.38352	0.166505	NA
ENSG00000240056	AL445190.1	2.25789	2.47049	1.78643	1.38291	0.166691	NA
ENSG00000258890	CEP95	151.898	0.30644	0.22166	1.38248	0.166825	0.834656
ENSG00000258813	AL442663.3	392.843	0.264937	0.191725	1.38186	0.167016	0.834725
ENSG00000223901	AP001469.1	193.955	0.306105	0.221924	1.37932	0.167796	0.835774
ENSG00000225521	AC005237.1	17.3571	1.04691	0.759817	1.37784	0.168251	0.836015
ENSG00000188921	HACD4	99.243	0.364852	0.264848	1.37759	0.16833	0.836015
ENSG00000204653	ASPDH	110.73	0.417909	0.303367	1.37757	0.168336	0.836015
ENSG00000184557	SOCS3	8.37949	1.05033	0.762701	1.37712	0.168476	NA
ENSG00000269139	AC010336.5	148.11	0.346782	0.252031	1.37595	0.168838	0.83628
ENSG00000265511	AC020558.2	15.1032	0.80682	0.586533	1.37557	0.168954	0.83628
ENSG00000143569	UBAP2L	61.7443	0.459676	0.334224	1.37535	0.169022	0.83628
ENSG00000273196	AC062037.2	12.0139	0.861231	0.6263	1.37511	0.169098	NA
ENSG00000272234	AC008945.1	3.07745	1.80115	1.31005	1.37487	0.169171	NA
ENSG00000198752	CDC42BPB	23.943	0.623523	0.453556	1.37474	0.169211	0.83628
ENSG00000276718	AC005840.4	66.0687	0.390383	0.284035	1.37442	0.169312	0.83628
ENSG00000143384	MCL1	52.2256	0.480384	0.349777	1.3734	0.169627	0.83628
ENSG00000243629	LINC00880	3.08226	1.79149	1.30454	1.37328	0.169666	NA
ENSG00000162434	JAK1	27.3482	0.577278	0.420415	1.37312	0.169716	0.83628
ENSG00000139193	CD27	55.1315	0.460555	0.335575	1.37244	0.169928	0.83628
ENSG00000221914	PPP2R2A	144.683	0.322641	0.2351	1.37235	0.169953	0.83628
ENSG00000042317	SPATA7	3.53537	1.65792	1.20811	1.37233	0.169962	NA
ENSG00000244151	AC010973.2	498.184	0.264823	0.19299	1.37221	0.169997	0.83628
ENSG00000092051	JPH4	37.9035	0.494544	0.360414	1.37215	0.170015	0.83628
ENSG00000234290	AC116366.1	447.123	0.231345	0.168637	1.37185	0.170111	0.83628
ENSG00000184574	LPAR5	8.45746	1.06375	0.775443	1.37179	0.170127	NA
ENSG00000158552	ZFAND2B	43.7186	0.468052	0.341246	1.3716	0.170189	0.83628
ENSG00000083223	ZCCHC6	48.6473	0.452401	0.329887	1.37138	0.170256	0.83628
ENSG00000136457	CHAD	39.403	0.509231	0.37135	1.3713	0.170282	0.83628
ENSG00000260425	AL031709.1	12.9198	0.853946	0.622794	1.37115	0.170327	NA
ENSG00000124140	SLC12A5	39.5908	0.496946	0.362526	1.37079	0.170441	0.836356
ENSG00000160211	G6PD	11.7472	0.895117	0.653675	1.36936	0.170887	NA
ENSG00000241231	AC022294.1	5.8973	1.29345	0.944702	1.36916	0.170949	NA
ENSG00000152409	JMY	12.4122	0.835751	0.611121	1.36757	0.171446	NA
ENSG00000236861	AC006378.1	81.6738	0.429046	0.31378	1.36735	0.171516	0.838989
ENSG00000132386	SERPINF1	117.56	0.368349	0.269435	1.36712	0.171588	0.838989
ENSG00000255670	AC007619.1	29.0226	0.578856	0.423424	1.36708	0.171599	0.838989
ENSG00000102316	MAGED2	3.07955	1.78894	1.30945	1.36618	0.171882	NA
ENSG00000170743	SYT9	5.50513	1.36081	0.996624	1.36542	0.17212	NA
ENSG00000121454	LHX4	410.523	0.297384	0.217825	1.36524	0.172177	0.839419
ENSG00000106771	TMEM245	4.38193	1.41122	1.03429	1.36444	0.17243	NA
ENSG00000144635	DYNC1LI1	5.05154	1.42103	1.04171	1.36413	0.172526	NA
ENSG00000104689	TNFRSF10A	10.9202	0.917232	0.672583	1.36375	0.172648	NA
ENSG00000160703	NLRX1	2.06346	2.32355	1.70385	1.36371	0.17266	NA
ENSG00000287691		49.5787	0.511176	0.375007	1.36311	0.172847	0.839419
ENSG00000126088	UROD	181.594	0.27176	0.199392	1.36295	0.172899	0.839419
ENSG00000204673	AKT1S1	165.7	0.274714	0.201684	1.3621	0.173166	0.839419
ENSG00000213780	GTF2H4	5.43547	1.57129	1.15381	1.36183	0.173252	NA
ENSG00000227039	ITGB2-AS1	29.0617	0.578094	0.424567	1.36161	0.173322	0.839419
ENSG00000167261	DPEP2	184.628	0.34066	0.250246	1.3613	0.173419	0.839419
ENSG00000142546	NOSIP	121.471	0.3319	0.243869	1.36098	0.17352	0.839419
ENSG00000160014	CALM3	40.8243	0.608741	0.44733	1.36083	0.173567	0.839419
ENSG00000154451	GBP5	137.819	0.471731	0.346702	1.36063	0.173632	0.839419
ENSG00000182950	ODF3L1	4.01074	1.53196	1.12648	1.35995	0.173844	NA
ENSG00000170909	OSCAR	11.6445	0.952135	0.700165	1.35987	0.173871	NA
ENSG00000165837	ERICH6B	248.422	0.272634	0.200502	1.35976	0.173905	0.839419
ENSG00000168175	MAPK1IP1L	11.6656	0.881657	0.648424	1.35969	0.173927	NA
ENSG00000162924	REL	28.0677	0.574377	0.422524	1.3594	0.174021	0.839419
ENSG00000237058	AL831784.1	14.8123	0.858152	0.631487	1.35894	0.174166	0.839419
ENSG00000096093	EFHC1	194.981	0.310728	0.228749	1.35838	0.174343	0.839419
ENSG00000287757		35.0683	0.519133	0.382342	1.35777	0.174536	0.839872
ENSG00000168894	RNF181	13.5148	0.782562	0.576926	1.35644	0.174961	NA
ENSG00000147536	GINS4	6.17552	1.18409	0.873251	1.35596	0.175113	NA
ENSG00000246273	SBF2-AS1	240.828	0.363989	0.268489	1.3557	0.175196	0.841791
ENSG00000258449	AC023510.1	234.261	0.279239	0.205997	1.35555	0.175243	0.841791
ENSG00000271366	AC002128.2	41.4774	0.489617	0.361236	1.3554	0.175291	0.841791
ENSG00000134013	LOXL2	54.3749	0.441968	0.326153	1.35509	0.175388	0.841825
ENSG00000011295	TTC19	272.006	0.245587	0.181384	1.35397	0.175747	0.842731
ENSG00000172530	BANP	7.57969	1.10751	0.818632	1.35288	0.176094	NA
ENSG00000287593		208.18	0.436091	0.322497	1.35223	0.176301	0.842731
ENSG00000100211	CBY1	30.011	0.581852	0.430354	1.35203	0.176366	0.842731
ENSG00000251143	AP002490.1	10277.1	0.178985	0.132414	1.35171	0.176469	0.842731
ENSG00000100575	TIMM9	7.9568	1.07991	0.799362	1.35097	0.176705	NA
ENSG00000141564	RPTOR	135.242	0.369883	0.2738	1.35092	0.17672	0.843168
ENSG00000149609	C20orf144	61.9366	0.414789	0.307054	1.35087	0.176739	0.843168
ENSG00000249109	AC140125.2	9.32198	1.00177	0.742342	1.34947	0.177186	NA
ENSG00000141040	ZNF287	5.34283	1.30158	0.964967	1.34883	0.177391	NA
ENSG00000225794	AC073321.1	4.07629	1.58236	1.17346	1.34846	0.177512	NA
ENSG00000105705	SUGP1	3.41039	1.5768	1.17057	1.34703	0.177971	NA
ENSG00000111860	CEP85L	13.5753	1.02891	0.763885	1.34694	0.177998	NA
ENSG00000101000	PROCR	29.0995	0.610874	0.454169	1.34504	0.178613	0.847929
ENSG00000267755	AC005329.2	154.735	0.330579	0.24583	1.34474	0.178708	0.847929
ENSG00000259031	AL845552.2	6.9	1.42872	1.06306	1.34397	0.178959	NA
ENSG00000198885	ITPRIPL1	13.7102	0.812016	0.604376	1.34356	0.179091	NA
ENSG00000118705	RPN2	22.5477	0.704995	0.524909	1.34308	0.179246	0.8487
ENSG00000251867	AC009812.1	239.188	0.393506	0.293066	1.34272	0.179363	0.84883
ENSG00000181638	ZFP41	6.20975	1.19734	0.891909	1.34245	0.179451	NA
ENSG00000120694	HSPH1	10.4534	0.925799	0.690698	1.34038	0.180121	NA
ENSG00000180694	TMEM64	7.80712	1.02481	0.76466	1.34021	0.180176	NA
ENSG00000198131	ZNF544	300.048	0.272729	0.203528	1.34001	0.180243	0.84945
ENSG00000103035	PSMD7	150.174	0.280562	0.209402	1.33982	0.180303	0.84945
ENSG00000185122	HSF1	44.0154	0.509031	0.379925	1.33982	0.180304	0.84945
ENSG00000225555	AP000320.1	1.47866	2.81957	2.10456	1.33974	0.180329	NA
ENSG00000011454	RABGAP1	13.5612	0.876748	0.654503	1.33956	0.180388	NA
ENSG00000135414	GDF11	400.417	0.216451	0.161641	1.33908	0.180544	0.849557
ENSG00000236444	UBE2L5	1.47173	2.81959	2.10722	1.33806	0.180876	NA
ENSG00000138660	AP1AR	268.08	0.248753	0.186052	1.33701	0.18122	0.849557
ENSG00000135968	GCC2	103.505	0.345467	0.258439	1.33675	0.181305	0.849557
ENSG00000230010	AL049646.1	65.9516	0.40597	0.303793	1.33634	0.181438	0.849557
ENSG00000187051	RPS19BP1	24.7759	0.617988	0.462478	1.33625	0.181466	0.849557
ENSG00000100218	RSPH14	9.6147	0.96827	0.724648	1.33619	0.181486	NA
ENSG00000234405	Z69733.1	2.06155	2.31763	1.73462	1.3361	0.181517	NA
ENSG00000232807	AL137186.2	807.821	0.22462	0.168158	1.33577	0.181624	0.849557
ENSG00000197150	ABCB8	22.4718	0.703448	0.526848	1.3352	0.18181	0.849557
ENSG00000111665	CDCA3	39.7996	0.552032	0.413467	1.33513	0.181833	0.849557
ENSG00000203965	EFCAB7	105.56	0.401467	0.300726	1.33499	0.181879	0.849557
ENSG00000258987	AL132642.1	61.0235	0.639567	0.479656	1.33339	0.182405	0.850443
ENSG00000115009	CCL20	0.972468	3.35946	2.52055	1.33283	0.182589	NA
ENSG00000105732	ZNF574	56.3972	0.428409	0.321541	1.33236	0.182741	0.851571
ENSG00000222042	AP001341.1	1.92333	2.21393	1.662	1.33209	0.18283	NA
ENSG00000182327	GLTPD2	47.5377	0.4367	0.327895	1.33183	0.182917	0.851571
ENSG00000167395	ZNF646	137.226	0.338821	0.254483	1.33141	0.183055	0.851635
ENSG00000107175	CREB3	90.781	0.373068	0.280654	1.32928	0.183756	0.851635
ENSG00000068796	KIF2A	80.9762	0.370738	0.278942	1.32909	0.183819	0.851635
ENSG00000258727	AL135999.1	1697.51	0.252749	0.190179	1.32901	0.183845	0.851635
ENSG00000211816	TRAV38-1	4.216	1.61455	1.21501	1.32883	0.183903	NA
ENSG00000198959	TGM2	2.44939	1.90833	1.43651	1.32845	0.184029	NA
ENSG00000177469	CAVIN1	1.47524	2.82303	2.12525	1.32833	0.184069	NA
ENSG00000226352	PSPC1-AS2	144.677	0.288145	0.216954	1.32814	0.184132	0.851635
ENSG00000112249	ASCC3	1.91711	2.20757	1.66238	1.32796	0.184191	NA
ENSG00000154174	TOMM70	102.041	0.320918	0.241681	1.32786	0.184224	0.851635
ENSG00000244198	AC004889.1	31.7033	0.744875	0.56107	1.3276	0.184311	0.851635
ENSG00000184258	CDR1	498.311	0.905545	0.682103	1.32758	0.184317	0.851635
ENSG00000183569	SERHL2	240.661	0.282841	0.213078	1.32741	0.184374	0.851635
ENSG00000182533	CAV3	1.93025	2.2016	1.65942	1.32673	0.184598	NA
ENSG00000232445	AC006329.1	79.0784	0.348531	0.262796	1.32624	0.18476	0.852243
ENSG00000286555		573.587	0.227808	0.1718	1.32601	0.184836	0.852243
ENSG00000102034	ELF4	2.91092	1.69665	1.28035	1.32515	0.185122	NA
ENSG00000272836	AL022328.1	27.6115	0.613381	0.462954	1.32493	0.185194	0.852243
ENSG00000225981	AC102953.1	6.69496	1.15832	0.875013	1.32378	0.185577	NA
ENSG00000108641	B9D1	363.71	0.238929	0.180494	1.32375	0.185587	0.852243
ENSG00000174032	SLC25A30	52.7843	0.456025	0.34451	1.32369	0.185605	0.852243
ENSG00000261191	AC013640.1	4.34479	1.39202	1.05166	1.32364	0.185622	NA
ENSG00000256250	AC073912.1	38.6221	0.824906	0.623297	1.32345	0.185684	0.852243
ENSG00000287061		176.026	0.350727	0.265129	1.32285	0.185884	0.85236
ENSG00000267546	AC015802.4	2.6576	2.09636	1.58488	1.32273	0.185926	NA
ENSG00000149823	VPS51	31.3682	0.557647	0.42164	1.32257	0.185979	0.852382
ENSG00000285840		1.95745	2.23676	1.69231	1.32172	0.186262	NA
ENSG00000213994	AL157395.1	69.6661	0.449173	0.339863	1.32163	0.186292	0.852815
ENSG00000235236	AC137630.2	412.715	0.276037	0.208886	1.32147	0.186344	0.852815
ENSG00000136854	STXBP1	22.5294	0.658632	0.498526	1.32116	0.186448	0.852877
ENSG00000114686	MRPL3	1.44884	2.79114	2.11281	1.32105	0.186483	NA
ENSG00000167360	OR51Q1	1.44884	2.79114	2.11281	1.32105	0.186483	NA
ENSG00000273108	AL121929.2	58.5616	0.407799	0.308807	1.32057	0.186646	0.852957
ENSG00000168348	INSM2	11.8336	0.825857	0.625443	1.32043	0.18669	NA
ENSG00000120738	EGR1	1.93618	2.22345	1.6845	1.31995	0.186853	NA
ENSG00000170619	COMMD5	371.051	0.225587	0.170911	1.31991	0.186866	0.853171
ENSG00000286803		335.51	0.22516	0.170591	1.31988	0.186874	0.853171
ENSG00000085224	ATRX	4.32994	1.38764	1.05137	1.31985	0.186886	NA
ENSG00000197653	DNAH10	86.3145	0.390885	0.296235	1.31951	0.186999	0.853298
ENSG00000165113	GKAP1	5.63462	1.40744	1.06717	1.31884	0.187221	NA
ENSG00000206344	HCG27	133.169	0.310083	0.235169	1.31855	0.187318	0.853298
ENSG00000254846	AL355075.1	84.0732	0.368105	0.279196	1.31845	0.187353	0.853298
ENSG00000287625		188.214	0.262056	0.198839	1.31793	0.187528	0.853336
ENSG00000152689	RASGRP3	31.4154	0.560383	0.425264	1.31773	0.187594	0.853336
ENSG00000231028	LINC00271	51.7218	0.455433	0.345764	1.31718	0.187778	0.853336
ENSG00000259631	AC104316.2	3.36362	1.55639	1.18229	1.31642	0.188032	NA
ENSG00000197535	MYO5A	4.04135	1.54227	1.1726	1.31527	0.188421	NA
ENSG00000138100	TRIM54	13.5824	0.940961	0.716198	1.31383	0.188904	NA
ENSG00000177303	CASKIN2	46.4937	0.466793	0.355517	1.313	0.189184	0.856785
ENSG00000255992	AC131009.1	37.3826	0.515375	0.392563	1.31285	0.189235	0.856785
ENSG00000286808		311.045	0.252215	0.192141	1.31266	0.189298	0.856785
ENSG00000167123	CERCAM	0.973064	3.36024	2.56087	1.31215	0.18947	NA
ENSG00000287787		0.973064	3.36024	2.56087	1.31215	0.18947	NA
ENSG00000040531	CTNS	23.4608	0.669749	0.510604	1.31168	0.189628	0.857458
ENSG00000172466	ZNF24	46.3447	0.433125	0.330534	1.31038	0.190067	0.858033
ENSG00000247993	FOXD1-AS1	4.70294	1.53207	1.16919	1.31037	0.190071	NA
ENSG00000258854	AL358333.1	0.968957	3.35504	2.56386	1.30859	0.190673	NA
ENSG00000204228	HSD17B8	13.8823	0.76529	0.584834	1.30856	0.190684	NA
ENSG00000198947	DMD	2.41206	1.89972	1.45177	1.30855	0.190685	NA
ENSG00000185668	POU3F1	0.945572	3.3241	2.54046	1.30846	0.190717	NA
ENSG00000177752	YIPF7	126.831	0.332475	0.254139	1.30824	0.190792	0.858033
ENSG00000100196	KDELR3	720.914	0.199834	0.152755	1.3082	0.190804	0.858033
ENSG00000010626	LRRC23	16.6458	0.702825	0.537311	1.30804	0.190859	0.858033
ENSG00000137497	NUMA1	264.098	0.311575	0.238218	1.30794	0.190894	0.858033
ENSG00000245552	AP000787.1	523.46	0.246013	0.188094	1.30793	0.190898	0.858033
ENSG00000104921	FCER2	6.92103	1.0798	0.825941	1.30736	0.191092	NA
ENSG00000228701	TNKS2-AS1	6.20423	1.18995	0.910271	1.30724	0.19113	NA
ENSG00000068438	FTSJ1	1.42055	2.76473	2.1154	1.30695	0.191228	NA
ENSG00000282143	AL137798.2	3.0367	1.78837	1.36867	1.30664	0.191334	NA
ENSG00000047662	FAM184B	1141.47	0.198254	0.151728	1.30664	0.191336	0.858557
ENSG00000284024	HSPA14	18.8353	0.692608	0.530197	1.30632	0.191443	0.858557
ENSG00000232434	AJM1	27.6601	0.622798	0.476807	1.30619	0.19149	0.858557
ENSG00000121152	NCAPH	12.2989	0.812797	0.622323	1.30607	0.191529	NA
ENSG00000166164	BRD7	3221.52	0.253063	0.193833	1.30557	0.191698	0.858596
ENSG00000198089	SFI1	228.279	0.248562	0.190474	1.30496	0.191906	0.85912
ENSG00000140534	TICRR	3.36623	1.54954	1.18759	1.30478	0.191966	NA
ENSG00000249317	AC002460.1	1.44123	2.78401	2.13385	1.30469	0.192	NA
ENSG00000123374	CDK2	14.4797	0.863145	0.661601	1.30463	0.192019	NA
ENSG00000138755	CXCL9	0.935635	3.31082	2.53808	1.30446	0.192077	NA
ENSG00000164144	ARFIP1	1.47876	2.82668	2.1673	1.30424	0.192151	NA
ENSG00000258985	AL352979.2	136.903	0.289463	0.221994	1.30392	0.19226	0.859647
ENSG00000196405	EVL	50.4814	0.459567	0.352491	1.30377	0.192312	0.859647
ENSG00000132612	VPS4A	1534.3	0.188743	0.144792	1.30355	0.192388	0.859647
ENSG00000138617	PARP16	4.36094	1.39841	1.07317	1.30306	0.192554	NA
ENSG00000101850	GPR143	14.0709	0.797387	0.612339	1.3022	0.192848	NA
ENSG00000135845	PIGC	20.5188	0.641912	0.492958	1.30217	0.19286	0.860507
ENSG00000279658	AC110491.2	169.04	0.349962	0.26882	1.30184	0.192969	0.860507
ENSG00000265313	LINC01476	6.20744	1.18632	0.911446	1.30157	0.193062	NA
ENSG00000228170	AL031963.1	105.085	0.332896	0.256026	1.30024	0.193518	0.860507
ENSG00000286024		44.0954	0.466624	0.358875	1.30024	0.193519	0.860507
ENSG00000269939	PCF11-AS1	397.104	0.226146	0.173934	1.30018	0.193538	0.860507
ENSG00000131115	ZNF227	63.101	0.393373	0.302556	1.30017	0.193544	0.860507
ENSG00000253921	AC091982.1	36.3419	0.504039	0.387758	1.29988	0.193643	0.860507
ENSG00000215241	LINC02449	57.0376	0.392612	0.30209	1.29965	0.19372	0.860507
ENSG00000010244	ZNF207	3.39524	1.56331	1.20319	1.29931	0.193838	NA
ENSG00000275221	HIST1H2AK	42.458	0.446813	0.344315	1.29769	0.194394	0.860507
ENSG00000165521	EML5	759.644	0.196846	0.151732	1.29733	0.194517	0.860507
ENSG00000169136	ATF5	473.355	0.229223	0.176695	1.29728	0.194536	0.860507
ENSG00000170776	AKAP13	86.5037	0.394003	0.303856	1.29668	0.194742	0.860507
ENSG00000180596	HIST1H2BC	23.7451	0.638651	0.492529	1.29668	0.194742	0.860507
ENSG00000136273	HUS1	0.955509	3.33732	2.57376	1.29667	0.194744	NA
ENSG00000121101	TEX14	7.03734	1.10127	0.849616	1.29619	0.194909	NA
ENSG00000106100	NOD1	32.1271	0.553334	0.426919	1.29611	0.194938	0.860507
ENSG00000222044	AL031587.1	5.06992	1.44704	1.11645	1.2961	0.194939	NA
ENSG00000104447	TRPS1	7.32833	1.03363	0.797548	1.29601	0.194973	NA
ENSG00000119535	CSF3R	5.20681	1.48567	1.14641	1.29594	0.194996	NA
ENSG00000278053	DDX52	5.22587	1.25867	0.971661	1.29538	0.195189	NA
ENSG00000182087	TMEM259	8.15773	0.976494	0.754015	1.29506	0.195299	NA
ENSG00000037241	RPL26L1	5.09258	1.44143	1.11323	1.29482	0.195384	NA
ENSG00000255487	AC087362.2	213.31	0.244279	0.188663	1.29479	0.195392	0.860507
ENSG00000270140	AC005520.3	1.91972	2.19366	1.6943	1.29473	0.195413	NA
ENSG00000100225	FBXO7	16.9289	0.756033	0.584038	1.29449	0.195495	0.860507
ENSG00000163607	GTPBP8	107.089	0.305263	0.235817	1.29449	0.195495	0.860507
ENSG00000229400	AL596330.1	1.29085	2.59966	2.00862	1.29426	0.195577	NA
ENSG00000172037	LAMB2	13.2845	0.900912	0.696666	1.29318	0.19595	NA
ENSG00000213983	AP1G2	752.563	0.239656	0.185334	1.2931	0.195975	0.861587
ENSG00000120440	TTLL2	62.3951	0.502629	0.388737	1.29298	0.196018	0.861587
ENSG00000267159	AC005379.1	8.17099	0.98602	0.762651	1.29288	0.196051	NA
ENSG00000223475	AC099681.1	1.28393	2.59967	2.01133	1.29251	0.19618	NA
ENSG00000197586	ENTPD6	1.28393	2.59967	2.01133	1.29251	0.19618	NA
ENSG00000174652	ZNF266	1.28734	2.59607	2.00959	1.29184	0.196412	NA
ENSG00000204659	CBY3	88.6867	0.324599	0.251278	1.29179	0.19643	0.861587
ENSG00000105229	PIAS4	60.5809	0.479521	0.371253	1.29163	0.196486	0.861587
ENSG00000121410	A1BG	149.478	0.26778	0.207384	1.29123	0.196625	0.861587
ENSG00000183718	TRIM52	103.169	0.419824	0.325156	1.29115	0.196653	0.861587
ENSG00000242190	AC017015.2	38.2252	0.594744	0.460907	1.29038	0.19692	0.862358
ENSG00000136160	EDNRB	0.925698	3.29735	2.55584	1.29013	0.197006	NA
ENSG00000273032	DGCR9	26.8556	0.703825	0.545697	1.28977	0.19713	0.862478
ENSG00000272088	AL512413.1	14.0188	0.784432	0.608316	1.28951	0.197219	NA
ENSG00000100156	SLC16A8	12.1594	0.797115	0.618359	1.28908	0.19737	NA
ENSG00000135596	MICAL1	429.099	0.219548	0.170345	1.28884	0.197454	0.863096
ENSG00000141644	MBD1	3.38089	1.57218	1.22006	1.28861	0.197534	NA
ENSG00000185666	SYN3	3.82688	1.79337	1.39246	1.28792	0.197774	NA
ENSG00000228629	AC092295.1	21.5465	0.598786	0.46501	1.28768	0.197857	0.863695
ENSG00000227705	AL391097.2	20.8113	0.655695	0.509349	1.28732	0.197984	0.863695
ENSG00000272588	AC139887.4	14.9829	0.718904	0.558532	1.28713	0.198048	0.863695
ENSG00000117143	UAP1	2.88704	1.69539	1.3176	1.28673	0.198189	NA
ENSG00000184068	AL021453.1	950.596	0.179315	0.139487	1.28553	0.198607	0.863883
ENSG00000130520	LSM4	504.458	0.222637	0.173193	1.28549	0.198623	0.863883
ENSG00000135476	ESPL1	1.29387	2.61012	2.03077	1.28529	0.198692	NA
ENSG00000125841	NRSN2	7.97246	1.06969	0.832375	1.28511	0.198755	NA
ENSG00000187268	FAM9C	6.15947	1.17364	0.913535	1.28473	0.198887	NA
ENSG00000198824	CHAMP1	1.2766	2.58567	2.01267	1.2847	0.198897	NA
ENSG00000198816	ZNF358	1.45036	2.79369	2.17474	1.28461	0.198928	NA
ENSG00000187726	DNAJB13	174.358	0.34941	0.271998	1.2846	0.19893	0.863883
ENSG00000163617	CCDC191	21.3193	0.66035	0.514129	1.2844	0.199001	0.863883
ENSG00000128294	TPST2	3.0888	1.82659	1.4224	1.28416	0.199087	NA
ENSG00000259792	AC104758.2	345.921	0.227763	0.177377	1.28406	0.199121	0.863883
ENSG00000226797	AC005828.1	20.7261	0.606467	0.472305	1.28406	0.199122	0.863883
ENSG00000230285	AC092807.1	1.4085	2.75187	2.1433	1.28394	0.199163	NA
ENSG00000100852	ARHGAP5	31.565	0.517629	0.403229	1.28371	0.199244	0.863883
ENSG00000225532	AL731684.1	2.45019	1.9077	1.48665	1.28322	0.199415	NA
ENSG00000286532		1.3035	2.61377	2.03704	1.28312	0.199449	NA
ENSG00000007402	CACNA2D2	497.41	0.227714	0.177478	1.28306	0.199471	0.863883
ENSG00000113161	HMGCR	50.9175	0.4467	0.348171	1.28299	0.199495	0.863883
ENSG00000117983	MUC5B	44.277	0.467157	0.364332	1.28223	0.199763	0.863991
ENSG00000267709	AC024592.2	1.40158	2.75185	2.14615	1.28222	0.199765	NA
ENSG00000137080	IFNA21	1.29738	2.61378	2.03942	1.28163	0.199973	NA
ENSG00000048342	CC2D2A	296.273	0.249981	0.195057	1.28158	0.199992	0.864136
ENSG00000135828	RNASEL	6.17985	1.20461	0.940151	1.2813	0.20009	NA
ENSG00000205755	CRLF2	8.99698	1.04606	0.816559	1.28106	0.200173	NA
ENSG00000108175	ZMIZ1	15.282	0.704797	0.550254	1.28086	0.200244	0.864136
ENSG00000182584	ACTL10	40.5194	0.468762	0.366115	1.28037	0.200416	0.864136
ENSG00000185829	ARL17A	68.881	0.424027	0.331197	1.28028	0.200445	0.864136
ENSG00000258940	AL132639.2	19.0482	0.712524	0.556589	1.28016	0.200488	0.864136
ENSG00000230325	AL359921.1	111.667	0.341404	0.266881	1.27924	0.200814	0.864225
ENSG00000187045	TMPRSS6	36.8995	0.482467	0.377181	1.27914	0.200848	0.864225
ENSG00000185621	LMLN	1.29648	2.60655	2.039	1.27835	0.201127	NA
ENSG00000256944	AP003721.3	54.1362	0.4213	0.329733	1.2777	0.201354	0.865594
ENSG00000273394	AC128687.2	6.55687	1.30455	1.02138	1.27724	0.201517	NA
ENSG00000180919	OR56B4	1.29036	2.60656	2.0414	1.27684	0.201657	NA
ENSG00000259351	AC015914.1	7.65006	1.12601	0.881872	1.27684	0.201658	NA
ENSG00000150990	DHX37	5.92989	1.28036	1.00306	1.27645	0.201795	NA
ENSG00000186020	ZNF529	117.619	0.342616	0.268439	1.27633	0.201841	0.865594
ENSG00000232696	AC017006.2	1.9445	2.20923	1.73119	1.27613	0.201908	NA
ENSG00000125818	PSMF1	10.697	1.06517	0.835218	1.27532	0.202195	NA
ENSG00000175711	B3GNTL1	503.754	0.257066	0.201682	1.27461	0.202449	0.865594
ENSG00000272368	AC074032.1	52.2103	0.404041	0.317004	1.27456	0.202464	0.865594
ENSG00000261532	AC009065.7	157.615	0.295723	0.2321	1.27412	0.202622	0.865594
ENSG00000225083	GRTP1-AS1	3.92711	1.49123	1.17092	1.27355	0.202822	NA
ENSG00000266964	FXYD1	10.6176	0.868713	0.682198	1.2734	0.202875	NA
ENSG00000143190	POU2F1	179.235	0.286075	0.224663	1.27335	0.202893	0.865594
ENSG00000258384	AC068831.1	424.711	0.222327	0.174607	1.2733	0.202912	0.865594
ENSG00000198315	ZKSCAN8	1.28091	2.58927	2.03362	1.27323	0.202937	NA
ENSG00000142864	SERBP1	41.5345	0.45612	0.35828	1.27308	0.202989	0.865594
ENSG00000101266	CSNK2A1	1.28011	2.58927	2.03394	1.27303	0.203008	NA
ENSG00000117713	ARID1A	72.1828	0.355285	0.279139	1.27279	0.203093	0.865594
ENSG00000160882	CYP11B1	5.64597	1.21046	0.951051	1.27276	0.203104	NA
ENSG00000140323	DISP2	80.1654	0.365482	0.287277	1.27223	0.203292	0.865594
ENSG00000266844	AC093330.1	23.3376	0.598403	0.470451	1.27198	0.203382	0.865594
ENSG00000146285	SCML4	18.5864	0.668709	0.525749	1.27192	0.203403	0.865594
ENSG00000150977	RILPL2	21.4808	0.636856	0.500942	1.27132	0.203615	0.865594
ENSG00000126950	TMEM35A	3.90543	1.46796	1.15505	1.27091	0.203762	NA
ENSG00000129255	MPDU1	354.205	0.222899	0.175432	1.27057	0.20388	0.86612
ENSG00000182253	SYNM	6.06802	1.14295	0.899705	1.27036	0.203956	NA
ENSG00000143502	SUSD4	2.5265	2.00346	1.57728	1.2702	0.204014	NA
ENSG00000066230	SLC9A3	129.999	0.290942	0.229053	1.27019	0.204016	0.86612
ENSG00000095059	DHPS	55.9996	0.400566	0.315493	1.26965	0.20421	0.86612
ENSG00000095464	PDE6C	53.26	0.408859	0.322047	1.26957	0.20424	0.86612
ENSG00000271538	LINC02427	1.28303	2.59246	2.0428	1.26907	0.204415	NA
ENSG00000182534	MXRA7	120.698	0.304561	0.240206	1.26792	0.204828	0.867314
ENSG00000165702	GFI1B	102.264	0.320646	0.25299	1.26743	0.205002	0.867314
ENSG00000273218	AC005776.2	5.16706	1.22511	0.966695	1.26732	0.205042	NA
ENSG00000100138	SNU13	38.6508	0.49731	0.3926	1.26671	0.205259	0.867314
ENSG00000114857	NKTR	11.5922	0.880852	0.695715	1.26611	0.205474	NA
ENSG00000011243	AKAP8L	18.9491	0.64906	0.512775	1.26578	0.205592	0.867314
ENSG00000275527	AC100835.2	85.1263	0.354336	0.280004	1.26547	0.205704	0.867314
ENSG00000160094	ZNF362	4.721	1.29744	1.02533	1.26538	0.205736	NA
ENSG00000136141	LRCH1	8.49439	0.94517	0.746977	1.26533	0.205754	NA
ENSG00000234055	AL158151.2	37.8867	0.484674	0.383225	1.26472	0.205971	0.867314
ENSG00000187475	HIST1H1T	4.36275	1.39648	1.10428	1.2646	0.206013	NA
ENSG00000068323	TFE3	2.1282	2.36284	1.87012	1.26347	0.20642	NA
ENSG00000107816	LZTS2	35.7397	0.513346	0.406345	1.26332	0.206473	0.867314
ENSG00000163870	TPRA1	16.4341	0.681588	0.539583	1.26317	0.206527	0.867314
ENSG00000213588	ZBTB9	30.2318	0.545706	0.432072	1.263	0.206591	0.867314
ENSG00000162194	LBHD1	352.482	0.22055	0.174728	1.26225	0.206859	0.868055
ENSG00000175485	OR52W1	4.68777	1.26764	1.00451	1.26195	0.206967	NA
ENSG00000240764	PCDHGC5	3.37748	1.58043	1.25239	1.26193	0.206973	NA
ENSG00000211801	TRAV21	2.56443	2.01121	1.59382	1.26188	0.206992	NA
ENSG00000072832	CRMP1	95.8711	1.05456	0.835921	1.26155	0.207111	0.868725
ENSG00000130304	SLC27A1	93.9451	0.325698	0.258293	1.26096	0.207322	0.868907
ENSG00000116035	VAX2	0.915761	3.28354	2.60458	1.26068	0.207424	NA
ENSG00000165131	LLCFC1	0.915761	3.28354	2.60458	1.26068	0.207424	NA
ENSG00000286685		0.915761	3.28354	2.60458	1.26068	0.207424	NA
ENSG00000145113	MUC4	18.4042	0.79819	0.633617	1.25974	0.207764	0.869536
ENSG00000258949	AL049870.3	48.7778	0.418334	0.332159	1.25944	0.207872	0.869603
ENSG00000267090	AC005789.1	6.35519	1.05921	0.841084	1.25934	0.207909	NA
ENSG00000122644	ARL4A	3.43307	1.59857	1.26986	1.25885	0.208084	NA
ENSG00000185862	EVI2B	21.0165	0.59055	0.469205	1.25862	0.208168	0.87007
ENSG00000085449	WDFY1	7.63347	0.972957	0.773114	1.25849	0.208214	NA
ENSG00000173674	EIF1AX	1.26747	2.57504	2.0472	1.25784	0.208451	NA
ENSG00000270504	AL391422.3	28.6771	0.590229	0.469489	1.25717	0.208691	0.870431
ENSG00000167614	TTYH1	160.162	0.312114	0.248291	1.25705	0.208736	0.870431
ENSG00000159140	SON	66.9506	0.372626	0.296532	1.25661	0.208895	0.870431
ENSG00000221843	C2orf16	74.6153	0.367404	0.292457	1.25627	0.209018	0.870542
ENSG00000155097	ATP6V1C1	1.26054	2.57502	2.05002	1.2561	0.209081	NA
ENSG00000103249	CLCN7	1.26054	2.57502	2.05002	1.2561	0.209081	NA
ENSG00000146205	ANO7	23.3679	0.564668	0.449678	1.25572	0.209219	0.870993
ENSG00000110367	DDX6	21.4047	0.687761	0.547818	1.25545	0.209314	0.871004
ENSG00000145692	BHMT	14.1569	0.796709	0.634674	1.2553	0.209368	NA
ENSG00000161813	LARP4	1.26315	2.57135	2.04856	1.2552	0.209407	NA
ENSG00000076344	RGS11	10.0731	1.04956	0.836946	1.25404	0.209827	NA
ENSG00000135905	DOCK10	14.1088	0.738751	0.589144	1.25394	0.209864	NA
ENSG00000186007	LEMD1	0.801623	3.0821	2.45851	1.25364	0.209972	NA
ENSG00000164221	CCDC112	0.801623	3.0821	2.45851	1.25364	0.209972	NA
ENSG00000198924	DCLRE1A	0.801623	3.0821	2.45851	1.25364	0.209972	NA
ENSG00000256128	LINC00944	0.801623	3.0821	2.45851	1.25364	0.209972	NA
ENSG00000263316	AC027763.2	0.801623	3.0821	2.45851	1.25364	0.209972	NA
ENSG00000138642	HERC6	153.844	0.3478	0.277451	1.25355	0.210005	0.872602
ENSG00000286164		33.1094	0.500133	0.39913	1.25306	0.210185	0.872706
ENSG00000272391	POM121C	54.2618	0.425843	0.339937	1.25271	0.210311	0.872845
ENSG00000251175	AC008243.1	6.35751	1.06948	0.853852	1.25253	0.210376	NA
ENSG00000259668	AC066613.1	19.9315	0.612441	0.489071	1.25226	0.210477	0.872895
ENSG00000034693	PEX3	8.41892	0.924184	0.738034	1.25223	0.210488	NA
ENSG00000254638	AP002884.2	5.17742	1.4663	1.17119	1.25198	0.210577	NA
ENSG00000143401	ANP32E	44.2441	0.450883	0.360254	1.25157	0.210727	0.872981
ENSG00000105270	CLIP3	111.33	0.298207	0.238307	1.25135	0.210806	0.872981
ENSG00000286168		3.47646	1.6345	1.30633	1.25122	0.210855	NA
ENSG00000087460	GNAS	106.749	0.326611	0.261332	1.24979	0.211376	0.87393
ENSG00000121281	ADCY7	447.068	0.209684	0.16782	1.24946	0.211497	0.87393
ENSG00000254665	AC091053.1	4.4211	1.44748	1.15868	1.24925	0.211573	NA
ENSG00000285053	TBCE	3.73148	1.39488	1.11668	1.24913	0.211618	NA
ENSG00000250222	AC008443.5	3.24868	1.48379	1.18788	1.2491	0.211629	NA
ENSG00000278921	EPB41L4A-AS2	1.9701	2.24967	1.80182	1.24855	0.211829	NA
ENSG00000276900	AC023157.3	7.08885	1.1358	0.909703	1.24854	0.211832	NA
ENSG00000268119	AC010615.2	39.5873	0.446293	0.357497	1.24838	0.211892	0.873978
ENSG00000075234	TTC38	13.2409	0.736546	0.590314	1.24772	0.212134	NA
ENSG00000287518		15.1912	0.684944	0.549676	1.24609	0.212732	0.875963
ENSG00000165699	TSC1	43.0094	0.43363	0.348063	1.24584	0.212824	0.875963
ENSG00000104218	CSPP1	173.38	0.259713	0.208524	1.24549	0.212953	0.876112
ENSG00000082929	LINC01587	3.08328	1.80438	1.4488	1.24543	0.212973	NA
ENSG00000226266	AC009961.1	7.99251	0.932556	0.749205	1.24473	0.213232	NA
ENSG00000230102	LINC02028	0.805134	3.08743	2.48071	1.24458	0.213288	NA
ENSG00000188883	KLRG2	0.805134	3.08743	2.48071	1.24458	0.213288	NA
ENSG00000133627	ACTR3B	0.805134	3.08743	2.48071	1.24458	0.213288	NA
ENSG00000164985	PSIP1	855.053	0.206488	0.166006	1.24386	0.21355	0.877041
ENSG00000184254	ALDH1A3	0.791686	3.06693	2.46683	1.24327	0.213768	NA
ENSG00000172081	MOB3A	16.7349	0.72969	0.587116	1.24284	0.213927	0.877309
ENSG00000104863	LIN7B	41.962	0.440524	0.354602	1.24231	0.214124	0.877309
ENSG00000165828	PRAP1	54.5619	0.413571	0.333009	1.24192	0.214266	0.877309
ENSG00000268518	AC020909.2	55.1979	0.484069	0.389996	1.24122	0.214526	0.877569
ENSG00000180758	GPR157	1.90415	2.17896	1.75576	1.24104	0.214592	NA
ENSG00000204498	NFKBIL1	92.9367	0.365851	0.294834	1.24087	0.214654	0.877569
ENSG00000013288	MAN2B2	58.4502	0.381892	0.307855	1.24049	0.214793	0.877569
ENSG00000102225	CDK16	11.6226	0.772561	0.623005	1.24006	0.214955	NA
ENSG00000145014	TMEM44	84.3109	0.386414	0.311638	1.23994	0.214996	0.877889
ENSG00000198435	NRARP	0.788175	3.06161	2.46981	1.23961	0.215118	NA
ENSG00000006282	SPATA20	0.788175	3.06161	2.46981	1.23961	0.215118	NA
ENSG00000163507	CIP2A	32.4429	0.48176	0.388802	1.23909	0.215313	0.877889
ENSG00000176208	ATAD5	153.559	0.270105	0.218153	1.23815	0.215661	0.878454
ENSG00000090612	ZNF268	0.798112	3.07687	2.48655	1.2374	0.215938	NA
ENSG00000259705	AC084757.3	0.798112	3.07687	2.48655	1.2374	0.215938	NA
ENSG00000228812	LAMA5-AS1	0.798112	3.07687	2.48655	1.2374	0.215938	NA
ENSG00000226877	AL354733.1	46.2215	0.406957	0.329242	1.23604	0.216443	0.878622
ENSG00000023191	RNH1	121.363	0.293294	0.237295	1.23599	0.216464	0.878622
ENSG00000173432	SAA1	3.22911	1.483	1.19987	1.23597	0.21647	NA
ENSG00000273271	AP000254.1	100.335	0.321552	0.260168	1.23594	0.216482	0.878622
ENSG00000223478	AL441992.1	22.2985	0.599997	0.48546	1.23594	0.216482	0.878622
ENSG00000254934	LINC00678	4.18037	1.31535	1.06462	1.23551	0.216641	NA
ENSG00000273387	AC005005.3	47.1079	0.514012	0.416088	1.23534	0.216702	0.878622
ENSG00000074582	BCS1L	378.387	0.219456	0.177652	1.23531	0.216714	0.878622
ENSG00000116668	SWT1	152.484	0.268207	0.21718	1.23495	0.216849	0.878622
ENSG00000243943	ZNF512	2.36227	1.85574	1.50279	1.23486	0.216882	NA
ENSG00000257809	AC034102.5	125.333	0.332793	0.269644	1.23419	0.217131	0.878622
ENSG00000227660	UST-AS1	18.2507	0.626598	0.507807	1.23393	0.217229	0.878622
ENSG00000174586	ZNF497	249.208	0.227628	0.184491	1.23382	0.217271	0.878622
ENSG00000164040	PGRMC2	75.043	0.399064	0.323452	1.23377	0.21729	0.878622
ENSG00000080845	DLGAP4	27.5244	0.61824	0.501204	1.23351	0.217386	0.878622
ENSG00000102710	SUPT20H	299.928	0.220798	0.179016	1.2334	0.217428	0.878622
ENSG00000157349	DDX19B	62.1524	0.450264	0.365094	1.23328	0.21747	0.878622
ENSG00000229313	AL133268.3	128.494	0.4166	0.337944	1.23275	0.217671	0.878846
ENSG00000197483	ZNF628	2.76377	1.60563	1.30355	1.23174	0.218047	NA
ENSG00000100461	RBM23	13.9733	0.718098	0.58303	1.23166	0.218075	NA
ENSG00000100201	DDX17	19.0809	0.656904	0.534222	1.22965	0.21883	0.879035
ENSG00000115718	PROC	17.1343	0.701736	0.570793	1.22941	0.21892	0.879035
ENSG00000259468	AC079203.2	407.325	0.291602	0.237271	1.22898	0.219078	0.879035
ENSG00000139508	SLC46A3	2.76718	1.59653	1.29909	1.22896	0.219086	NA
ENSG00000182108	DEXI	67.4298	0.453929	0.369534	1.22838	0.219304	0.879035
ENSG00000285812		11.2025	0.79614	0.648234	1.22817	0.219384	NA
ENSG00000180448	ARHGAP45	219.318	0.229525	0.18691	1.22799	0.219449	0.879035
ENSG00000100888	CHD8	15.5352	0.666495	0.542847	1.22778	0.219531	0.879035
ENSG00000110344	UBE4A	11.2268	0.792122	0.645359	1.22741	0.219667	NA
ENSG00000270871	AC015849.3	114.893	0.294078	0.239625	1.22724	0.219731	0.879035
ENSG00000139926	FRMD6	6.68361	0.998549	0.813879	1.2269	0.21986	NA
ENSG00000177426	TGIF1	176.085	0.280105	0.228304	1.2269	0.219861	0.879035
ENSG00000136143	SUCLA2	120.373	0.289114	0.235734	1.22644	0.220032	0.879035
ENSG00000268292	AC006547.3	318.44	0.240526	0.196121	1.22642	0.220042	0.879035
ENSG00000225235	INTS6L-AS1	21.266	0.615558	0.501926	1.22639	0.220051	0.879035
ENSG00000173638	SLC19A1	277.948	0.805208	0.656614	1.2263	0.220084	0.879035
ENSG00000205937	RNPS1	9.96298	0.928127	0.757154	1.22581	0.22027	NA
ENSG00000225152	AL160290.1	1.89904	2.17914	1.77829	1.22542	0.220418	NA
ENSG00000169410	PTPN9	65.1813	0.364248	0.29761	1.22391	0.220987	0.881892
ENSG00000137692	DCUN1D5	2.76366	1.5947	1.30301	1.22386	0.221006	NA
ENSG00000089356	FXYD3	12.5357	0.843238	0.689041	1.22379	0.221033	NA
ENSG00000167549	CORO6	45.8355	0.428992	0.350708	1.22322	0.221247	0.881996
ENSG00000092931	MFSD11	4166.18	0.260487	0.21301	1.22288	0.221374	0.881996
ENSG00000185774	KCNIP4	109.832	0.310573	0.25407	1.22239	0.22156	0.881996
ENSG00000225489	AL354707.1	14.3498	0.690113	0.564591	1.22232	0.221585	NA
ENSG00000067225	PKM	99.9743	0.320845	0.262662	1.22151	0.221892	0.882332
ENSG00000170379	TCAF2	176.474	0.30846	0.25265	1.2209	0.222124	0.882332
ENSG00000228548	ITPKB-AS1	43.1073	0.43378	0.35571	1.21948	0.222663	0.882943
ENSG00000002745	WNT16	18.0174	0.639147	0.524209	1.21926	0.222745	0.882943
ENSG00000181467	RAP2B	10.9397	0.823092	0.675459	1.21857	0.223008	NA
ENSG00000159733	ZFYVE28	2.24463	1.75509	1.44037	1.2185	0.223033	NA
ENSG00000181222	POLR2A	21.8749	0.584179	0.479547	1.21819	0.223152	0.883269
ENSG00000260097	SPDYE6	60.3557	0.381051	0.312861	1.21796	0.223241	0.883269
ENSG00000081087	OSTM1	0.778238	3.04614	2.50357	1.21672	0.22371	NA
ENSG00000272582	AL031587.3	0.778238	3.04614	2.50357	1.21672	0.22371	NA
ENSG00000245662	LINC02211	3.82053	1.44238	1.18557	1.21662	0.22375	NA
ENSG00000168056	LTBP3	59.2702	0.374935	0.308181	1.21661	0.223754	0.884642
ENSG00000153339	TRAPPC8	4.72722	1.30089	1.06938	1.21649	0.2238	NA
ENSG00000265126	AC004448.3	6.08859	1.32753	1.09147	1.21627	0.223882	NA
ENSG00000250156	LINC02060	1.77236	2.06793	1.70094	1.21575	0.224079	NA
ENSG00000184260	HIST2H2AC	82.3116	0.355025	0.292029	1.21572	0.224092	0.884642
ENSG00000115207	GTF3C2	45.8009	0.404713	0.332926	1.21562	0.224128	0.884642
ENSG00000277142	LINC00235	6.66505	0.995043	0.818706	1.21538	0.224219	NA
ENSG00000228140	AL031283.1	1.91922	2.21166	1.82004	1.21517	0.224301	NA
ENSG00000186765	FSCN2	21.494	0.643756	0.529842	1.215	0.224368	0.884642
ENSG00000260032	NORAD	15.9194	0.663064	0.54582	1.2148	0.224441	0.884642
ENSG00000133065	SLC41A1	6.6769	1.15142	0.948163	1.21437	0.224608	NA
ENSG00000287576		89.6971	0.348115	0.286818	1.21371	0.224857	0.884642
ENSG00000104450	SPAG1	835.384	0.20948	0.17263	1.21346	0.224953	0.884642
ENSG00000081320	STK17B	25.7935	0.518521	0.427521	1.21286	0.225185	0.884783
ENSG00000203880	PCMTD2	2.24814	1.75724	1.44914	1.21261	0.225278	NA
ENSG00000135898	GPR55	14.9077	0.717961	0.592485	1.21178	0.225596	0.885558
ENSG00000231542	TAB3-AS1	25.3555	0.513783	0.424067	1.21156	0.22568	0.885558
ENSG00000184293	CLECL1	22.8548	0.601179	0.496376	1.21114	0.225843	0.885558
ENSG00000211881	TRAJ8	3.23653	1.46781	1.21288	1.21019	0.226207	NA
ENSG00000259038	AL121820.2	3.23653	1.46781	1.21288	1.21019	0.226207	NA
ENSG00000158417	EIF5B	281.984	0.242386	0.200291	1.21017	0.226215	0.886281
ENSG00000288056		2.72954	1.57766	1.30374	1.21011	0.226238	NA
ENSG00000274750	HIST1H3E	14.1726	0.757619	0.626233	1.2098	0.226354	NA
ENSG00000156398	SFXN2	1.31424	2.62527	2.17039	1.20959	0.226438	NA
ENSG00000121022	COPS5	105.146	0.295924	0.24473	1.20918	0.226592	0.887067
ENSG00000181104	F2R	6.85105	1.04449	0.863995	1.20891	0.226697	NA
ENSG00000269926	DDIT4-AS1	12737.6	0.27689	0.229066	1.20878	0.226748	0.887067
ENSG00000285632		117.748	0.291506	0.241186	1.20863	0.226804	0.887067
ENSG00000180096	2024-09-01	703.24	0.194293	0.160784	1.2084	0.226892	0.887067
ENSG00000260091	AC093752.3	27.3018	0.641432	0.531165	1.2076	0.227203	0.887067
ENSG00000142224	IL19	48.4412	0.463179	0.383677	1.20721	0.227351	0.887067
ENSG00000243811	APOBEC3D	1.31073	2.62154	2.17158	1.20721	0.227353	NA
ENSG00000211817	TRAV38-2DV8	3.69726	1.37349	1.1378	1.20715	0.227374	NA
ENSG00000189060	H1F0	16.0618	0.672067	0.556843	1.20692	0.227461	0.887067
ENSG00000163950	SLBP	4.53981	1.20715	1.00027	1.20683	0.227499	NA
ENSG00000178685	PARP10	95.4401	0.296104	0.245447	1.20639	0.227668	0.887067
ENSG00000165959	CLMN	3.87753	1.46158	1.21171	1.20622	0.227733	NA
ENSG00000101997	CCDC22	367.052	0.261811	0.217059	1.20617	0.227751	0.887067
ENSG00000198156	NPIPB6	2.40091	1.86808	1.54881	1.20614	0.227765	NA
ENSG00000175662	TOM1L2	4.53028	1.21599	1.00818	1.20613	0.227769	NA
ENSG00000260884	AC009120.3	71.0952	0.344466	0.285616	1.20604	0.2278	0.887067
ENSG00000198715	GLMP	105.397	0.338072	0.280396	1.20569	0.227935	0.887067
ENSG00000142528	ZNF473	70.8881	0.381091	0.316076	1.20569	0.227936	0.887067
ENSG00000197122	SRC	3.27467	1.48794	1.23422	1.20557	0.227984	NA
ENSG00000211715	TRBV5-3	1.3038	2.62156	2.17478	1.20544	0.228034	NA
ENSG00000278156	TSC22D1-AS1	280.547	0.218526	0.181382	1.20478	0.228287	0.887067
ENSG00000250699	AP000892.1	18.5988	0.671744	0.558031	1.20378	0.228676	0.887067
ENSG00000151093	OXSM	188.048	0.313685	0.260602	1.2037	0.228707	0.887067
ENSG00000107147	KCNT1	23.3223	0.570913	0.474425	1.20338	0.22883	0.887067
ENSG00000079332	SAR1A	25.0409	0.591979	0.492017	1.20317	0.228911	0.887067
ENSG00000163467	TSACC	35.3338	0.512159	0.425716	1.20305	0.228956	0.887067
ENSG00000119711	ALDH6A1	38.2919	0.439345	0.365433	1.20226	0.229263	0.887067
ENSG00000139160	ETFBKMT	340.529	0.248582	0.206924	1.20132	0.229625	0.887067
ENSG00000106404	CLDN15	16.0971	0.681991	0.567747	1.20122	0.229665	0.887067
ENSG00000204681	GABBR1	12.4312	0.761389	0.633873	1.20117	0.229685	NA
ENSG00000005471	ABCB4	15.0381	0.664112	0.553019	1.20088	0.229796	0.887067
ENSG00000162368	CMPK1	27.0433	0.51402	0.428149	1.20056	0.229921	0.887188
ENSG00000172824	CES4A	24.7484	0.623318	0.51938	1.20012	0.230092	0.887486
ENSG00000272057	AC016575.1	1.89	2.18913	1.82409	1.20012	0.230093	NA
ENSG00000162441	LZIC	5.57457	1.16549	0.971162	1.2001	0.230101	NA
ENSG00000254887	AC010247.1	2.73656	1.58128	1.31816	1.19961	0.230291	NA
ENSG00000164405	UQCRQ	4.51031	1.20264	1.00255	1.19958	0.230302	NA
ENSG00000186792	HYAL3	8.97948	0.921317	0.768077	1.19951	0.230329	NA
ENSG00000260233	SSSCA1-AS1	28.2597	0.508509	0.424009	1.19929	0.230417	0.887691
ENSG00000173917	HOXB2	67.2611	0.463195	0.386235	1.19926	0.230428	0.887691
ENSG00000137094	DNAJB5	32.2708	0.501025	0.418098	1.19834	0.230784	0.888237
ENSG00000287608		192.161	0.278158	0.232153	1.19817	0.230851	0.888237
ENSG00000159884	CCDC107	37.6977	0.611496	0.510532	1.19776	0.23101	0.888356
ENSG00000265912	AC037487.1	8.28421	0.892335	0.74513	1.19756	0.23109	NA
ENSG00000136450	SRSF1	9.26015	0.874955	0.730729	1.19737	0.231162	NA
ENSG00000104312	RIPK2	5.19647	1.26202	1.0542	1.19713	0.231254	NA
ENSG00000103888	CEMIP	448.124	0.230222	0.192312	1.19713	0.231257	0.888356
ENSG00000165525	NEMF	1117.86	0.187899	0.156963	1.19709	0.231271	0.888356
ENSG00000227237	AL672291.1	11.9672	0.755295	0.631189	1.19662	0.231453	NA
ENSG00000196535	MYO18A	16.1937	0.632625	0.528768	1.19641	0.231535	0.888356
ENSG00000106688	SLC1A1	22.6172	0.615487	0.514656	1.19592	0.231729	0.888356
ENSG00000180917	CMTR2	4.55024	1.20423	1.00852	1.19406	0.232455	NA
ENSG00000265490	AP001178.2	109.971	0.316631	0.265176	1.19404	0.232463	0.889917
ENSG00000111642	CHD4	170.139	0.296855	0.248641	1.19391	0.232513	0.889917
ENSG00000137575	SDCBP	110.484	0.276666	0.231865	1.19322	0.232784	0.890595
ENSG00000236733	AL354794.1	2.76106	1.60336	1.34399	1.19298	0.232876	NA
ENSG00000268764	AC011465.1	11.4989	0.766013	0.642241	1.19272	0.232979	NA
ENSG00000239857	GET4	14.3197	0.758013	0.635717	1.19238	0.233114	NA
ENSG00000196569	LAMA2	5.48355	1.13547	0.952505	1.19209	0.233226	NA
ENSG00000214293	APTR	4.59009	1.22464	1.02733	1.19206	0.233239	NA
ENSG00000164329	PAPD4	1.76242	2.06017	1.73107	1.19011	0.234002	NA
ENSG00000214021	TTLL3	239.768	0.234864	0.197382	1.18989	0.234088	0.893535
ENSG00000223511	AL683807.1	1.28443	2.59295	2.18068	1.18906	0.234417	NA
ENSG00000067533	RRP15	1.28362	2.59295	2.18106	1.18885	0.234499	NA
ENSG00000266908	AL109935.2	1.78932	2.08186	1.75131	1.18874	0.234542	NA
ENSG00000222011	FAM185A	5.37436	1.33267	1.12229	1.18746	0.235046	NA
ENSG00000184428	TOP1MT	13.096	0.711902	0.599624	1.18725	0.235129	NA
ENSG00000150401	DCUN1D2	41.8332	0.432673	0.364511	1.187	0.23523	0.893535
ENSG00000108588	CCDC47	63.4172	0.358581	0.302103	1.18695	0.235247	0.893535
ENSG00000286367		4.66961	1.27489	1.07419	1.18684	0.235291	NA
ENSG00000006062	MAP3K14	68.343	0.329893	0.277994	1.18669	0.235351	0.893535
ENSG00000233515	LINC01518	9.65594	0.873769	0.736553	1.1863	0.235506	NA
ENSG00000227782	AC002553.1	215.699	0.232591	0.196073	1.18625	0.235525	0.893535
ENSG00000267299	AC011444.3	1.76182	2.05986	1.73668	1.18609	0.235588	NA
ENSG00000175175	PPM1E	65.8134	0.369012	0.311191	1.18581	0.235699	0.893535
ENSG00000148848	ADAM12	39.5274	0.51474	0.434098	1.18577	0.235714	0.893535
ENSG00000008853	RHOBTB2	785.531	0.198058	0.167058	1.18556	0.235796	0.893535
ENSG00000005238	FAM214B	8.25426	0.99405	0.838747	1.18516	0.235954	NA
ENSG00000119723	COQ6	149.705	0.256899	0.216775	1.1851	0.23598	0.893535
ENSG00000117523	PRRC2C	121.237	0.28141	0.237476	1.185	0.236016	0.893535
ENSG00000215045	GRID2IP	35.142	0.473519	0.399604	1.18497	0.23603	0.893535
ENSG00000126603	GLIS2	88.9658	0.296787	0.250602	1.1843	0.236296	0.893535
ENSG00000226979	LTA	47.5874	0.399147	0.337174	1.1838	0.236491	0.893535
ENSG00000225964	NRIR	1.32126	2.63318	2.22464	1.18364	0.236555	NA
ENSG00000108839	ALOX12	476.713	0.196609	0.166162	1.18324	0.236714	0.893535
ENSG00000175463	TBC1D10C	50.2228	0.427153	0.361035	1.18314	0.236755	0.893535
ENSG00000253406	AC012613.2	0.965446	3.35097	2.8325	1.18305	0.236791	NA
ENSG00000002549	LAP3	26.3186	0.530186	0.44818	1.18298	0.236819	0.893535
ENSG00000236871	LINC00106	7.56543	0.96779	0.818115	1.18295	0.236829	NA
ENSG00000256262	USP30-AS1	66.0923	0.370717	0.313436	1.18275	0.236908	0.893535
ENSG00000230542	LINC00102	26.4985	0.504107	0.42635	1.18238	0.237055	0.893535
ENSG00000115241	PPM1G	25.0265	0.554885	0.469303	1.18236	0.237062	0.893535
ENSG00000158169	FANCC	22.6432	0.539045	0.456017	1.18207	0.237176	0.893535
ENSG00000155380	SLC16A1	62.5825	0.356847	0.302034	1.18148	0.237413	0.893823
ENSG00000167522	ANKRD11	101.719	0.313621	0.265625	1.18069	0.237725	0.894286
ENSG00000185049	NELFA	14.2273	0.670771	0.568225	1.18047	0.237814	NA
ENSG00000259251	AC104590.1	3.76602	1.40321	1.18895	1.18021	0.237918	NA
ENSG00000224899	AC019155.3	4.77802	1.33487	1.13219	1.17901	0.238393	NA
ENSG00000287314		4.83246	1.62724	1.38024	1.17896	0.238415	NA
ENSG00000254815	AP006284.1	92.5156	0.316589	0.268607	1.17864	0.238543	0.896649
ENSG00000130939	UBE4B	1.74977	2.04786	1.73798	1.1783	0.238678	NA
ENSG00000147872	PLIN2	7.51081	0.949685	0.806247	1.17791	0.238833	NA
ENSG00000286886		6.68723	0.994626	0.845387	1.17653	0.239382	NA
ENSG00000078967	UBE2D4	167.688	0.249306	0.211939	1.17631	0.23947	0.89875
ENSG00000272994	AC012360.3	1.2734	2.58864	2.20107	1.17608	0.239562	NA
ENSG00000140382	HMG20A	2.27363	1.77542	1.50974	1.17597	0.239605	NA
ENSG00000100714	MTHFD1	599.732	0.200126	0.170206	1.17579	0.23968	0.89875
ENSG00000286699		2.24543	1.75375	1.49178	1.17561	0.239751	NA
ENSG00000165775	FUNDC2	37.8773	0.437044	0.371991	1.17488	0.240043	0.89875
ENSG00000136936	XPA	158.908	0.261391	0.222503	1.17478	0.240085	0.89875
ENSG00000169612	FAM103A1	17.7059	0.607361	0.517031	1.17471	0.240111	0.89875
ENSG00000245598	DACT3-AS1	17.178	0.668033	0.568725	1.17462	0.240149	0.89875
ENSG00000128607	KLHDC10	1.74275	2.04227	1.7388	1.17453	0.240182	NA
ENSG00000197497	ZNF665	1.26044	2.5667	2.18932	1.17237	0.241047	NA
ENSG00000132964	CDK8	5.8788	1.06979	0.912545	1.17232	0.24107	NA
ENSG00000119862	LGALSL	1.25964	2.5667	2.18972	1.17216	0.241132	NA
ENSG00000137478	FCHSD2	175.228	0.25761	0.2198	1.17202	0.24119	0.899209
ENSG00000151092	NGLY1	32.8529	0.460009	0.392509	1.17197	0.241209	0.899209
ENSG00000260381	AC007610.2	72.5217	0.350659	0.299257	1.17177	0.241291	0.899209
ENSG00000275489	C17orf98	1.3029	2.61433	2.23118	1.17172	0.241308	NA
ENSG00000238198	AL357055.3	49.0403	0.419978	0.358454	1.17164	0.241343	0.899209
ENSG00000288096		4.97545	1.16765	0.99702	1.17114	0.241541	NA
ENSG00000152270	PDE3B	187.974	0.280859	0.239841	1.17102	0.24159	0.899209
ENSG00000111913	RIPOR2	33.6458	0.457099	0.390354	1.17099	0.241604	0.899209
ENSG00000169020	ATP5ME	7.96632	0.927755	0.792686	1.17039	0.241842	NA
ENSG00000134986	NREP	9.99221	0.846452	0.723368	1.17016	0.241939	NA
ENSG00000273805	AC083805.3	39.1381	0.557666	0.476639	1.17	0.242002	0.900337
ENSG00000124659	TBCC	4.20817	1.31292	1.12249	1.16965	0.242142	NA
ENSG00000160551	TAOK1	43.4494	0.559712	0.478573	1.16954	0.242185	0.900662
ENSG00000161958	FGF11	5.49541	1.16479	0.996076	1.16938	0.242249	NA
ENSG00000156381	ANKRD9	30.218	0.470784	0.4028	1.16878	0.242493	0.900943
ENSG00000196510	ANAPC7	2.75814	1.60192	1.37103	1.1684	0.242644	NA
ENSG00000140525	FANCI	780.518	0.198007	0.169491	1.16824	0.242708	0.900943
ENSG00000213523	SRA1	888.466	0.18584	0.159101	1.16806	0.242781	0.900943
ENSG00000151229	SLC2A13	37.4786	0.457725	0.392078	1.16743	0.243035	0.900943
ENSG00000147164	SNX12	2.77992	1.61683	1.38538	1.16707	0.243183	NA
ENSG00000087074	PPP1R15A	15.1969	0.676085	0.579463	1.16675	0.243313	0.901136
ENSG00000258096	AC025031.2	122.778	0.273194	0.234175	1.16662	0.243362	0.901136
ENSG00000050344	NFE2L3	984.077	0.193113	0.165587	1.16623	0.24352	0.901366
ENSG00000231346	LINC01160	2.56123	1.98391	1.70142	1.16604	0.2436	NA
ENSG00000283317	AL831711.1	34.5513	0.626857	0.537627	1.16597	0.243626	0.901366
ENSG00000160298	C21orf58	13.4104	0.768974	0.659694	1.16565	0.243755	NA
ENSG00000079435	LIPE	154.544	0.246192	0.211252	1.16539	0.243861	0.901366
ENSG00000169814	BTD	689.426	0.178422	0.15317	1.16486	0.244074	0.901366
ENSG00000103264	FBXO31	55.6421	0.373838	0.320988	1.16464	0.244163	0.901366
ENSG00000136710	CCDC115	52.9359	0.366584	0.314796	1.16451	0.244215	0.901366
ENSG00000117868	ESYT2	67.9811	0.374046	0.32125	1.16435	0.244283	0.901366
ENSG00000258199	AC073896.4	5.88804	1.07809	0.925937	1.16432	0.244293	NA
ENSG00000257058	AP001363.2	11.2757	0.78845	0.677293	1.16412	0.244376	NA
ENSG00000008405	CRY1	2.26791	1.75574	1.50909	1.16345	0.244648	NA
ENSG00000163600	ICOS	1.29026	2.59961	2.23563	1.16281	0.244907	NA
ENSG00000235848	RMDN2-AS1	7.44055	0.929855	0.800869	1.16106	0.245619	NA
ENSG00000114405	C3orf14	0.815071	3.1035	2.67324	1.16095	0.245661	NA
ENSG00000259026	AL049833.2	0.815071	3.1035	2.67324	1.16095	0.245661	NA
ENSG00000235586	AC011247.2	59.0186	0.491681	0.423976	1.15969	0.246175	0.903932
ENSG00000133703	KRAS	196.585	0.25961	0.223922	1.15938	0.246302	0.903932
ENSG00000157350	ST3GAL2	155.368	0.24695	0.213069	1.15901	0.246451	0.903932
ENSG00000186635	ARAP1	6.63494	0.985391	0.850356	1.1588	0.246538	NA
ENSG00000263766	AC025682.1	1556.03	0.178904	0.154422	1.15854	0.246643	0.903932
ENSG00000196123	KIAA0895L	19.4216	0.652404	0.563135	1.15852	0.246651	0.903932
ENSG00000230433	AL031770.1	29.3429	0.515114	0.444677	1.1584	0.246701	0.903932
ENSG00000270194	AC097359.2	407.18	0.19374	0.167366	1.15758	0.247036	0.904753
ENSG00000181001	OR52N1	2.8479	1.69635	1.46555	1.15749	0.247074	NA
ENSG00000139350	NEDD1	0.81156	3.09811	2.67669	1.15744	0.247092	NA
ENSG00000177238	TRIM72	0.81156	3.09811	2.67669	1.15744	0.247092	NA
ENSG00000176845	METRNL	0.81156	3.09811	2.67669	1.15744	0.247092	NA
ENSG00000233101	HOXB-AS3	9.44956	0.823795	0.711764	1.1574	0.247109	NA
ENSG00000135778	NTPCR	141.186	0.269244	0.23267	1.15719	0.247194	0.904753
ENSG00000119522	DENND1A	1.25051	2.55549	2.20856	1.15708	0.247238	NA
ENSG00000259321	AL136295.2	168.6	0.270643	0.233923	1.15698	0.247282	0.904753
ENSG00000170074	FAM153A	1.24971	2.55548	2.20896	1.15687	0.247324	NA
ENSG00000136940	PDCL	3.72968	1.40098	1.2115	1.15641	0.247515	NA
ENSG00000204209	DAXX	13.4184	0.682371	0.590199	1.15617	0.247611	NA
ENSG00000111674	ENO2	7.78865	0.881725	0.762796	1.15591	0.247717	NA
ENSG00000126107	HECTD3	5.93331	1.09994	0.951632	1.15585	0.247744	NA
ENSG00000145439	CBR4	13.1275	0.870253	0.753043	1.15565	0.247825	NA
ENSG00000280620	SCAANT1	15.1572	0.671282	0.580889	1.15561	0.24784	0.904753
ENSG00000130312	MRPL34	161.981	0.244551	0.211652	1.15544	0.247911	0.904753
ENSG00000198740	ZNF652	56.6942	0.365839	0.316626	1.15543	0.247914	0.904753
ENSG00000183091	NEB	218.34	0.231283	0.200172	1.15542	0.247919	0.904753
ENSG00000108387	2024-09-04	28.6263	0.480493	0.415913	1.15527	0.247979	0.904753
ENSG00000286460		1.24359	2.55546	2.212	1.15527	0.247979	NA
ENSG00000235575	Z99758.1	3.54961	1.30585	1.13034	1.15527	0.24798	NA
ENSG00000115365	LANCL1	2.78284	1.61878	1.40207	1.15456	0.248269	NA
ENSG00000189316	AC073349.1	11.5332	0.764969	0.66304	1.15373	0.248611	NA
ENSG00000115053	NCL	117.895	0.284205	0.246336	1.15373	0.248612	0.906401
ENSG00000236320	SLFN14	49.7387	0.396365	0.344066	1.152	0.249321	0.906401
ENSG00000132952	USPL1	1.76663	2.04202	1.7727	1.15193	0.249352	NA
ENSG00000223821	AL603910.1	280.303	0.199121	0.172895	1.15169	0.249449	0.906401
ENSG00000269177	L34079.2	161.68	0.238845	0.207433	1.15143	0.249555	0.906401
ENSG00000138382	METTL5	1978.53	0.171985	0.149383	1.15131	0.249606	0.906401
ENSG00000100298	APOBEC3H	2.24081	1.73951	1.51096	1.15126	0.249625	NA
ENSG00000271119	AC026412.3	39.5838	0.413566	0.359269	1.15113	0.249678	0.906401
ENSG00000116690	PRG4	1441.95	0.206203	0.179278	1.15018	0.250069	0.907135
ENSG00000142961	MOB3C	24.598	0.512722	0.445851	1.14999	0.250149	0.907135
ENSG00000197614	MFAP5	0.818582	3.10905	2.70475	1.14948	0.250359	NA
ENSG00000157450	RNF111	0.818582	3.10905	2.70475	1.14948	0.250359	NA
ENSG00000198301	SDAD1	2.77892	1.59413	1.38863	1.14799	0.250975	NA
ENSG00000233885	YEATS2-AS1	1081.32	0.221364	0.192839	1.14792	0.251001	0.90876
ENSG00000138018	SELENOI	7.68284	0.974217	0.848758	1.14781	0.251045	NA
ENSG00000250616	AC012645.1	13.0671	0.795075	0.692975	1.14734	0.251243	NA
ENSG00000158483	FAM86C1	15.0559	0.677432	0.591081	1.14609	0.251758	0.909409
ENSG00000141127	PRPSAP2	1.79484	2.06944	1.80685	1.14533	0.252072	NA
ENSG00000100865	CINP	244.69	0.229157	0.200113	1.14514	0.252152	0.910136
ENSG00000196961	AP2A1	40.4163	0.424511	0.370786	1.14489	0.252254	0.910156
ENSG00000259367	AC087286.2	66.737	0.40861	0.356973	1.14465	0.252353	0.910167
ENSG00000133265	HSPBP1	4.87365	1.11684	0.976209	1.14405	0.252601	NA
ENSG00000104804	TULP2	21.1732	0.549822	0.480797	1.14356	0.252804	0.910751
ENSG00000275464	FP565260.1	2.90269	1.70148	1.48929	1.14248	0.253254	NA
ENSG00000127995	CASD1	17.906	0.636096	0.556854	1.1423	0.253328	0.911219
ENSG00000122257	RBBP6	15.8295	0.643044	0.562984	1.14221	0.253368	0.911219
ENSG00000116062	MSH6	2104.04	0.156869	0.1374	1.1417	0.25358	0.911219
[truncated: 9,867 more rows]
